# Supplementary material for: Network-based analysis of prostate cancer cell lines reveals novel marker gene candidates associated with radioresistance and patient relapse
Source: PLoS Comput Biol. 2019 Nov 4;15(11):e1007460. doi: 10.1371/journal.pcbi.1007460 (PMC6855562; doi:10.1371/journal.pcbi.1007460)
Supplement: S1 Table — (SEG) [file pcbi.1007460.s013.seg]

Track	Chr	Start	End	Tiles	SegMean
DU145_rr	1	58440	801582	8	-0.1991
DU145_rr	1	837416	1284300	71	-0.4952
DU145_rr	1	1451760	2444058	136	-0.2901
DU145_rr	1	2445458	3126520	58	-0.5241
DU145_rr	1	3134854	4401720	128	-0.2932
DU145_rr	1	4458152	4820776	20	-0.5592
DU145_rr	1	4830077	7804906	317	-0.311
DU145_rr	1	7805914	7997800	42	-0.1498
DU145_rr	1	7998468	8029460	7	0.2053
DU145_rr	1	8030954	8914162	79	-0.1704
DU145_rr	1	8921550	9816559	126	-0.3061
DU145_rr	1	9833700	10221236	58	-0.1132
DU145_rr	1	10228291	11116702	152	-0.2386
DU145_rr	1	11126882	11155828	22	-0.081
DU145_rr	1	11158124	11318642	68	-0.3065
DU145_rr	1	11319630	11807206	50	-0.4948
DU145_rr	1	11810145	14977404	290	-0.3494
DU145_rr	1	14991888	15671622	74	-0.2754
DU145_rr	1	15672225	15689510	6	-0.7058
DU145_rr	1	15692326	16352576	130	-0.2572
DU145_rr	1	16354660	16376832	5	-0.7824
DU145_rr	1	16381865	16531060	24	-0.4479
DU145_rr	1	16532198	16532295	2	-0.8496
DU145_rr	1	16533898	21072100	656	-0.2921
DU145_rr	1	21074136	21540346	64	-0.1037
DU145_rr	1	21548528	23199576	199	-0.2545
DU145_rr	1	23219228	23332632	12	-0.6274
DU145_rr	1	23346720	24112838	132	-0.2145
DU145_rr	1	24113842	24201488	24	-0.4157
DU145_rr	1	24215546	24363424	7	0.061
DU145_rr	1	24376460	24857724	92	-0.3356
DU145_rr	1	24859740	24932102	15	-0.5639
DU145_rr	1	24950120	25153406	29	-0.1066
DU145_rr	1	25166454	25500834	20	-0.423
DU145_rr	1	25532122	25707654	28	-0.0822
DU145_rr	1	25718248	26608609	164	-0.286
DU145_rr	1	26609490	26648474	14	-0.5902
DU145_rr	1	26649000	26833584	35	-0.2852
DU145_rr	1	26849366	26887688	12	-0.7486
DU145_rr	1	26888208	26900932	5	-0.4024
DU145_rr	1	26917046	27001286	5	0.0991
DU145_rr	1	27026696	27657512	105	-0.2678
DU145_rr	1	27658561	27720872	32	-0.5675
DU145_rr	1	27734986	27964660	32	-0.21
DU145_rr	1	27972310	28011676	6	-0.6407
DU145_rr	1	28026046	28148750	21	-0.2139
DU145_rr	1	28159314	28212392	12	-0.44
DU145_rr	1	28218708	28224218	5	0.09
DU145_rr	1	28233552	28369158	34	-0.2391
DU145_rr	1	28374906	28555324	22	-0.0307
DU145_rr	1	28564292	29323782	106	-0.2228
DU145_rr	1	29338381	29403464	12	-0.0289
DU145_rr	1	29424356	31409689	113	-0.3348
DU145_rr	1	31414118	31792010	48	-0.1939
DU145_rr	1	31810060	32264444	120	-0.4193
DU145_rr	1	32266010	32626288	46	-0.1047
DU145_rr	1	32627552	32849552	77	-0.3666
DU145_rr	1	32852294	33696502	118	-0.2239
DU145_rr	1	33714368	35469584	178	-0.3826
DU145_rr	1	35470766	35542700	17	-0.1629
DU145_rr	1	35559594	35656650	17	0.046
DU145_rr	1	35657128	36025946	70	-0.1555
DU145_rr	1	36028518	36074852	10	-0.4804
DU145_rr	1	36096854	36529168	96	-0.1884
DU145_rr	1	36537396	37271003	107	-0.2759
DU145_rr	1	37272037	37335540	10	-0.6143
DU145_rr	1	37338230	38155570	75	-0.2938
DU145_rr	1	38158824	39674068	166	-0.0667
DU145_rr	1	39682434	42372914	434	-0.1667
DU145_rr	1	42384250	42836816	43	-0.0326
DU145_rr	1	42847002	42984992	19	-0.2283
DU145_rr	1	42992578	43119488	17	0.1083
DU145_rr	1	43124478	43125236	4	-0.5741
DU145_rr	1	43126784	43192842	15	-0.0052
DU145_rr	1	43200682	43917569	185	-0.24
DU145_rr	1	43918281	44441474	97	-0.1119
DU145_rr	1	44442137	44451206	7	-0.5488
DU145_rr	1	44451580	44502804	16	-0.4267
DU145_rr	1	44529098	45088416	56	-0.1677
DU145_rr	1	45091994	45115756	8	-0.5458
DU145_rr	1	45120821	46096268	228	-0.1524
DU145_rr	1	46099204	46233642	22	0.0179
DU145_rr	1	46248698	46269954	3	-0.2945
DU145_rr	1	46280634	46425044	14	-0.017
DU145_rr	1	46433498	46449666	3	0.4315
DU145_rr	1	46463458	46489260	9	-0.0827
DU145_rr	1	46491756	46496123	6	-0.2575
DU145_rr	1	46496592	46497774	2	-0.9499
DU145_rr	1	46499506	46607644	16	0.0314
DU145_rr	1	46618700	46685890	29	-0.2663
DU145_rr	1	46693412	46875915	51	-0.0511
DU145_rr	1	46876612	46879232	5	-0.5392
DU145_rr	1	46887448	47737908	117	-0.1115
DU145_rr	1	47746774	47842400	20	0.1129
DU145_rr	1	47851906	48713169	56	-0.3152
DU145_rr	1	48727258	51826990	277	-0.1359
DU145_rr	1	51829632	52358658	98	0.0085
DU145_rr	1	52373640	52494296	14	-0.2282
DU145_rr	1	52498410	52645442	16	0.1274
DU145_rr	1	52658214	52820834	27	-0.1318
DU145_rr	1	52821280	52825208	9	-0.4892
DU145_rr	1	52825733	52874390	23	-0.1208
DU145_rr	1	52876864	52896808	10	-0.3231
DU145_rr	1	52900996	53072556	31	0.1436
DU145_rr	1	53073660	53222170	19	-0.1117
DU145_rr	1	53229576	53352724	23	0.1587
DU145_rr	1	53358464	54207760	121	-0.1826
DU145_rr	1	54217032	54577694	66	0.0366
DU145_rr	1	54593534	55525107	146	-0.1864
DU145_rr	1	55527490	55687886	68	0.1034
DU145_rr	1	55697190	55697190	5	-0.7687
DU145_rr	1	55727704	57269792	85	-0.031
DU145_rr	1	57288504	57499230	35	-0.239
DU145_rr	1	57518348	57857106	33	-0.0414
DU145_rr	1	57865992	59083594	104	-0.1782
DU145_rr	1	59106290	59154564	17	0.038
DU145_rr	1	59156204	60907488	114	-0.1975
DU145_rr	1	60939502	93633912	2926	-0.0401
DU145_rr	1	93645106	93645106	5	0.86
DU145_rr	1	93645404	94443908	96	0.0585
DU145_rr	1	94453538	94643578	60	-0.1584
DU145_rr	1	94645342	95873862	136	0.0441
DU145_rr	1	95906158	98592556	152	-0.0985
DU145_rr	1	98640154	99387491	37	0.0576
DU145_rr	1	99400444	100235660	67	-0.1401
DU145_rr	1	100246594	101203748	161	0.019
DU145_rr	1	101221280	101820096	43	-0.1545
DU145_rr	1	101846412	102687408	38	-0.3297
DU145_rr	1	102731166	104115084	107	-0.0687
DU145_rr	1	104115900	104307678	13	-0.6845
DU145_rr	1	104321220	108443200	168	-0.1242
DU145_rr	1	108455030	108703858	18	0.1467
DU145_rr	1	108713494	109276097	55	-0.0464
DU145_rr	1	109280166	109605108	70	0.0889
DU145_rr	1	109615842	109779979	36	-0.1036
DU145_rr	1	109780508	109840804	30	-0.2826
DU145_rr	1	109849200	109982234	33	-0.0195
DU145_rr	1	109991384	110467808	93	-0.2206
DU145_rr	1	110477892	110592789	38	0.0264
DU145_rr	1	110593606	110734384	21	-0.1674
DU145_rr	1	110735571	110740853	5	-0.6728
DU145_rr	1	110754192	112633618	250	-0.1951
DU145_rr	1	112690054	113234388	57	0.0173
DU145_rr	1	113235475	113243356	12	-0.1563
DU145_rr	1	113244632	113284080	15	-0.3683
DU145_rr	1	113305816	113623844	24	-0.0226
DU145_rr	1	113633946	113661948	16	0.1737
DU145_rr	1	113666584	114184538	35	-0.054
DU145_rr	1	114186376	114240898	13	-0.2808
DU145_rr	1	114242404	114633674	94	-0.0022
DU145_rr	1	114640362	114739262	10	-0.3526
DU145_rr	1	114766130	114970496	21	-0.0534
DU145_rr	1	114973508	115119376	19	0.1918
DU145_rr	1	115123682	115276416	52	-0.0875
DU145_rr	1	115276920	115576776	55	0.1346
DU145_rr	1	115586456	119069166	349	-0.1013
DU145_rr	1	119099426	120529704	148	-0.3092
DU145_rr	1	120536902	121184298	13	0.1557
DU145_rr	1	121205802	142709658	8	-0.1217
DU145_rr	1	142727226	144957244	25	0.5401
DU145_rr	1	144994724	145096552	8	0.1167
DU145_rr	1	145103949	145581563	100	0.536
DU145_rr	1	145583948	147768984	169	0.7168
DU145_rr	1	147779082	149740562	33	0.5517
DU145_rr	1	149768306	149858497	6	0.9808
DU145_rr	1	149859744	149949428	46	0.5395
DU145_rr	1	149959894	150235587	51	0.8111
DU145_rr	1	150236073	150305156	25	0.4554
DU145_rr	1	150305714	150432776	24	0.8605
DU145_rr	1	150437116	150610506	54	0.4698
DU145_rr	1	150621144	150788902	38	0.9565
DU145_rr	1	150789364	150818784	14	0.6602
DU145_rr	1	150825244	150902566	11	0.9584
DU145_rr	1	150912417	151144756	111	0.5851
DU145_rr	1	151145869	151156992	6	1.0774
DU145_rr	1	151158004	151262455	32	0.7067
DU145_rr	1	151262907	151274597	6	0.2379
DU145_rr	1	151274928	151384870	42	0.6157
DU145_rr	1	151396018	151481146	14	0.9742
DU145_rr	1	151491542	151584156	36	0.6508
DU145_rr	1	151596370	151655858	9	1.0508
DU145_rr	1	151664942	152005296	66	0.6021
DU145_rr	1	152006368	152151736	14	0.935
DU145_rr	1	152164440	152595280	33	0.6753
DU145_rr	1	152611100	153893340	214	0.546
DU145_rr	1	153902795	153946091	37	0.3063
DU145_rr	1	153946366	154125222	54	0.9072
DU145_rr	1	154127772	154233786	44	0.6611
DU145_rr	1	154234098	154317948	47	0.0355
DU145_rr	1	154318418	154514436	30	0.2707
DU145_rr	1	154515296	154570365	37	0.0523
DU145_rr	1	154571054	154865630	28	0.323
DU145_rr	1	154874852	155234222	156	0.0965
DU145_rr	1	155234627	155236372	9	0.6935
DU145_rr	1	155237808	155316254	40	0.1829
DU145_rr	1	155317478	155697342	52	0.4469
DU145_rr	1	155698850	155726772	10	0.1676
DU145_rr	1	155727199	155896946	47	0.4831
DU145_rr	1	155899166	156705446	251	0.1583
DU145_rr	1	156706463	156721468	11	-0.1682
DU145_rr	1	156722090	156779564	12	0.2298
DU145_rr	1	156784733	156838518	23	-0.1398
DU145_rr	1	156841246	156846452	7	0.0278
DU145_rr	1	156847104	156849125	6	0.5293
DU145_rr	1	156850132	156928722	53	0.0836
DU145_rr	1	156929188	157551026	63	0.3163
DU145_rr	1	157555959	157777208	47	0.1171
DU145_rr	1	157789628	158056498	24	0.3668
DU145_rr	1	158057551	158065137	8	-0.0059
DU145_rr	1	158077664	158153148	7	0.2186
DU145_rr	1	158153588	158214532	6	0.6646
DU145_rr	1	158224450	159166758	168	0.2813
DU145_rr	1	159169618	159174532	3	-0.3083
DU145_rr	1	159175317	159722688	39	0.3687
DU145_rr	1	159735374	160136508	96	0.1024
DU145_rr	1	160136850	160267628	63	0.3341
DU145_rr	1	160268686	160309964	17	0.2284
DU145_rr	1	160310148	160395112	29	0.0113
DU145_rr	1	160402136	160626530	31	0.167
DU145_rr	1	160633420	160681752	5	0.5594
DU145_rr	1	160697030	161012480	70	0.1787
DU145_rr	1	161013170	161046226	17	-0.0899
DU145_rr	1	161047112	161162921	60	0.2097
DU145_rr	1	161163982	161206458	41	0.0616
DU145_rr	1	161215780	161669858	44	0.2696
DU145_rr	1	161677007	172434440	1072	-0.1937
DU145_rr	1	172437687	172577938	28	-0.0075
DU145_rr	1	172579286	173476028	53	-0.1877
DU145_rr	1	173478790	173493926	5	-0.0832
DU145_rr	1	173495816	173504982	5	0.2776
DU145_rr	1	173506100	174973860	168	-0.0716
DU145_rr	1	174976002	175331572	46	-0.3061
DU145_rr	1	175332854	175363024	8	-0.6862
DU145_rr	1	175365733	175956080	45	-0.245
DU145_rr	1	175957384	176297618	28	0.0146
DU145_rr	1	176334616	177902686	135	-0.2557
DU145_rr	1	177902762	178490390	80	-0.1048
DU145_rr	1	178491686	178863140	36	0.0632
DU145_rr	1	178866882	179310376	56	-0.1262
DU145_rr	1	179311253	179497540	34	0.0387
DU145_rr	1	179503002	179587802	17	-0.1281
DU145_rr	1	179590216	179707066	16	-0.2701
DU145_rr	1	179715074	180053158	60	-0.068
DU145_rr	1	180056844	180897273	93	-0.1529
DU145_rr	1	180905145	180953834	7	-0.4778
DU145_rr	1	180957196	181046206	14	-0.0973
DU145_rr	1	181058860	182821472	124	-0.3353
DU145_rr	1	182822650	183087122	54	0.0086
DU145_rr	1	183087270	184787816	233	-0.1771
DU145_rr	1	184792330	185304028	81	-0.0206
DU145_rr	1	185325416	186158648	134	-0.2138
DU145_rr	1	186172980	186591432	81	-0.0092
DU145_rr	1	186620820	186648316	14	-0.4183
DU145_rr	1	186648712	186674218	4	-0.1658
DU145_rr	1	186709414	186805766	5	0.1373
DU145_rr	1	186813386	187074714	25	-0.2196
DU145_rr	1	187130280	187574224	15	-0.0128
DU145_rr	1	187590258	188290104	23	-0.1954
DU145_rr	1	188335858	190866830	105	0.0214
DU145_rr	1	190914550	191897016	25	-0.2543
DU145_rr	1	191911282	192597552	41	-0.0808
DU145_rr	1	192605424	192965626	22	-0.2389
DU145_rr	1	192977342	193051408	18	0.0956
DU145_rr	1	193051764	196311232	117	-0.0985
DU145_rr	1	196324380	196716514	57	0.1097
DU145_rr	1	196743736	196800788	13	0.7978
DU145_rr	1	196813286	197285162	88	0.1762
DU145_rr	1	197298112	200826536	304	-0.0209
DU145_rr	1	200827174	201054964	77	-0.2623
DU145_rr	1	201057005	201061225	4	-0.8089
DU145_rr	1	201063111	201382298	63	-0.2142
DU145_rr	1	201384042	203028870	288	-0.0462
DU145_rr	1	203029590	203173258	34	-0.2347
DU145_rr	1	203185766	203192864	7	-0.613
DU145_rr	1	203193948	203743708	70	-0.1216
DU145_rr	1	203754854	204060508	36	0.0681
DU145_rr	1	204069730	204501334	105	-0.2459
DU145_rr	1	204506608	204578904	12	0.1077
DU145_rr	1	204588545	205052848	69	-0.227
DU145_rr	1	205057942	205522380	73	-0.0655
DU145_rr	1	205538686	205566876	8	-0.2618
DU145_rr	1	205568332	205739554	31	0.1172
DU145_rr	1	205739884	206331130	73	-0.2097
DU145_rr	1	206512390	206593650	8	0.2954
DU145_rr	1	206608202	207287612	153	-0.2191
DU145_rr	1	207288812	207754050	60	-0.1116
DU145_rr	1	207754144	207780598	6	-0.444
DU145_rr	1	207782696	207982004	36	-0.0325
DU145_rr	1	207994866	208207994	23	-0.2456
DU145_rr	1	208211636	208225677	11	-0.5354
DU145_rr	1	208227882	210003457	131	-0.1498
DU145_rr	1	210004156	210830362	81	0.0514
DU145_rr	1	210837632	211749458	87	-0.0773
DU145_rr	1	211765730	211829634	4	-0.6025
DU145_rr	1	211837098	211876640	9	0.178
DU145_rr	1	211904966	212548548	77	0.0477
DU145_rr	1	212550955	212931630	39	-0.1299
DU145_rr	1	212955688	212964730	4	0.2634
DU145_rr	1	212965502	213032204	13	-0.0447
DU145_rr	1	213037138	213068870	9	0.1986
DU145_rr	1	213088588	213196604	20	-0.1841
DU145_rr	1	213209112	213349744	14	0.1596
DU145_rr	1	213368498	214003882	33	-0.2736
DU145_rr	1	214023938	215227542	103	0.1032
DU145_rr	1	215236152	217922846	244	-0.0609
DU145_rr	1	217930236	220805628	231	0.0668
DU145_rr	1	220808732	221205580	38	-0.0814
DU145_rr	1	221242120	222502132	49	-0.2487
DU145_rr	1	222521036	223800146	137	-0.0022
DU145_rr	1	223817116	223954104	22	-0.2339
DU145_rr	1	223957602	223971970	7	0.181
DU145_rr	1	223976714	223984094	4	-0.275
DU145_rr	1	223986293	224002012	10	-0.0104
DU145_rr	1	224009062	225490878	151	0.065
DU145_rr	1	225492670	225525812	11	0.4059
DU145_rr	1	225528296	225555670	9	0.2051
DU145_rr	1	225562546	225653130	25	-0.065
DU145_rr	1	225664964	225918258	27	0.1972
DU145_rr	1	225939210	226008260	7	-0.0069
DU145_rr	1	226016601	226050050	19	-0.3166
DU145_rr	1	226050486	226186901	31	-0.0763
DU145_rr	1	226195978	226497766	37	0.0985
DU145_rr	1	226510406	227075856	69	-0.1129
DU145_rr	1	227076546	227078766	3	-0.7973
DU145_rr	1	227079444	227192771	19	-0.1686
DU145_rr	1	227203894	227721068	51	0.0641
DU145_rr	1	227737128	228930566	113	-0.1522
DU145_rr	1	228964894	229461148	26	0.077
DU145_rr	1	229462586	229512996	4	-0.3966
DU145_rr	1	229558828	229678116	39	0.0986
DU145_rr	1	229683251	230513654	72	-0.1744
DU145_rr	1	230533204	230829042	27	-9e-04
DU145_rr	1	230838598	230925916	21	-0.2786
DU145_rr	1	230927662	230975598	10	0.0333
DU145_rr	1	230979107	231042732	7	-0.2505
DU145_rr	1	231044556	232497900	160	0.0327
DU145_rr	1	232517268	232577298	12	-0.359
DU145_rr	1	232577810	234467842	158	-0.0726
DU145_rr	1	234479090	235505052	110	0.0812
DU145_rr	1	235505702	235891380	62	-0.0439
DU145_rr	1	235892946	236133238	45	0.1291
DU145_rr	1	236141170	236187480	12	-0.2619
DU145_rr	1	236189220	236247488	14	-0.0308
DU145_rr	1	236267078	236343276	8	-0.3978
DU145_rr	1	236347184	236610976	32	0.0852
DU145_rr	1	236619758	238316488	217	-0.1382
DU145_rr	1	238368480	243750420	394	-0.0395
DU145_rr	1	243758614	245086720	121	0.069
DU145_rr	1	245114164	246340988	120	-0.0352
DU145_rr	1	246350708	247390492	138	0.1423
DU145_rr	1	247409030	248719402	120	-0.0807
DU145_rr	1	248727958	249211854	38	-0.2291
DU145_rr	2	30370	66126	3	-0.0398
DU145_rr	2	84698	286516	21	0.3763
DU145_rr	2	287520	622204	24	0.1438
DU145_rr	2	642754	1558208	94	0.0142
DU145_rr	2	1568126	3245332	147	0.131
DU145_rr	2	3261072	3642154	50	0.3156
DU145_rr	2	3651893	3840802	26	0.0417
DU145_rr	2	3879864	5878576	63	0.2249
DU145_rr	2	5918922	8952556	161	0.0974
DU145_rr	2	8953374	10811736	254	0.2547
DU145_rr	2	10813674	10824724	4	0.7641
DU145_rr	2	10829643	10878610	6	0.2442
DU145_rr	2	10894110	10922502	9	-0.0682
DU145_rr	2	10923346	10933226	10	0.4516
DU145_rr	2	10937226	11312168	30	0.0943
DU145_rr	2	11315120	11568106	46	0.4699
DU145_rr	2	11580724	15523352	252	0.1599
DU145_rr	2	15534524	15893162	70	0.307
DU145_rr	2	15909000	17227938	67	0.108
DU145_rr	2	17257458	17962738	76	0.2544
DU145_rr	2	17969970	18083514	12	-0.0111
DU145_rr	2	18091338	19934252	85	0.2207
DU145_rr	2	19960914	20192904	37	0.4371
DU145_rr	2	20194158	20233000	9	0.0552
DU145_rr	2	20234152	20395768	12	0.36
DU145_rr	2	20402965	20455098	12	0.0602
DU145_rr	2	20455800	20572756	20	0.4328
DU145_rr	2	20596990	21232852	49	0.2163
DU145_rr	2	21236366	21260118	19	-0.0767
DU145_rr	2	21260920	23615106	93	0.2274
DU145_rr	2	23627070	23859646	17	-0.0286
DU145_rr	2	23875126	24236488	51	0.3365
DU145_rr	2	24239312	24254027	8	-0.1349
DU145_rr	2	24255798	25043356	126	0.3001
DU145_rr	2	25044420	25156914	24	-0.0432
DU145_rr	2	25163444	25315796	20	0.2375
DU145_rr	2	25326220	25438496	27	-0.0391
DU145_rr	2	25450740	26667116	189	0.2792
DU145_rr	2	26667606	27024470	76	0.0034
DU145_rr	2	27030552	27668484	259	0.1433
DU145_rr	2	27668667	27672857	8	0.5207
DU145_rr	2	27673050	27706584	30	0.1407
DU145_rr	2	27707016	27721054	13	-0.1254
DU145_rr	2	27721645	27824300	28	0.1556
DU145_rr	2	27825332	28718766	127	0.315
DU145_rr	2	28728922	28912120	62	0.0563
DU145_rr	2	28927384	29201600	52	0.448
DU145_rr	2	29217450	30863440	186	0.1797
DU145_rr	2	30885138	31000464	24	-0.0118
DU145_rr	2	31010148	31068734	9	0.3845
DU145_rr	2	31091238	31571352	82	0.0229
DU145_rr	2	31571904	31593238	9	0.4024
DU145_rr	2	31595522	31664310	19	-9e-04
DU145_rr	2	31676300	32019316	23	0.2281
DU145_rr	2	32040028	32536922	71	0.449
DU145_rr	2	32544458	33505106	164	0.2962
DU145_rr	2	33518294	36810530	187	0.159
DU145_rr	2	36818138	36994243	16	0.4676
DU145_rr	2	37000938	37035841	8	-0.0773
DU145_rr	2	37041424	37255234	39	0.4011
DU145_rr	2	37255920	37276832	6	-0.0146
DU145_rr	2	37280646	37776126	107	0.3261
DU145_rr	2	37830730	38115292	18	0.0343
DU145_rr	2	38148768	38667156	51	0.3026
DU145_rr	2	38700674	38811010	13	0.6118
DU145_rr	2	38812804	39393442	105	0.2788
DU145_rr	2	39406374	39728422	57	0.4922
DU145_rr	2	39740696	42282689	155	0.2338
DU145_rr	2	42284160	42684024	55	0.3819
DU145_rr	2	42690492	43657414	88	0.1955
DU145_rr	2	43668696	44041636	82	0.4073
DU145_rr	2	44047130	44153036	36	0.1282
DU145_rr	2	44161334	44846930	99	0.3914
DU145_rr	2	44855836	46359668	146	0.2232
DU145_rr	2	46365460	46721016	38	0.0484
DU145_rr	2	46729182	47438434	88	0.262
DU145_rr	2	47451552	47606114	16	0.54
DU145_rr	2	47606924	47726694	24	0.3341
DU145_rr	2	47738486	48032152	25	0.1306
DU145_rr	2	48032846	49210604	140	0.2944
DU145_rr	2	49216168	49652008	28	0.0697
DU145_rr	2	49687996	54715838	418	0.2602
DU145_rr	2	54726312	54905804	47	0.044
DU145_rr	2	54916386	55022872	7	0.3832
DU145_rr	2	55040460	55098682	14	0.0326
DU145_rr	2	55106742	55476668	69	0.2606
DU145_rr	2	55479642	55623518	37	0.5046
DU145_rr	2	55630900	55646402	3	-0.1518
DU145_rr	2	55653752	55899132	50	0.4287
DU145_rr	2	55900028	56618438	69	0.202
DU145_rr	2	56624866	58944144	117	0.3266
DU145_rr	2	58957572	60897918	91	0.1297
DU145_rr	2	60932082	62284446	270	0.3432
DU145_rr	2	62293424	62606028	21	0.0205
DU145_rr	2	62628576	64273946	184	0.2987
DU145_rr	2	64292990	65596596	127	0.218
DU145_rr	2	65604388	65668696	9	0.5337
DU145_rr	2	65678674	69555470	305	0.1826
DU145_rr	2	69556504	70454932	138	0.3178
DU145_rr	2	70456290	70463220	4	0.8051
DU145_rr	2	70472530	70674664	22	0.2657
DU145_rr	2	70680216	70933264	34	0.0394
DU145_rr	2	70941262	71022552	12	0.3433
DU145_rr	2	71028568	71299088	53	-0.0235
DU145_rr	2	71300028	71305433	6	0.3408
DU145_rr	2	71312802	71650462	54	0.509
DU145_rr	2	71651818	71913890	65	0.0846
DU145_rr	2	71925138	73114952	103	0.3604
DU145_rr	2	73115842	74441044	204	0.2065
DU145_rr	2	74448627	75081188	204	0.0917
DU145_rr	2	75095140	75101574	5	-0.5402
DU145_rr	2	75104006	75361470	35	0.1048
DU145_rr	2	75371680	79315028	220	0.3388
DU145_rr	2	79329284	79386206	14	0.021
DU145_rr	2	79398830	80501690	103	0.315
DU145_rr	2	80515586	80632678	13	-1.2161
DU145_rr	2	80646620	80894358	39	0.2376
DU145_rr	2	80921448	85531501	249	-0.2548
DU145_rr	2	85532234	85572043	8	-0.6648
DU145_rr	2	85573404	85923144	97	-0.2744
DU145_rr	2	85924709	85991576	11	-0.5959
DU145_rr	2	86002266	89151312	302	-0.2575
DU145_rr	2	89163892	89312560	14	0.5102
DU145_rr	2	89319948	90233994	32	-0.2599
DU145_rr	2	90397744	95529068	23	0.1305
DU145_rr	2	95548820	96942488	131	-0.2401
DU145_rr	2	96943160	97544512	188	-0.3555
DU145_rr	2	97553464	98264459	42	-0.2255
DU145_rr	2	98273348	98275196	5	-0.7172
DU145_rr	2	98276766	98354817	12	-0.3777
DU145_rr	2	98366478	98828450	75	-0.1934
DU145_rr	2	98834346	98994158	23	-0.3919
DU145_rr	2	98996354	99122498	14	-0.1345
DU145_rr	2	99128354	99189076	22	-0.4035
DU145_rr	2	99193765	99242358	19	-0.2296
DU145_rr	2	99251726	99342846	22	-0.0482
DU145_rr	2	99357826	99590826	29	-0.3147
DU145_rr	2	99602682	100112780	116	-0.0716
DU145_rr	2	100125852	100569800	54	-0.27
DU145_rr	2	100582060	103310874	345	-0.1814
DU145_rr	2	103311520	109053274	334	-0.2731
DU145_rr	2	109066406	109411150	61	-0.0033
DU145_rr	2	109414946	110862506	97	-0.2167
DU145_rr	2	110871235	110980372	28	0.074
DU145_rr	2	111362164	111417558	16	-0.2129
DU145_rr	2	111419199	111487656	14	0.0787
DU145_rr	2	111497920	111789206	37	-0.3208
DU145_rr	2	111797606	112702588	55	-0.1228
DU145_rr	2	112705093	112786032	17	-0.4093
DU145_rr	2	112792320	112873702	20	-0.007
DU145_rr	2	112891574	113631928	122	-0.221
DU145_rr	2	113648660	114116486	79	-0.3778
DU145_rr	2	114149004	114268436	6	0.1623
DU145_rr	2	114283122	114712982	42	-0.1378
DU145_rr	2	114714942	115240408	23	-0.4111
DU145_rr	2	115248712	118891262	267	-0.222
DU145_rr	2	118909724	120012242	62	-0.3563
DU145_rr	2	120021030	120069274	5	0.3455
DU145_rr	2	120075058	120310652	34	-0.2981
DU145_rr	2	120323354	120912618	94	-0.077
DU145_rr	2	120918458	122325304	126	-0.2765
DU145_rr	2	122336462	122607886	30	-0.0664
DU145_rr	2	122630140	127340850	211	-0.2699
DU145_rr	2	127367410	127658158	15	-0.5417
DU145_rr	2	127696876	127935484	22	-0.2198
DU145_rr	2	127944954	128005846	10	-0.4669
DU145_rr	2	128014986	128310426	61	-0.1633
DU145_rr	2	128321812	128338046	5	-0.6274
DU145_rr	2	128339529	128370398	15	-0.2019
DU145_rr	2	128378326	128393804	11	-0.7246
DU145_rr	2	128394903	128415248	7	-0.4525
DU145_rr	2	128422151	128707567	59	-0.1837
DU145_rr	2	128707924	128768048	13	-0.4772
DU145_rr	2	128770492	129048082	61	-0.1922
DU145_rr	2	129065690	129944542	31	-0.3546
DU145_rr	2	129970508	130402726	18	-0.2001
DU145_rr	2	130431422	130688661	9	-0.5084
DU145_rr	2	130701803	130871330	12	0.2626
DU145_rr	2	130931014	131813514	72	-0.1951
DU145_rr	2	131819780	133114086	67	0.0583
DU145_rr	2	133127742	134004984	97	-0.2365
DU145_rr	2	134013374	134325558	32	-0.4477
DU145_rr	2	134334410	135406626	79	-0.2881
DU145_rr	2	135420996	135779360	44	-0.1602
DU145_rr	2	135787444	135810349	4	-0.5628
DU145_rr	2	135815600	135890492	17	-0.0673
DU145_rr	2	135891492	135920820	9	-0.4681
DU145_rr	2	135922418	136536534	92	-0.1603
DU145_rr	2	136537852	136564899	11	-0.4272
DU145_rr	2	136566044	136748290	46	-0.1133
DU145_rr	2	136761824	138668618	128	-0.2802
DU145_rr	2	138683662	141143466	135	-0.1841
DU145_rr	2	141152440	147702022	487	-0.279
DU145_rr	2	147735666	148009546	8	0.0448
DU145_rr	2	148032868	169721356	2169	-0.2021
DU145_rr	2	169728054	169758968	8	0.0838
DU145_rr	2	169761098	170027065	66	-0.2552
DU145_rr	2	170028536	170103256	38	-0.441
DU145_rr	2	170103916	170377462	50	-0.1916
DU145_rr	2	170382194	170806392	92	-0.0181
DU145_rr	2	170814950	171191960	46	-0.1796
DU145_rr	2	171198034	171243735	9	-0.5449
DU145_rr	2	171248056	171705630	69	-0.2646
DU145_rr	2	171709250	171774974	9	-0.4326
DU145_rr	2	171783034	172943948	161	-0.1489
DU145_rr	2	172944862	172966375	7	-0.7603
DU145_rr	2	172967246	176857918	400	-0.1863
DU145_rr	2	176860440	177134557	36	-0.3954
DU145_rr	2	177146660	177194030	11	-0.1018
DU145_rr	2	177195384	177905344	34	-0.3512
DU145_rr	2	177933942	179052374	136	-0.1648
DU145_rr	2	179066314	179253820	32	-0.339
DU145_rr	2	179255808	179287456	7	-0.1379
DU145_rr	2	179296830	179319230	9	0.1924
DU145_rr	2	179320805	181968866	227	-0.2182
DU145_rr	2	181988480	182423434	64	-0.4198
DU145_rr	2	182430236	182761644	27	-0.1585
DU145_rr	2	182763616	183023370	40	-0.3492
DU145_rr	2	183032980	183571024	49	-0.2317
DU145_rr	2	183582876	185107338	132	-0.0899
DU145_rr	2	185123726	186001424	66	-0.2487
DU145_rr	2	186029818	187381432	63	-0.1069
DU145_rr	2	187389910	189248532	161	-0.0171
DU145_rr	2	189260028	190352100	194	-0.1671
DU145_rr	2	190365270	190436544	8	0.1801
DU145_rr	2	190437634	192160854	230	-0.1345
DU145_rr	2	192167750	197138845	314	-0.1964
DU145_rr	2	197143384	197171216	3	-0.699
DU145_rr	2	197171956	197863688	127	-0.1584
DU145_rr	2	197865156	197990706	24	-0.4251
DU145_rr	2	198001317	198926266	134	-0.1685
DU145_rr	2	198934606	198950892	3	-0.7473
DU145_rr	2	198953770	201719734	233	-0.2104
DU145_rr	2	201721490	201736238	8	0.2111
DU145_rr	2	201741646	204461766	478	-0.1643
DU145_rr	2	204513836	205445536	50	-0.3443
DU145_rr	2	205455864	206255348	87	-0.2341
DU145_rr	2	206265742	206418392	18	-0.0034
DU145_rr	2	206429060	206665468	38	-0.3065
DU145_rr	2	206676694	207414882	85	-0.0976
DU145_rr	2	207422155	207431986	6	-0.4798
DU145_rr	2	207435576	207587768	28	-0.1987
DU145_rr	2	207593806	207636008	15	-0.3585
DU145_rr	2	207636640	207656446	9	-0.0153
DU145_rr	2	207668900	208541712	76	-0.3392
DU145_rr	2	208555278	208633601	13	0.0442
DU145_rr	2	208645696	209836350	147	-0.2471
DU145_rr	2	209873400	210408328	25	-0.0583
DU145_rr	2	210426824	210884278	101	-0.306
DU145_rr	2	210887720	211124614	38	-0.1348
DU145_rr	2	211142496	211540560	72	-0.3408
DU145_rr	2	211541790	212483958	51	-0.1492
DU145_rr	2	212488650	213128892	72	-0.3002
DU145_rr	2	213136826	213378972	26	-0.0591
DU145_rr	2	213390642	216263984	317	-0.2537
DU145_rr	2	216269341	216592824	36	-0.4346
DU145_rr	2	216607712	217293096	82	-0.2227
DU145_rr	2	217297518	217542680	31	-0.3499
DU145_rr	2	217543977	217559711	12	-0.7733
DU145_rr	2	217574878	219301847	195	-0.3806
DU145_rr	2	219303610	219677942	129	-0.2007
DU145_rr	2	219679146	220022964	77	-0.3441
DU145_rr	2	220026642	220034766	12	-0.6973
DU145_rr	2	220037894	220364701	173	-0.3835
DU145_rr	2	220365188	220397610	13	-0.6765
DU145_rr	2	220401798	220505796	56	-0.3766
DU145_rr	2	220506746	222301758	73	-0.2207
DU145_rr	2	222307732	223488372	98	-0.4015
DU145_rr	2	223489130	223536774	14	-0.1542
DU145_rr	2	223545122	223574550	6	-0.4444
DU145_rr	2	223586910	223728120	8	0.1188
DU145_rr	2	223746552	228163440	429	-0.2186
DU145_rr	2	228167482	228750106	78	-0.0711
DU145_rr	2	228754708	229884410	71	-0.1776
DU145_rr	2	229890533	233384056	479	-0.2858
DU145_rr	2	233392128	233408632	12	-0.5795
DU145_rr	2	233409460	233674274	41	-0.2403
DU145_rr	2	233676053	233995814	47	-0.4136
DU145_rr	2	234003358	234151234	10	-0.195
DU145_rr	2	234160760	234173544	5	0.1439
DU145_rr	2	234178710	234243608	24	-0.3333
DU145_rr	2	234247634	234350504	20	-0.1603
DU145_rr	2	234354588	234386250	18	-0.5142
DU145_rr	2	234389948	234442178	21	-0.2679
DU145_rr	2	234449310	234473210	9	0.0571
DU145_rr	2	234500092	237038326	212	-0.2967
DU145_rr	2	237047784	237123736	12	0.2971
DU145_rr	2	237133550	238507984	145	-0.353
DU145_rr	2	238525290	238820708	55	-0.1605
DU145_rr	2	238828152	239966994	125	-0.3321
DU145_rr	2	239966994	239975229	6	0.2314
DU145_rr	2	239976492	242181668	266	-0.29
DU145_rr	2	242186274	242423514	56	-0.1275
DU145_rr	2	242429402	242886416	40	-0.3522
DU145_rr	2	242902924	243076782	11	-0.1645
DU145_rr	3	93978	241106	6	-0.0145
DU145_rr	3	248622	480482	39	-0.3765
DU145_rr	3	503748	949372	29	-0.16
DU145_rr	3	975986	1363334	35	-0.3762
DU145_rr	3	1367532	4797554	336	-0.1761
DU145_rr	3	4808244	4829636	8	-0.5641
DU145_rr	3	4836808	4941770	15	-0.1072
DU145_rr	3	4956070	5006850	4	0.3817
DU145_rr	3	5016436	5030970	9	-0.296
DU145_rr	3	5040334	5236956	20	-0.03
DU145_rr	3	5241328	6966462	85	-0.241
DU145_rr	3	6975380	8661622	142	-0.1463
DU145_rr	3	8664948	8672543	6	-0.5501
DU145_rr	3	8673752	8911268	19	-0.1696
DU145_rr	3	8923046	8955650	6	0.2674
DU145_rr	3	8963366	9756586	131	-0.1339
DU145_rr	3	9757037	10016162	121	-0.2559
DU145_rr	3	10018688	10318149	65	-0.1273
DU145_rr	3	10319671	11097966	98	-0.2898
DU145_rr	3	11111052	12441616	145	-0.0716
DU145_rr	3	12447578	12953134	92	-0.1742
DU145_rr	3	12954960	13038796	13	-0.6556
DU145_rr	3	13046514	13514056	51	-0.2191
DU145_rr	3	13522877	13544085	7	-0.6863
DU145_rr	3	13545669	13632882	12	0.0345
DU145_rr	3	13649872	13741694	14	-0.3052
DU145_rr	3	13757755	13861216	5	-0.0337
DU145_rr	3	13872554	13916545	6	-0.4149
DU145_rr	3	13924392	14086430	11	-0.0584
DU145_rr	3	14095298	14176976	16	-0.2207
DU145_rr	3	14177488	14189482	6	-0.4241
DU145_rr	3	14189922	14209812	12	-0.2387
DU145_rr	3	14211940	14446926	29	-0.0222
DU145_rr	3	14453200	14745892	57	-0.2107
DU145_rr	3	14755589	14939852	28	-0.3764
DU145_rr	3	14940219	16250056	216	-0.1738
DU145_rr	3	16252686	16368634	26	-0.411
DU145_rr	3	16378088	16577004	22	-0.1861
DU145_rr	3	16593258	16760626	19	0.0021
DU145_rr	3	16791816	17344144	54	-0.278
DU145_rr	3	17349488	17743700	47	-0.0547
DU145_rr	3	17751518	19959896	145	-0.2737
DU145_rr	3	19961412	20017658	9	0.0329
DU145_rr	3	20019878	24488642	312	-0.2501
DU145_rr	3	24500100	25005412	22	-0.4506
DU145_rr	3	25028446	25642620	55	-0.2307
DU145_rr	3	25646310	25761118	44	-0.0565
DU145_rr	3	25761556	27228848	76	-0.2231
DU145_rr	3	27238418	27760650	72	-0.0994
DU145_rr	3	27760962	27880318	9	-0.4913
DU145_rr	3	27904220	30729878	201	-0.1456
DU145_rr	3	30733338	30885753	20	0.1042
DU145_rr	3	30886058	31696518	50	-0.1268
DU145_rr	3	31703585	31725474	6	-0.5799
DU145_rr	3	31737170	33877598	275	-0.1297
DU145_rr	3	33879760	33927778	12	0.2191
DU145_rr	3	33941200	34144582	7	-0.0983
DU145_rr	3	34180214	36999500	178	-0.2905
DU145_rr	3	37011740	37428188	85	-0.1249
DU145_rr	3	37433574	38209310	145	-0.3332
DU145_rr	3	38217576	38291464	20	0.013
DU145_rr	3	38292963	39093338	165	-0.3997
DU145_rr	3	39104670	39127080	13	-0.0308
DU145_rr	3	39129672	39198304	46	-0.5098
DU145_rr	3	39208720	39357110	15	-0.2677
DU145_rr	3	39366908	39408052	5	0.0563
DU145_rr	3	39421446	39452894	11	-0.4197
DU145_rr	3	39453697	39862694	27	-0.2297
DU145_rr	3	39873530	39912926	5	-0.5425
DU145_rr	3	39922924	41695474	178	-0.2216
DU145_rr	3	41704952	41973359	38	0.0959
DU145_rr	3	41977352	42445582	47	-0.1989
DU145_rr	3	42448340	42462502	7	-0.5902
DU145_rr	3	42483586	42722460	47	-0.1916
DU145_rr	3	42728176	42734993	8	-0.6196
DU145_rr	3	42735184	42781296	16	-0.334
DU145_rr	3	42784781	44449030	161	-0.1675
DU145_rr	3	44454436	44775958	46	-0.2951
DU145_rr	3	44784266	44890020	36	-0.0546
DU145_rr	3	44893320	45972274	164	-0.2381
DU145_rr	3	45978030	46619666	63	-0.2902
DU145_rr	3	46620696	47050392	106	-0.4161
DU145_rr	3	47058605	47234572	26	-0.1315
DU145_rr	3	47243764	47651734	88	-0.2921
DU145_rr	3	47657820	47887224	39	-0.119
DU145_rr	3	47888784	47888801	2	-1.7036
DU145_rr	3	47889170	48450840	99	-0.21
DU145_rr	3	48451925	48463970	17	-0.6248
DU145_rr	3	48464209	48573895	34	-0.3218
DU145_rr	3	48575968	48717304	117	-0.5435
DU145_rr	3	48717756	49020866	65	-0.1369
DU145_rr	3	49028610	49069688	37	-0.3537
DU145_rr	3	49070123	49136334	12	-0.1244
DU145_rr	3	49136663	49167074	51	-0.4757
DU145_rr	3	49167474	49400054	55	-0.1908
DU145_rr	3	49405883	49421714	7	0.4029
DU145_rr	3	49433534	50154426	219	-0.2719
DU145_rr	3	50155852	50684233	137	-0.3807
DU145_rr	3	50684672	51671418	135	-0.2205
DU145_rr	3	51672247	52183304	99	-0.4617
DU145_rr	3	52183716	52427083	88	-0.2563
DU145_rr	3	52427479	52437336	12	-0.5274
DU145_rr	3	52438040	52507759	37	-0.1805
DU145_rr	3	52510472	52595788	48	-0.4334
DU145_rr	3	52597400	52771704	52	-0.0941
DU145_rr	3	52773518	53777022	223	-0.3203
DU145_rr	3	53778853	53796068	7	-0.8065
DU145_rr	3	53804012	53910036	43	-0.3783
DU145_rr	3	53910670	54250344	28	-0.1244
DU145_rr	3	54264456	55991258	158	-0.3348
DU145_rr	3	56002704	56335464	34	-0.2527
DU145_rr	3	56344396	56359606	3	0.1925
DU145_rr	3	56369302	56558954	18	-0.3172
DU145_rr	3	56576654	56696416	35	0.0345
DU145_rr	3	56697900	57456342	154	-0.1718
DU145_rr	3	57457274	57927458	83	-0.0463
DU145_rr	3	57935816	58097501	26	-0.2211
DU145_rr	3	58098016	58190564	35	-0.3977
DU145_rr	3	58191202	58555868	75	-0.1768
DU145_rr	3	58566656	58665432	16	-0.5048
DU145_rr	3	58676694	58810274	12	-0.0945
DU145_rr	3	58817615	58963052	20	-0.3285
DU145_rr	3	58968664	59119060	13	-0.0768
DU145_rr	3	59157108	59475642	10	-0.3773
DU145_rr	3	59510180	59964296	36	-0.0773
DU145_rr	3	59969800	60672756	76	-0.3566
DU145_rr	3	60684252	60703520	3	-1.2498
DU145_rr	3	60709578	60793876	12	-0.4569
DU145_rr	3	60807690	60889254	11	-0.2435
DU145_rr	3	60900068	60922996	4	-1.1258
DU145_rr	3	60934532	61094720	18	-0.3456
DU145_rr	3	61102912	63893498	293	-0.2023
DU145_rr	3	63898846	63990652	16	-0.477
DU145_rr	3	63996368	64058896	10	-0.0141
DU145_rr	3	64067028	64184558	14	-0.3469
DU145_rr	3	64197528	64481032	16	-0.101
DU145_rr	3	64495052	64975678	68	-0.3199
DU145_rr	3	65004324	65238328	8	-4e-04
DU145_rr	3	65269644	65372823	15	-0.495
DU145_rr	3	65377024	65511112	20	-0.2844
DU145_rr	3	65522060	65532756	6	0.1989
DU145_rr	3	65543336	65951818	46	-0.311
DU145_rr	3	65962372	68969744	242	-0.1881
DU145_rr	3	68977136	69654230	110	-0.0741
DU145_rr	3	69698120	71724952	145	-0.2375
DU145_rr	3	71733832	72295238	37	-0.3943
DU145_rr	3	72350437	73006782	50	-0.2211
DU145_rr	3	73016698	73432534	28	0.0012
DU145_rr	3	73434896	75346330	121	-0.2574
DU145_rr	3	75386946	75918054	27	0.0317
DU145_rr	3	75936634	87695342	712	-0.2038
DU145_rr	3	87722080	87954920	7	1.0284
DU145_rr	3	87976630	88031024	5	-0.1063
DU145_rr	3	88040522	88104640	7	0.7764
DU145_rr	3	88115394	93813058	154	-0.1668
DU145_rr	3	93813961	93826728	3	0.3535
DU145_rr	3	93832484	94833148	38	-0.1306
DU145_rr	3	94848670	97941742	222	-0.2299
DU145_rr	3	97959300	97983134	4	0.2144
DU145_rr	3	97992950	100100558	223	-0.221
DU145_rr	3	100103426	101499014	205	-0.144
DU145_rr	3	101504448	106954668	324	-0.272
DU145_rr	3	106965596	107310932	27	-0.0035
DU145_rr	3	107318960	108330038	156	-0.1773
DU145_rr	3	108335430	108353790	6	-0.0788
DU145_rr	3	108355360	108367790	7	0.1053
DU145_rr	3	108369986	108392934	7	-0.2102
DU145_rr	3	108394712	108580450	27	-0.3389
DU145_rr	3	108595062	108627044	8	-0.5995
DU145_rr	3	108635008	108860946	41	-0.0797
DU145_rr	3	108879864	109046868	14	-0.4039
DU145_rr	3	109048066	109179648	12	-0.1996
DU145_rr	3	109191296	109521018	13	0.0638
DU145_rr	3	109546812	111780770	157	-0.1733
DU145_rr	3	111782474	111797590	6	-0.6081
DU145_rr	3	111799792	111821740	4	-0.0032
DU145_rr	3	111828452	111870728	10	-0.3938
DU145_rr	3	111873852	112129232	40	-0.1108
DU145_rr	3	112152630	112256596	15	-0.4709
DU145_rr	3	112257066	112724400	62	-0.1355
DU145_rr	3	112727212	112939154	21	-0.3124
DU145_rr	3	112947864	113004030	20	-0.5168
DU145_rr	3	113005692	113055752	5	-0.2634
DU145_rr	3	113064406	113105342	9	-0.0921
DU145_rr	3	113114700	113120558	6	-0.3975
DU145_rr	3	113122706	113232318	27	-0.1449
DU145_rr	3	113252054	113356612	28	-0.3573
DU145_rr	3	113367862	113850136	91	-0.1721
DU145_rr	3	113858444	117516414	279	-0.2758
DU145_rr	3	117542968	117658276	5	-0.6442
DU145_rr	3	117681186	118408160	36	-0.2433
DU145_rr	3	118420282	119135008	79	-0.4006
DU145_rr	3	119141864	121324668	279	-0.2415
DU145_rr	3	121332476	121383369	16	-0.5264
DU145_rr	3	121383780	125157314	601	-0.2801
DU145_rr	3	125166632	125215974	15	0.0116
DU145_rr	3	125216824	125741612	45	-0.2789
DU145_rr	3	125745580	125855620	21	-0.5228
DU145_rr	3	125856386	126601524	101	-0.2323
DU145_rr	3	126612386	126769902	29	-0.5327
DU145_rr	3	126788418	127521504	80	-0.3424
DU145_rr	3	127527016	128442972	110	-0.1848
DU145_rr	3	128452948	132063772	510	-0.275
DU145_rr	3	132068772	132218032	45	-0.1332
DU145_rr	3	132218616	132322077	31	-0.2795
DU145_rr	3	132323956	132410000	35	-0.1127
DU145_rr	3	132411544	133169250	84	-0.3371
DU145_rr	3	133175756	133191452	8	-0.5957
DU145_rr	3	133196964	133408622	40	-0.1738
DU145_rr	3	133425936	133534540	27	-0.4615
DU145_rr	3	133535722	133654934	19	-0.1945
DU145_rr	3	133657334	133668084	6	-0.5756
DU145_rr	3	133670090	134755868	114	-0.182
DU145_rr	3	134765294	134857220	10	0.1987
DU145_rr	3	134864728	134977923	15	-0.0875
DU145_rr	3	134992408	136123972	92	0.2878
DU145_rr	3	136136770	136219086	14	0.7255
DU145_rr	3	136221480	138195954	193	0.2445
DU145_rr	3	138202262	138213980	2	0.863
DU145_rr	3	138216952	138484250	54	0.3889
DU145_rr	3	138500820	138564862	3	0.7207
DU145_rr	3	138598708	139187796	73	0.228
DU145_rr	3	139195262	139258106	10	-0.0881
DU145_rr	3	139263934	140157444	79	0.1263
DU145_rr	3	140167544	140297568	19	-0.1889
DU145_rr	3	140307954	141161748	77	0.2283
DU145_rr	3	141168682	141331150	31	0.469
DU145_rr	3	141343610	141464004	9	-0.0531
DU145_rr	3	141470832	142032014	72	0.2609
DU145_rr	3	142037512	142503756	120	0.4398
DU145_rr	3	142509946	145713844	210	0.2071
DU145_rr	3	145750852	145946192	37	0.4305
DU145_rr	3	145951684	146286648	36	0.2583
DU145_rr	3	146297440	146564328	15	0.4742
DU145_rr	3	146606686	148745014	117	0.2133
DU145_rr	3	148750042	150876520	258	0.3427
DU145_rr	3	150877886	150974746	17	0.143
DU145_rr	3	150983618	150983618	5	-0.3526
DU145_rr	3	150998320	151182162	50	0.1081
DU145_rr	3	151191196	155368348	300	0.2669
DU145_rr	3	155378982	155808418	50	0.4133
DU145_rr	3	155819518	158459444	282	0.259
DU145_rr	3	158477198	158507300	3	0.9197
DU145_rr	3	158520154	159953078	147	0.2036
DU145_rr	3	159969386	160462268	83	0.3252
DU145_rr	3	160474100	162504792	122	0.1861
DU145_rr	3	162514564	162619112	8	4.6588
DU145_rr	3	162630394	164710016	115	0.2733
DU145_rr	3	164710378	167068280	145	0.3387
DU145_rr	3	167077704	169710740	266	0.2279
DU145_rr	3	169724232	169914574	28	0.4625
DU145_rr	3	169920122	170169698	42	0.2631
DU145_rr	3	170178452	170249756	12	-0.0509
DU145_rr	3	170265566	172217844	224	0.2155
DU145_rr	3	172224450	172533490	47	0.368
DU145_rr	3	172534602	173996772	152	0.1836
DU145_rr	3	173998482	174013502	3	0.6038
DU145_rr	3	174033272	174317916	16	0.3249
DU145_rr	3	174338912	174396444	5	0.5149
DU145_rr	3	174412734	178742940	287	0.2332
DU145_rr	3	178745254	178748770	3	0.7634
DU145_rr	3	178755530	179294490	86	0.2256
DU145_rr	3	179294960	179341782	19	0.4519
DU145_rr	3	179349212	179448042	14	0.157
DU145_rr	3	179448460	179462834	4	-0.3165
DU145_rr	3	179470111	179666144	33	0.1361
DU145_rr	3	179674268	179766858	11	0.3984
DU145_rr	3	179789156	180322500	25	0.1455
DU145_rr	3	180322762	180378378	25	0.4145
DU145_rr	3	180379728	182350986	111	0.2004
DU145_rr	3	182374856	182804576	72	0.3418
DU145_rr	3	182810328	183809892	186	0.2
DU145_rr	3	183818276	184019442	95	0.0182
DU145_rr	3	184020146	184025218	13	0.3496
DU145_rr	3	184025650	184274580	85	-0.0142
DU145_rr	3	184281228	185357412	164	0.2448
DU145_rr	3	185363520	185376034	6	-0.2746
DU145_rr	3	185390114	185750160	41	0.3216
DU145_rr	3	185766431	186038192	48	0.09
DU145_rr	3	186047512	186938123	141	0.213
DU145_rr	3	186938860	187262390	32	0.0513
DU145_rr	3	187293660	189675748	207	0.2639
DU145_rr	3	189681886	189712058	12	-0.0517
DU145_rr	3	189713278	193082248	274	0.254
DU145_rr	3	193088686	193272535	38	0.0742
DU145_rr	3	193281202	194302344	108	0.3256
DU145_rr	3	194309366	194802836	42	0.1212
DU145_rr	3	194808346	195119944	47	0.3054
DU145_rr	3	195127158	195142184	6	0.6332
DU145_rr	3	195150904	195300745	17	0.251
DU145_rr	3	195306221	195623848	49	-0.0369
DU145_rr	3	195634000	195820542	29	0.2549
DU145_rr	3	195840864	195968953	27	-0.074
DU145_rr	3	195969512	196656506	101	0.2752
DU145_rr	3	196657723	196750224	22	-0.0662
DU145_rr	3	196751582	197870808	158	0.2325
DU145_rr	4	29244	1346814	211	-0.2543
DU145_rr	4	1348550	1688126	23	-0.4755
DU145_rr	4	1695396	2826899	196	-0.1917
DU145_rr	4	2829341	2829348	2	-1.1009
DU145_rr	4	2830920	3039112	56	-0.3183
DU145_rr	4	3040230	3330442	84	-0.1492
DU145_rr	4	3336784	4093550	59	-0.3218
DU145_rr	4	4136332	4190076	5	0.391
DU145_rr	4	4199563	4307906	20	-0.1659
DU145_rr	4	4314798	4425312	16	-0.4404
DU145_rr	4	4426950	4644432	28	-0.1198
DU145_rr	4	4657118	6803074	294	-0.3274
DU145_rr	4	6807948	6958998	20	0.0768
DU145_rr	4	6969036	8200036	174	-0.2646
DU145_rr	4	8207389	8234153	10	-0.6097
DU145_rr	4	8235141	8616200	64	-0.2147
DU145_rr	4	8620188	9402230	8	-0.4233
DU145_rr	4	9431218	9539958	7	0.333
DU145_rr	4	9558113	13343382	202	-0.3008
DU145_rr	4	13350284	13536262	24	-0.0681
DU145_rr	4	13543342	13581410	8	-0.4499
DU145_rr	4	13582646	13612620	16	-0.0837
DU145_rr	4	13615148	14234506	43	-0.342
DU145_rr	4	14281298	14641008	31	-0.1315
DU145_rr	4	14648428	14932832	34	-0.3973
DU145_rr	4	14950232	14987898	4	0.153
DU145_rr	4	14993486	15517599	56	-0.2242
DU145_rr	4	15518066	15690836	42	-0.0598
DU145_rr	4	15698770	16420986	98	-0.23
DU145_rr	4	16445290	16760826	40	-0.39
DU145_rr	4	16773842	17644044	73	-0.2133
DU145_rr	4	17649624	17813111	22	-0.395
DU145_rr	4	17813852	19814940	109	-0.1321
DU145_rr	4	19837744	20394926	33	-0.2939
DU145_rr	4	20400284	20599934	42	-0.149
DU145_rr	4	20606326	20620408	5	-0.5253
DU145_rr	4	20626898	21086430	57	-0.1511
DU145_rr	4	21095284	21103492	2	0.4493
DU145_rr	4	21111692	24531376	257	-0.1777
DU145_rr	4	24534664	24816634	29	0.0183
DU145_rr	4	24821560	24893196	15	-0.1889
DU145_rr	4	24902820	24965146	10	-0.529
DU145_rr	4	24969998	25672390	104	-0.1599
DU145_rr	4	25673320	25875610	40	-0.3283
DU145_rr	4	25881942	26432686	39	-0.1597
DU145_rr	4	26444450	26608388	20	-0.3644
DU145_rr	4	26614818	26914802	39	-0.1533
DU145_rr	4	26921246	29143898	85	-0.3009
DU145_rr	4	29156446	36282010	327	-0.1872
DU145_rr	4	36287220	37504100	77	-0.3824
DU145_rr	4	37514006	37640352	15	-0.2766
DU145_rr	4	37648992	38020050	50	-0.0958
DU145_rr	4	38022297	38945150	88	-0.272
DU145_rr	4	38950674	39929745	203	-0.0953
DU145_rr	4	39936078	41034408	137	-0.247
DU145_rr	4	41040128	41706092	99	-0.11
DU145_rr	4	41712082	41750620	7	-0.4967
DU145_rr	4	41756656	42013522	22	-0.2167
DU145_rr	4	42020116	42069194	12	-0.0038
DU145_rr	4	42072544	47850242	487	-0.255
DU145_rr	4	47853112	49052866	238	-0.1468
DU145_rr	4	49063862	52780012	23	0.237
DU145_rr	4	52787278	56090482	388	-0.3338
DU145_rr	4	56125046	56373920	43	-0.1153
DU145_rr	4	56379036	56475508	16	0.0786
DU145_rr	4	56482536	58045082	238	-0.1632
DU145_rr	4	58053708	66231680	364	-0.2724
DU145_rr	4	66233092	66710186	47	-0.3853
DU145_rr	4	66724974	67282102	24	-0.2169
DU145_rr	4	67314092	68303456	35	-0.4075
DU145_rr	4	68312330	69874528	208	-0.2312
DU145_rr	4	69883874	71708400	262	-0.3503
DU145_rr	4	71716338	75085868	396	-0.2635
DU145_rr	4	75091376	75738690	59	-0.1252
DU145_rr	4	75749080	77288914	240	-0.2482
DU145_rr	4	77290788	77518248	32	-0.0194
DU145_rr	4	77525734	77599454	10	-0.2064
DU145_rr	4	77611108	77677870	10	-0.529
DU145_rr	4	77680849	77704894	8	0.0291
DU145_rr	4	77712880	78929292	149	-0.2407
DU145_rr	4	78937096	82064002	340	-0.4
DU145_rr	4	82065394	84382378	268	-0.2631
DU145_rr	4	84382646	84397768	8	0.0958
DU145_rr	4	84398012	85436280	78	-0.3417
DU145_rr	4	85453932	85696452	62	-0.188
DU145_rr	4	85699721	87065596	150	-0.3492
DU145_rr	4	87070760	90216384	488	-0.2314
DU145_rr	4	90224550	93545864	260	-0.3572
DU145_rr	4	93554972	99726308	562	-0.2598
DU145_rr	4	99757756	99929502	21	-0.0449
DU145_rr	4	99942280	100239856	65	-0.244
DU145_rr	4	100244828	103610824	368	-0.3108
DU145_rr	4	103611808	104169460	122	-0.2051
DU145_rr	4	104202592	105451906	71	-0.3783
DU145_rr	4	105460788	105460788	5	-0.0626
DU145_rr	4	105477888	106037022	30	-0.4402
DU145_rr	4	106050130	107818780	198	-0.2447
DU145_rr	4	107828584	109946736	224	-0.3363
DU145_rr	4	109954156	110012496	9	-0.6543
DU145_rr	4	110019186	113446004	336	-0.3194
DU145_rr	4	113457054	113568012	21	-0.122
DU145_rr	4	113568262	114622088	152	-0.3464
DU145_rr	4	114632464	122266832	561	-0.2736
DU145_rr	4	122276626	122350740	8	1e-04
DU145_rr	4	122374192	124184148	285	-0.2216
DU145_rr	4	124189038	124228232	9	-0.0388
DU145_rr	4	124235174	124753318	30	-0.3832
DU145_rr	4	124761250	130113006	388	-0.2032
DU145_rr	4	130146394	132217726	75	-0.3069
DU145_rr	4	132259588	132259588	5	-0.7333
DU145_rr	4	132279600	132630566	15	-0.2895
DU145_rr	4	132689862	132856998	13	0.2513
DU145_rr	4	132870230	134742196	74	-0.3616
DU145_rr	4	134766578	139431716	197	-0.236
DU145_rr	4	139477410	139898844	16	-0.3935
DU145_rr	4	139913754	140454372	76	-0.1257
DU145_rr	4	140460430	140660528	22	-0.285
DU145_rr	4	140675560	141051450	45	-1.1133
DU145_rr	4	141057142	141275774	21	-0.383
DU145_rr	4	141281462	141520734	49	-0.1353
DU145_rr	4	141527138	142561582	106	-0.2965
DU145_rr	4	142566344	143089756	46	0.6511
DU145_rr	4	143094786	143159064	10	0.9639
DU145_rr	4	143170002	144684880	175	0.6207
DU145_rr	4	144702848	145497348	58	0.2249
DU145_rr	4	145530636	145666660	22	0.0285
DU145_rr	4	145674270	146501970	89	0.2287
DU145_rr	4	146510146	146770674	40	0.0401
DU145_rr	4	146779232	147140954	38	0.1739
DU145_rr	4	147148932	147278714	17	0.008
DU145_rr	4	147290856	148433626	94	-1.18
DU145_rr	4	148441128	148564074	25	-0.848
DU145_rr	4	148575658	151656419	283	-1.1114
DU145_rr	4	151665320	152446202	116	-0.9386
DU145_rr	4	152455038	154525318	238	-1.155
DU145_rr	4	154533518	154554054	7	-0.7664
DU145_rr	4	154555410	157261364	285	-1.1811
DU145_rr	4	157261364	157406122	5	-0.9654
DU145_rr	4	157459002	157605194	6	-0.5933
DU145_rr	4	157642554	158293234	89	-0.9399
DU145_rr	4	158300658	162609956	314	-1.091
DU145_rr	4	162616084	164393006	119	-1.233
DU145_rr	4	164405666	166045512	132	-1.1219
DU145_rr	4	166051480	166232630	24	-0.8746
DU145_rr	4	166234476	168350764	176	-1.0937
DU145_rr	4	168390862	169541994	135	-0.9194
DU145_rr	4	169551726	170314024	95	-1.0949
DU145_rr	4	170321496	172013486	139	-0.9728
DU145_rr	4	172055132	173422554	107	-1.1881
DU145_rr	4	173429526	173429526	5	4.3797
DU145_rr	4	173440160	173670420	29	-0.943
DU145_rr	4	173675280	174079406	43	-1.2349
DU145_rr	4	174090002	174111012	3	-0.667
DU145_rr	4	174116750	174238792	20	-1.1743
DU145_rr	4	174239610	174295090	13	-0.9862
DU145_rr	4	174295204	174295204	5	-0.5633
DU145_rr	4	174298270	174742020	30	-1.0746
DU145_rr	4	174760024	174817560	4	-1.5956
DU145_rr	4	174838192	176992088	178	-1.0962
DU145_rr	4	177004008	177084424	25	-0.9105
DU145_rr	4	177087472	177095800	5	-0.5064
DU145_rr	4	177097918	178648048	119	-0.9832
DU145_rr	4	178657500	180477130	82	-1.175
DU145_rr	4	180512369	181517038	39	-1.0045
DU145_rr	4	181562134	181562134	5	-0.5809
DU145_rr	4	181583164	182026032	16	-0.9665
DU145_rr	4	182033998	183953486	147	-1.1566
DU145_rr	4	183963618	184205390	38	-0.9436
DU145_rr	4	184207165	184282870	10	-1.3084
DU145_rr	4	184291542	184676878	70	-0.9213
DU145_rr	4	184717908	185618784	100	-1.1072
DU145_rr	4	185622028	185650152	9	-0.552
DU145_rr	4	185652116	190469308	470	-1.0911
DU145_rr	4	190530890	190650236	5	-0.3823
DU145_rr	4	190687600	190800588	7	-1.2067
DU145_rr	4	190817106	191028546	18	-0.0412
DU145_rr	5	26172	323442	43	0.3149
DU145_rr	5	337404	475236	22	0.5861
DU145_rr	5	477739	493232	5	0.1372
DU145_rr	5	504158	665550	24	0.5567
DU145_rr	5	666221	801950	11	-0.0137
DU145_rr	5	814980	871676	7	0.4038
DU145_rr	5	875987	1394196	111	0.4857
DU145_rr	5	1401356	1443298	11	0.0828
DU145_rr	5	1450754	4039604	123	0.4974
DU145_rr	5	4065694	13793682	739	0.5844
DU145_rr	5	13794270	14271004	73	0.7246
DU145_rr	5	14280434	14610254	73	0.5204
DU145_rr	5	14621210	14692968	11	0.8492
DU145_rr	5	14704502	14776938	15	0.1999
DU145_rr	5	14783938	16477786	137	0.6131
DU145_rr	5	16478264	20731680	265	0.7224
DU145_rr	5	20750694	20925812	11	1.1652
DU145_rr	5	20953468	21202734	11	0.8112
DU145_rr	5	21217200	21368922	8	0.3072
DU145_rr	5	21379484	21899450	40	0.6632
DU145_rr	5	21905636	21975096	9	0.2247
DU145_rr	5	21981354	23503658	141	0.6357
DU145_rr	5	23509680	23526778	7	0.2505
DU145_rr	5	23541262	25104206	88	0.6508
DU145_rr	5	25123618	25320726	10	0.9204
DU145_rr	5	25347220	25418308	3	1.2645
DU145_rr	5	25447278	26848050	46	0.9918
DU145_rr	5	26871004	28988574	87	1.1508
DU145_rr	5	29013984	31535986	139	1.268
DU145_rr	5	31538480	32230438	87	1.4703
DU145_rr	5	32233931	34495902	246	1.3254
DU145_rr	5	34536050	34998882	81	1.4735
DU145_rr	5	35003868	36249764	185	1.2594
DU145_rr	5	36251566	36265508	9	1.5788
DU145_rr	5	36269494	36780944	37	1.1731
DU145_rr	5	36809734	37470548	149	1.4184
DU145_rr	5	37480050	37494968	7	0.9039
DU145_rr	5	37504698	37738004	30	1.3513
DU145_rr	5	37752594	38712172	94	1.1645
DU145_rr	5	38735588	38886202	19	1.3789
DU145_rr	5	38893964	38904569	3	0.8742
DU145_rr	5	38917372	39110459	58	1.3527
DU145_rr	5	39119018	40361006	89	1.1759
DU145_rr	5	40386318	40834360	39	1.4317
DU145_rr	5	40834704	42732892	237	1.193
DU145_rr	5	42746450	43113976	29	1.4301
DU145_rr	5	43122216	43224006	15	1.1807
DU145_rr	5	43233988	44351694	110	1.5831
DU145_rr	5	44360900	45229626	40	0.8395
DU145_rr	5	45248736	46100338	68	1.1308
DU145_rr	5	46144198	49584218	7	0.9331
DU145_rr	5	49638952	49698982	6	0.3505
DU145_rr	5	49701958	49767748	8	-0.2483
DU145_rr	5	49799012	49997766	13	0.1662
DU145_rr	5	50011930	51789114	88	-0.1418
DU145_rr	5	51817240	55279256	411	-0.0085
DU145_rr	5	55288620	55396107	15	-0.2881
DU145_rr	5	55398408	56226548	79	-0.0275
DU145_rr	5	56229132	56621628	33	-0.1664
DU145_rr	5	56643772	60099364	296	0.0148
DU145_rr	5	60108258	60384730	37	0.1854
DU145_rr	5	60394534	64656574	320	-0.0686
DU145_rr	5	64663880	65425500	140	0.0397
DU145_rr	5	65439912	68305784	219	-0.0815
DU145_rr	5	68322304	68669610	76	0.0844
DU145_rr	5	68670206	68677876	3	0.4764
DU145_rr	5	68680678	68737388	16	0.1266
DU145_rr	5	68749788	70852960	73	-0.0293
DU145_rr	5	70856056	71507192	60	-0.1314
DU145_rr	5	71517166	72427422	115	0.0254
DU145_rr	5	72434070	72619392	15	-0.2286
DU145_rr	5	72639454	73072496	68	0.0411
DU145_rr	5	73076751	73166030	20	-0.2701
DU145_rr	5	73168945	73989464	51	-0.0484
DU145_rr	5	73992536	74018234	13	0.1539
DU145_rr	5	74021548	74034660	7	-0.158
DU145_rr	5	74035878	74064938	12	0.3085
DU145_rr	5	74065456	75001588	138	0.0362
DU145_rr	5	75003672	75866426	80	-0.1268
DU145_rr	5	75871556	79355724	449	-0.0302
DU145_rr	5	79357651	79454758	24	-0.2245
DU145_rr	5	79462590	80382670	128	0.0561
DU145_rr	5	80388706	80681607	59	-0.1251
DU145_rr	5	80692156	81127468	47	0.0366
DU145_rr	5	81165296	82180412	78	-0.1622
DU145_rr	5	82214318	82516870	28	0.0499
DU145_rr	5	82522122	82753542	22	-0.0677
DU145_rr	5	82760144	82789974	6	-0.3432
DU145_rr	5	82799252	83172728	34	-0.0588
DU145_rr	5	83197842	84224862	75	0.1091
DU145_rr	5	84248384	85381902	34	-0.0011
DU145_rr	5	85402816	85797778	18	-0.2483
DU145_rr	5	85812648	87235776	109	-0.0235
DU145_rr	5	87249982	89682662	137	-0.1497
DU145_rr	5	89689916	90226080	115	-0.0176
DU145_rr	5	90236994	90752384	53	0.1668
DU145_rr	5	90786598	93424438	145	0.007
DU145_rr	5	93437694	93603322	16	-0.2624
DU145_rr	5	93616328	94146468	64	-0.02
DU145_rr	5	94155302	94683262	59	-0.2739
DU145_rr	5	94708376	101678266	529	-0.0571
DU145_rr	5	101697836	101811416	16	0.2112
DU145_rr	5	101813430	109661102	505	-0.0088
DU145_rr	5	109669624	109725934	5	0.221
DU145_rr	5	109733770	111909970	234	-0.1014
DU145_rr	5	111939590	112343680	52	0.0554
DU145_rr	5	112346496	112756236	50	-0.1858
DU145_rr	5	112770473	114598824	137	-0.049
DU145_rr	5	114603578	114904286	25	0.1223
DU145_rr	5	114916944	115774552	97	-0.0491
DU145_rr	5	115782836	115852394	21	-0.3512
DU145_rr	5	115857826	118168760	101	-0.1558
DU145_rr	5	118176644	118580144	70	0.0074
DU145_rr	5	118582706	118835242	37	-0.2187
DU145_rr	5	118837784	118865592	9	0.0673
DU145_rr	5	118867092	119913122	61	-0.18
DU145_rr	5	119921932	126542172	471	-0.0746
DU145_rr	5	126554058	127017934	63	-0.2285
DU145_rr	5	127046194	127595521	61	-0.0913
DU145_rr	5	127597466	127800652	65	-0.2634
DU145_rr	5	127814686	130535270	181	-0.0919
DU145_rr	5	130540764	130594814	5	0.3105
DU145_rr	5	130603512	131305894	102	-0.0666
DU145_rr	5	131307020	131325853	12	-0.4426
DU145_rr	5	131326955	131785346	75	-0.1851
DU145_rr	5	131791122	132425278	162	-0.0351
DU145_rr	5	132427066	133311838	96	-0.1784
DU145_rr	5	133316924	133463074	21	0.0388
DU145_rr	5	133474040	133587516	25	-0.1391
DU145_rr	5	133596078	133766696	28	0.0644
DU145_rr	5	133780126	133948399	21	-0.2164
DU145_rr	5	133956720	134154612	52	0.1288
DU145_rr	5	134162670	134288678	18	-0.0582
DU145_rr	5	134294802	134365204	14	-0.3003
DU145_rr	5	134369114	135044808	59	-0.0375
DU145_rr	5	135079290	135141974	5	0.4703
DU145_rr	5	135150714	135394815	44	-0.0448
DU145_rr	5	135396522	136597422	95	-0.2243
DU145_rr	5	136602722	137198818	63	-0.128
DU145_rr	5	137206346	137370540	49	0.0684
DU145_rr	5	137380690	137527163	66	-0.0982
DU145_rr	5	137527579	137559912	14	0.2461
DU145_rr	5	137566412	137595270	7	-0.2285
DU145_rr	5	137599988	137665326	21	0.0573
DU145_rr	5	137666692	137689942	6	-0.1884
DU145_rr	5	137695474	137733992	11	0.1043
DU145_rr	5	137735613	137844196	26	-0.1899
DU145_rr	5	137844688	137853450	7	0.3723
DU145_rr	5	137854552	138594408	100	-0.0777
DU145_rr	5	138604500	138707766	26	0.125
DU145_rr	5	138713172	138732782	13	-0.3091
DU145_rr	5	138732972	139227204	61	-0.1082
DU145_rr	5	139230936	139308892	14	-0.3485
DU145_rr	5	139317488	139495032	19	0.0988
DU145_rr	5	139508062	139602094	10	-0.2632
DU145_rr	5	139612606	139739530	20	0.124
DU145_rr	5	139740370	139745104	7	-0.3719
DU145_rr	5	139745557	139930392	52	0.0484
DU145_rr	5	139931046	139947551	16	-0.4047
DU145_rr	5	139959414	140080430	73	-0.1863
DU145_rr	5	140081691	140961938	118	-0.044
DU145_rr	5	140962806	141059422	65	-0.2204
DU145_rr	5	141059598	145405672	338	-0.0536
DU145_rr	5	145415248	145465156	10	-0.3682
DU145_rr	5	145477725	145745988	63	0.0678
DU145_rr	5	145758262	148064270	319	-0.0772
DU145_rr	5	148075384	148252068	20	0.1574
DU145_rr	5	148263756	148528952	36	-0.082
DU145_rr	5	148535344	148578166	6	0.1328
DU145_rr	5	148579914	148645031	21	-0.3257
DU145_rr	5	148650668	149027716	72	-0.0428
DU145_rr	5	149047436	149433643	61	-0.1616
DU145_rr	5	149434855	149459683	15	-0.3979
DU145_rr	5	149466207	149499081	7	0.0534
DU145_rr	5	149499686	149513186	13	-0.5269
DU145_rr	5	149513760	149562184	12	-0.0765
DU145_rr	5	149563229	149637398	24	-0.3486
DU145_rr	5	149645558	150073637	88	-0.1675
DU145_rr	5	150075074	150176069	25	0.0663
DU145_rr	5	150186284	150470037	39	-0.1967
DU145_rr	5	150481101	150562764	27	-0.4592
DU145_rr	5	150563976	150886842	61	-0.18
DU145_rr	5	150889727	150905080	5	-0.6405
DU145_rr	5	150906862	151557720	87	-0.1953
DU145_rr	5	151569570	152821364	67	-0.0632
DU145_rr	5	152838968	153110302	34	-0.2871
DU145_rr	5	153119442	155663262	240	-0.0918
DU145_rr	5	155676414	157065244	181	-0.2427
DU145_rr	5	157073646	157170489	17	0.0204
DU145_rr	5	157178532	157233118	13	-0.1982
DU145_rr	5	157236802	157368566	14	0.0758
DU145_rr	5	157394840	158539770	83	-0.2007
DU145_rr	5	158554708	158750332	36	0.0637
DU145_rr	5	158753706	159805172	81	-0.1155
DU145_rr	5	159813790	159960950	27	0.0371
DU145_rr	5	159976452	160114806	26	-0.3113
DU145_rr	5	160124988	162715374	174	-0.1357
DU145_rr	5	162732290	163262218	56	0.0939
DU145_rr	5	163289848	168079260	304	-0.0711
DU145_rr	5	168093497	170201780	288	-0.2214
DU145_rr	5	170208810	171487922	142	0.0102
DU145_rr	5	171491430	171554351	12	-0.3362
DU145_rr	5	171561238	171757558	22	0.1016
DU145_rr	5	171766616	172739708	101	-0.1194
DU145_rr	5	172744867	172752889	3	-0.831
DU145_rr	5	172765420	175986280	222	-0.1651
DU145_rr	5	175992191	176081947	39	-0.3808
DU145_rr	5	176084696	176720938	104	-0.095
DU145_rr	5	176728486	176836150	43	-0.305
DU145_rr	5	176836588	176883250	9	0.0375
DU145_rr	5	176884498	176942972	21	-0.3801
DU145_rr	5	176943208	177636229	67	-0.0904
DU145_rr	5	177637155	177764440	34	-0.3335
DU145_rr	5	177771080	177865774	12	-0.1855
DU145_rr	5	177874004	177912996	6	0.2075
DU145_rr	5	177921072	178030710	14	-0.2092
DU145_rr	5	178031080	178040956	7	0.2401
DU145_rr	5	178043888	178391740	41	-0.175
DU145_rr	5	178400492	178421347	8	-0.5769
DU145_rr	5	178427370	180712234	333	-0.116
DU145_rr	6	124040	463070	30	-0.0932
DU145_rr	6	474856	556014	14	0.0329
DU145_rr	6	556848	617884	14	0.2829
DU145_rr	6	619502	1332340	38	0.0126
DU145_rr	6	1346386	1841716	39	0.2455
DU145_rr	6	1848342	2671580	70	0.0692
DU145_rr	6	2675376	3019718	61	0.2688
DU145_rr	6	3032028	3827376	83	0.1283
DU145_rr	6	3844258	4049336	22	0.3846
DU145_rr	6	4049968	4074680	11	0.6194
DU145_rr	6	4075030	5431306	126	0.2933
DU145_rr	6	5443544	5679910	24	0.1994
DU145_rr	6	5695456	7248745	113	0.0731
DU145_rr	6	7255836	11101088	363	0.2404
DU145_rr	6	11119276	11250634	14	-0.0734
DU145_rr	6	11259586	13620550	201	0.1629
DU145_rr	6	13621000	15458830	125	0.2373
DU145_rr	6	15468868	15533665	17	-0.1426
DU145_rr	6	15539386	15958254	27	0.3449
DU145_rr	6	15987946	16620402	59	0.0782
DU145_rr	6	16628448	17149566	29	0.2596
DU145_rr	6	17191132	17281524	5	0.6365
DU145_rr	6	17283150	17541378	26	0.1918
DU145_rr	6	17543170	19774996	204	0.3321
DU145_rr	6	19794760	19936146	10	0.0024
DU145_rr	6	19974224	20892898	90	0.3707
DU145_rr	6	20903370	21074850	17	0.1782
DU145_rr	6	21082806	21162532	10	0.3479
DU145_rr	6	21173586	21590134	22	0.1057
DU145_rr	6	21596175	21598004	6	-0.2157
DU145_rr	6	21605836	24445900	164	0.233
DU145_rr	6	24447144	24450418	3	-0.3377
DU145_rr	6	24454672	24566890	32	0.2226
DU145_rr	6	24569125	24596792	11	-0.1154
DU145_rr	6	24608270	26392314	260	0.2501
DU145_rr	6	26399528	26399528	5	-0.1828
DU145_rr	6	26405792	29395290	306	0.2766
DU145_rr	6	29402710	34059510	1327	0.0446
DU145_rr	6	34071322	35261064	204	0.177
DU145_rr	6	35261970	35468068	53	-0.0563
DU145_rr	6	35471164	35654674	30	0.3342
DU145_rr	6	35662258	35782558	21	-0.0523
DU145_rr	6	35790806	36075984	54	0.291
DU145_rr	6	36085910	36106472	7	-0.1897
DU145_rr	6	36106805	36334525	38	0.1327
DU145_rr	6	36334884	36340936	4	-0.2074
DU145_rr	6	36343986	36673130	54	0.2663
DU145_rr	6	36680518	36742796	17	-0.162
DU145_rr	6	36746670	38180822	207	0.133
DU145_rr	6	38194630	38889278	128	0.3466
DU145_rr	6	38890846	38980484	22	0.1604
DU145_rr	6	38994331	39184582	31	-0.0091
DU145_rr	6	39196474	39250582	6	0.3666
DU145_rr	6	39267591	39328282	16	-0.0626
DU145_rr	6	39330214	39753032	49	0.2101
DU145_rr	6	39766306	40001876	28	-0.151
DU145_rr	6	40028676	41254580	113	0.0575
DU145_rr	6	41261450	41390788	11	0.4177
DU145_rr	6	41415962	42385746	153	0.0904
DU145_rr	6	42397346	42821386	75	0.2871
DU145_rr	6	42823602	42873283	11	0.1274
DU145_rr	6	42884157	42942675	28	0.0023
DU145_rr	6	42947158	42980626	14	0.2589
DU145_rr	6	42980734	43220972	134	-0.0222
DU145_rr	6	43222827	43226990	5	-0.4733
DU145_rr	6	43230266	43499245	100	0.073
DU145_rr	6	43501654	43555055	23	0.2112
DU145_rr	6	43565470	43589320	8	0.8396
DU145_rr	6	43589856	43748478	36	0.4611
DU145_rr	6	43754072	44039794	17	0.7173
DU145_rr	6	44050176	44206934	52	0.3181
DU145_rr	6	44216296	44241392	20	0.5717
DU145_rr	6	44242930	44255290	5	0.0999
DU145_rr	6	44268048	44270960	7	-0.2333
DU145_rr	6	44271398	44279490	11	-0.0054
DU145_rr	6	44279851	45468232	122	0.3646
DU145_rr	6	45480143	45595916	10	0.0172
DU145_rr	6	45637026	45864208	8	0.3304
DU145_rr	6	45870975	45983401	15	-0.0671
DU145_rr	6	45989768	47304456	177	0.1909
DU145_rr	6	47332078	47620150	31	0.3611
DU145_rr	6	47626004	48050182	55	0.1939
DU145_rr	6	48067318	50576826	157	0.325
DU145_rr	6	50603712	50820820	25	0.0517
DU145_rr	6	50831520	51266518	19	0.3687
DU145_rr	6	51290980	52619944	178	0.117
DU145_rr	6	52621038	53767458	137	0.276
DU145_rr	6	53769232	53806564	7	0.0565
DU145_rr	6	53818010	57055398	360	0.3531
DU145_rr	6	57058728	57337904	29	0.5586
DU145_rr	6	57348696	57419916	8	0.3414
DU145_rr	6	57429410	57744348	24	0.0952
DU145_rr	6	57766640	58565960	24	0.3299
DU145_rr	6	58614032	62488614	23	0.122
DU145_rr	6	62497996	62723950	25	0.3646
DU145_rr	6	62736198	66290272	245	-0.2461
DU145_rr	6	66303586	67998384	54	0.3155
DU145_rr	6	68035870	69397488	48	-0.2159
DU145_rr	6	69411162	70186270	85	-0.3727
DU145_rr	6	70215972	70475866	25	-0.0698
DU145_rr	6	70482416	71003970	113	-0.299
DU145_rr	6	71009764	71248004	33	0.002
DU145_rr	6	71266460	72087396	75	-0.1479
DU145_rr	6	72101482	72330240	15	0.0593
DU145_rr	6	72349242	74111678	188	-0.2648
DU145_rr	6	74114422	74551296	95	-0.0698
DU145_rr	6	74574832	75816138	90	-0.2675
DU145_rr	6	75818768	75825964	5	0.1099
DU145_rr	6	75827126	75858078	26	-0.355
DU145_rr	6	75860970	76782146	164	-0.1626
DU145_rr	6	76789122	77575706	27	-0.3141
DU145_rr	6	77626244	78800976	48	-0.024
DU145_rr	6	78825622	80747684	165	-0.1422
DU145_rr	6	80749546	80750378	3	0.3524
DU145_rr	6	80751880	82755264	95	-0.1445
DU145_rr	6	82770158	83065460	39	0.0111
DU145_rr	6	83075934	84936212	225	-0.148
DU145_rr	6	84942282	85636612	33	-0.3098
DU145_rr	6	85664552	86201892	23	-0.1855
DU145_rr	6	86203718	86257410	20	0.0373
DU145_rr	6	86258078	88210238	138	-0.1882
DU145_rr	6	88210946	88391430	52	-0.0229
DU145_rr	6	88401894	89378326	60	-0.328
DU145_rr	6	89388084	91271344	309	-0.2082
DU145_rr	6	91278256	91281428	6	0.1986
DU145_rr	6	91289516	95188334	148	-0.2024
DU145_rr	6	95212824	95456862	11	-0.4636
DU145_rr	6	95478812	100854166	371	-0.1609
DU145_rr	6	100868414	100957400	13	-0.4976
DU145_rr	6	100957904	101019214	10	-0.2895
DU145_rr	6	101025196	101094600	17	0.0254
DU145_rr	6	101095176	107031382	383	-0.2164
DU145_rr	6	107035730	107349996	28	-0.4182
DU145_rr	6	107361272	109439744	238	-0.1811
DU145_rr	6	109450520	109480900	10	0.1819
DU145_rr	6	109481778	109576640	10	-0.3089
DU145_rr	6	109597882	109748534	20	-0.0449
DU145_rr	6	109752370	109820258	35	-0.3311
DU145_rr	6	109827984	110146412	52	-0.0913
DU145_rr	6	110157294	111061852	99	-0.2876
DU145_rr	6	111067390	111672976	84	-0.0973
DU145_rr	6	111678294	111698934	7	-0.4026
DU145_rr	6	111701192	111912886	36	-0.0747
DU145_rr	6	111922546	111990308	7	-0.4631
DU145_rr	6	111995832	112210876	30	-0.1839
DU145_rr	6	112220180	113815296	110	-0.3108
DU145_rr	6	113850970	115139846	76	-0.1895
DU145_rr	6	115179794	116265574	24	-0.4288
DU145_rr	6	116277664	116893088	77	-0.2205
DU145_rr	6	116901212	117092382	42	-0.0708
DU145_rr	6	117100854	121576534	376	-0.2167
DU145_rr	6	121577428	121680830	19	0.0211
DU145_rr	6	121715344	123477086	124	-0.2038
DU145_rr	6	123514058	124848316	131	-0.2786
DU145_rr	6	124856782	126853430	181	-0.1415
DU145_rr	6	126866290	127139534	18	-0.3934
DU145_rr	6	127154886	127407656	17	-0.2073
DU145_rr	6	127415690	127451328	5	0.1701
DU145_rr	6	127457468	128370394	107	-0.1853
DU145_rr	6	128377952	128624274	29	-0.3705
DU145_rr	6	128631028	129284380	48	-0.191
DU145_rr	6	129295412	129468108	17	-0.4568
DU145_rr	6	129470128	132043420	304	-0.2358
DU145_rr	6	132045220	132190534	26	0.0166
DU145_rr	6	132193234	134323182	226	-0.206
DU145_rr	6	134327954	135307260	79	-0.2993
DU145_rr	6	135307892	135371722	11	-0.006
DU145_rr	6	135375499	136054050	77	-0.3053
DU145_rr	6	136095650	136223524	11	0.3852
DU145_rr	6	136232060	136527150	38	-0.3285
DU145_rr	6	136537640	136681014	28	-0.0737
DU145_rr	6	136681664	138877750	235	-0.3547
DU145_rr	6	138901022	140767492	136	-0.2556
DU145_rr	6	140793340	143057006	131	-0.1096
DU145_rr	6	143066020	145157543	272	-0.2836
DU145_rr	6	145160308	147635710	233	-0.1715
DU145_rr	6	147635770	148126284	36	-0.3031
DU145_rr	6	148142746	148269046	6	-4.3093
DU145_rr	6	148322184	149793152	122	-0.2698
DU145_rr	6	149800756	149971090	34	-0.0246
DU145_rr	6	149983108	151720296	192	-0.2314
DU145_rr	6	151726494	151849280	22	0.0541
DU145_rr	6	151857576	153312322	254	-0.1811
DU145_rr	6	153314410	163219364	1015	-0.3151
DU145_rr	6	163229600	165404878	132	-0.1927
DU145_rr	6	165443854	165621652	11	0.0788
DU145_rr	6	165634538	165848725	36	-0.3722
DU145_rr	6	165862416	165945560	11	-0.0642
DU145_rr	6	165957060	169016506	290	-0.3521
DU145_rr	6	169023858	169235070	14	-0.1801
DU145_rr	6	169261752	169261752	5	0.5039
DU145_rr	6	169337516	169622530	13	-0.1514
DU145_rr	6	169623532	169638122	9	-0.5528
DU145_rr	6	169639914	170921060	154	-0.2016
DU145_rr	7	43006	1914207	195	0.1223
DU145_rr	7	1922508	1952716	5	0.8785
DU145_rr	7	1958262	2974233	183	0.0977
DU145_rr	7	2977368	3652174	66	0.2592
DU145_rr	7	3658729	5734178	231	0.0992
DU145_rr	7	5743360	6385286	101	0.3595
DU145_rr	7	6396152	8462000	240	0.2435
DU145_rr	7	8467944	8528576	8	-0.1205
DU145_rr	7	8534258	11329758	174	0.2511
DU145_rr	7	11351998	11727000	52	0.1307
DU145_rr	7	11738680	12305510	44	0.4109
DU145_rr	7	12325006	12382731	10	0.1755
DU145_rr	7	12383872	12534268	26	0.3874
DU145_rr	7	12564638	14026504	91	0.2469
DU145_rr	7	14027726	14043172	13	-0.1365
DU145_rr	7	14054732	15876832	200	0.2559
DU145_rr	7	15885492	15904316	3	-0.3103
DU145_rr	7	15915280	16005022	7	0.2364
DU145_rr	7	16044212	16676022	72	0.4065
DU145_rr	7	16685240	18571208	174	0.2621
DU145_rr	7	18578270	20744354	179	0.1069
DU145_rr	7	20749382	20762682	3	0.7162
DU145_rr	7	20766750	21052588	24	0.0523
DU145_rr	7	21071142	23340472	232	0.2642
DU145_rr	7	23347522	23401000	15	0.6163
DU145_rr	7	23401582	23720066	39	0.273
DU145_rr	7	23724170	23802518	17	0.5089
DU145_rr	7	23808716	26236024	187	0.214
DU145_rr	7	26236492	26680380	46	0.3556
DU145_rr	7	26686076	26765116	9	0.0697
DU145_rr	7	26765894	26883748	15	0.4238
DU145_rr	7	26893908	26930238	7	1.1939
DU145_rr	7	26940758	27282723	36	0.1622
DU145_rr	7	27284970	27746270	34	0.3568
DU145_rr	7	27763708	27827126	10	0.6029
DU145_rr	7	27831646	28174652	44	0.3354
DU145_rr	7	28180108	28559598	42	0.2197
DU145_rr	7	28566050	28821150	38	0.0561
DU145_rr	7	28829322	29625982	94	0.2368
DU145_rr	7	29635072	29883940	17	0.503
DU145_rr	7	29889472	30029654	18	-0.0611
DU145_rr	7	30034930	30196898	32	0.1888
DU145_rr	7	30201884	30651768	59	0.3377
DU145_rr	7	30655536	30779792	26	0.1646
DU145_rr	7	30791889	31773036	124	0.0567
DU145_rr	7	31793036	32360792	60	0.1893
DU145_rr	7	32393894	32901534	63	0.4185
DU145_rr	7	32910396	33059332	21	0.626
DU145_rr	7	33060958	33722318	88	0.3633
DU145_rr	7	33745850	34861438	98	0.2764
DU145_rr	7	34867074	34952626	11	0.0088
DU145_rr	7	34961142	35053312	21	0.4099
DU145_rr	7	35057570	35673460	42	0.221
DU145_rr	7	35673952	36062710	34	0.3567
DU145_rr	7	36087882	36370656	29	0.19
DU145_rr	7	36373644	36515630	34	0.3867
DU145_rr	7	36523788	38110018	172	0.1439
DU145_rr	7	38123328	39504190	179	0.2362
DU145_rr	7	39513302	41193750	161	0.3182
DU145_rr	7	41224466	41307590	7	0.6483
DU145_rr	7	41349644	43964012	236	0.2266
DU145_rr	7	43978036	44091542	10	0.1341
DU145_rr	7	44092331	44323912	65	-0.1098
DU145_rr	7	44331260	44544822	26	0.2823
DU145_rr	7	44552999	44765642	62	0.0406
DU145_rr	7	44772584	44977670	41	0.3071
DU145_rr	7	44989030	45046598	23	-3e-04
DU145_rr	7	45052748	45107792	9	0.5112
DU145_rr	7	45109496	45142368	10	-0.1626
DU145_rr	7	45142948	47084298	115	0.2155
DU145_rr	7	47097672	47309630	12	0.5337
DU145_rr	7	47317693	50143962	319	0.1951
DU145_rr	7	50169376	50737356	67	0.0603
DU145_rr	7	50742452	55211128	217	0.2656
DU145_rr	7	55214395	55274842	31	0.0352
DU145_rr	7	55282332	71130486	828	0.2215
DU145_rr	7	71135002	71361088	29	-0.0077
DU145_rr	7	71376678	71812753	56	0.1897
DU145_rr	7	71826160	72307802	43	0.3504
DU145_rr	7	72315328	72861700	36	0.1384
DU145_rr	7	72863988	72941546	20	0.6459
DU145_rr	7	72946858	75736342	325	0.1215
DU145_rr	7	75757640	76047592	39	0.3219
DU145_rr	7	76052886	76188320	7	-0.1389
DU145_rr	7	76198202	76967000	80	0.2595
DU145_rr	7	76978710	79035166	260	0.2968
DU145_rr	7	79043274	80290386	80	0.4832
DU145_rr	7	80292390	80302698	8	0.7642
DU145_rr	7	80303354	81227032	60	0.489
DU145_rr	7	81235086	84629142	316	0.3916
DU145_rr	7	84636234	86334930	89	0.3392
DU145_rr	7	86346546	87148782	136	0.2221
DU145_rr	7	87150136	87526500	71	0.4026
DU145_rr	7	87529664	89836342	199	0.257
DU145_rr	7	89841862	89865764	10	-0.0454
DU145_rr	7	89865986	90007806	35	0.3339
DU145_rr	7	90012342	90718342	64	0.1358
DU145_rr	7	90730606	90896122	19	0.273
DU145_rr	7	90909574	90968692	8	0.6071
DU145_rr	7	90988706	95457464	607	0.3364
DU145_rr	7	95473350	95606900	14	0.2699
DU145_rr	7	95614180	95686822	12	0.0405
DU145_rr	7	95693158	96636968	86	0.3078
DU145_rr	7	96639116	96653418	5	-0.1594
DU145_rr	7	96665688	97834903	93	0.2656
DU145_rr	7	97842342	97880740	14	-0.0848
DU145_rr	7	97885816	98509652	69	0.272
DU145_rr	7	98513478	98645314	63	0.0844
DU145_rr	7	98647332	99021489	64	0.3155
DU145_rr	7	99022586	99056568	13	-0.2107
DU145_rr	7	99057855	99463572	92	0.2064
DU145_rr	7	99474002	100153260	193	0.0834
DU145_rr	7	100160417	100488360	142	-0.0458
DU145_rr	7	100489202	100779320	35	0.2137
DU145_rr	7	100780429	100860183	23	-0.0526
DU145_rr	7	100861226	102038068	145	0.1687
DU145_rr	7	102040072	102065438	5	0.4626
DU145_rr	7	102071908	102484362	25	0.2335
DU145_rr	7	102495248	102532288	8	0.4894
DU145_rr	7	102539240	102594374	9	0.0414
DU145_rr	7	102604062	102866038	31	0.3121
DU145_rr	7	102891658	102982276	30	0.9751
DU145_rr	7	102985362	103104952	34	0.3597
DU145_rr	7	103113338	103180894	22	0.059
DU145_rr	7	103183246	104402900	148	0.2452
DU145_rr	7	104408464	105216124	134	0.3961
DU145_rr	7	105221352	106851593	183	0.2299
DU145_rr	7	106862998	107236410	54	0.4168
DU145_rr	7	107240886	107341636	22	0.2227
DU145_rr	7	107342356	107412528	16	0.4918
DU145_rr	7	107414370	107443624	17	0.1282
DU145_rr	7	107454366	107573026	27	0.3825
DU145_rr	7	107576093	107599698	8	0.0178
DU145_rr	7	107600251	107706210	34	0.241
DU145_rr	7	107706816	107822277	31	0.0709
DU145_rr	7	107823359	111138810	245	0.295
DU145_rr	7	111149136	111368634	20	0.4861
DU145_rr	7	111372378	111760668	72	0.2619
DU145_rr	7	111768248	112304254	63	0.4664
DU145_rr	7	112320690	114271928	133	0.3248
DU145_rr	7	114282634	114655960	34	0.1252
DU145_rr	7	114664930	115897512	75	0.2971
DU145_rr	7	115904084	116538834	76	0.4633
DU145_rr	7	116544230	117176642	95	0.3257
DU145_rr	7	117180268	121590526	344	0.2291
DU145_rr	7	121598720	125505410	391	0.3168
DU145_rr	7	125533208	127052056	130	0.2098
DU145_rr	7	127059228	127253382	22	0.0471
DU145_rr	7	127253962	127255456	4	-0.3522
DU145_rr	7	127266084	127463682	29	0.2758
DU145_rr	7	127472462	127559622	12	0.0197
DU145_rr	7	127569378	127595922	4	0.5159
DU145_rr	7	127602644	127732364	23	0.076
DU145_rr	7	127739590	128449522	102	0.2646
DU145_rr	7	128450406	128589109	45	-0.0647
DU145_rr	7	128597364	128843622	43	0.2658
DU145_rr	7	128845052	128852270	9	-0.0832
DU145_rr	7	128858108	129442814	86	0.2301
DU145_rr	7	129462976	129607018	23	0.4871
DU145_rr	7	129616596	130001022	81	0.2744
DU145_rr	7	130002598	130040654	18	-0.0203
DU145_rr	7	130041744	131172370	107	0.311
DU145_rr	7	131189222	131224692	10	-0.1198
DU145_rr	7	131232432	131796854	26	0.2426
DU145_rr	7	131809834	131912299	28	-0.1441
DU145_rr	7	131912818	132505584	67	0.1855
DU145_rr	7	132511608	133031576	50	0.4842
DU145_rr	7	133041102	134701806	209	0.237
DU145_rr	7	134717730	135082958	58	0.1201
DU145_rr	7	135089642	135366408	67	0.3062
DU145_rr	7	135369006	135502120	21	3e-04
DU145_rr	7	135529218	138144602	224	0.2325
DU145_rr	7	138154038	138213872	8	0.5992
DU145_rr	7	138223485	138588476	77	0.1636
DU145_rr	7	138589778	138957082	69	0.3838
DU145_rr	7	138958148	142551550	481	0.2117
DU145_rr	7	142561180	142654976	51	-0.1658
DU145_rr	7	142655362	142863838	28	0.1442
DU145_rr	7	142869726	142954954	12	0.4882
DU145_rr	7	142961200	143044257	38	0.0616
DU145_rr	7	143047344	143079716	11	-0.3352
DU145_rr	7	143080209	143097218	17	-0.0951
DU145_rr	7	143098900	146129244	199	0.2674
DU145_rr	7	146134932	146195418	8	-0.1436
DU145_rr	7	146203488	147757848	185	0.2718
DU145_rr	7	147766514	148023490	31	0.0892
DU145_rr	7	148029736	148567216	85	0.2974
DU145_rr	7	148577792	148577792	5	0.928
DU145_rr	7	148584812	148886858	43	0.2637
DU145_rr	7	148892385	148920794	8	-0.0747
DU145_rr	7	148930470	149158387	25	0.2218
DU145_rr	7	149165156	149415502	29	0.4374
DU145_rr	7	149424096	149561618	25	-0.0785
DU145_rr	7	149572522	150035014	28	0.2985
DU145_rr	7	150036090	150093693	10	-0.1527
DU145_rr	7	150100748	150654423	77	0.2557
DU145_rr	7	150655742	150912163	94	-0.0772
DU145_rr	7	150912542	156922340	594	0.2391
DU145_rr	7	156931022	157125502	32	0.5186
DU145_rr	7	157133326	158384544	149	0.1525
DU145_rr	7	158392798	158443635	9	0.5134
DU145_rr	7	158445096	158552422	33	0.2747
DU145_rr	7	158552756	158669342	23	0.5453
DU145_rr	7	158672582	158871326	37	0.2257
DU145_rr	7	158877724	158909708	5	-0.2579
DU145_rr	7	158920170	159118536	6	0.2115
DU145_rr	8	119750	395062	24	-0.071
DU145_rr	8	400064	442688	8	0.295
DU145_rr	8	444496	742610	31	-0.0319
DU145_rr	8	753382	1871176	104	0.1181
DU145_rr	8	1871678	7169520	484	0.0159
DU145_rr	8	7215684	7744042	12	-0.6391
DU145_rr	8	7753554	8648378	37	-0.1286
DU145_rr	8	8654730	8760304	17	0.2888
DU145_rr	8	8766924	10849466	238	0.046
DU145_rr	8	10856766	11405559	71	-0.0582
DU145_rr	8	11406577	11557814	15	-0.3328
DU145_rr	8	11565662	12068694	52	-0.0236
DU145_rr	8	12231836	12404032	5	-0.8286
DU145_rr	8	12441222	12586442	9	-0.0779
DU145_rr	8	12586982	15398284	278	0.1356
DU145_rr	8	15403468	15410626	2	1.3597
DU145_rr	8	15421690	19703298	485	0.1638
DU145_rr	8	19709286	19919246	20	0.0848
DU145_rr	8	19940640	20055077	22	-0.218
DU145_rr	8	20062044	20405616	31	0.0299
DU145_rr	8	20426232	20625380	8	0.2996
DU145_rr	8	20653268	20908382	10	0.0324
DU145_rr	8	20928516	21801118	53	-0.1575
DU145_rr	8	21806276	21837694	10	0.1964
DU145_rr	8	21839259	21849384	10	-0.0238
DU145_rr	8	21851875	21857161	5	0.187
DU145_rr	8	21859771	22107020	89	-0.1696
DU145_rr	8	22107589	22229772	33	0.1228
DU145_rr	8	22238096	22273298	9	-0.2243
DU145_rr	8	22275348	22386072	19	0.112
DU145_rr	8	22389740	22494474	46	-0.2386
DU145_rr	8	22502310	23058096	94	-0.056
DU145_rr	8	23059365	24843164	195	0.078
DU145_rr	8	24872944	25202782	45	0.2742
DU145_rr	8	25209311	25899915	115	0.068
DU145_rr	8	25902372	26212138	30	0.2634
DU145_rr	8	26217764	27083362	85	0.1117
DU145_rr	8	27097592	27168092	15	-0.251
DU145_rr	8	27175346	27227892	9	0.1547
DU145_rr	8	27236706	27579264	90	-0.1535
DU145_rr	8	27586632	29743380	261	0.038
DU145_rr	8	29765976	29923504	10	0.356
DU145_rr	8	29924384	30447170	60	0.0704
DU145_rr	8	30455718	30518958	10	0.4211
DU145_rr	8	30525120	31004988	78	0.1509
DU145_rr	8	31007958	31679742	47	-0.0242
DU145_rr	8	31685792	32013310	43	0.1568
DU145_rr	8	32022312	32923260	102	0.0136
DU145_rr	8	32960906	33345942	25	0.2422
DU145_rr	8	33346266	36523302	204	0.0342
DU145_rr	8	36554866	37809612	114	-0.0594
DU145_rr	8	37815004	37832570	9	-0.4336
DU145_rr	8	37838594	37993188	26	0.1141
DU145_rr	8	37996340	38021354	11	-0.2329
DU145_rr	8	38027428	38264492	67	0.1362
DU145_rr	8	38264964	38282031	11	-0.3628
DU145_rr	8	38283986	39222396	141	0.0784
DU145_rr	8	39237468	39374760	10	-1.3833
DU145_rr	8	39392504	39758738	57	0.1102
DU145_rr	8	39771454	42704890	358	-0.0196
DU145_rr	8	42711310	43560270	99	0.2092
DU145_rr	8	43575266	47201780	17	-0.075
DU145_rr	8	47229034	48883974	125	0.3631
DU145_rr	8	48885418	48885420	6	-0.0716
DU145_rr	8	48887518	53046114	334	0.307
DU145_rr	8	53049210	53397156	48	0.1069
DU145_rr	8	53426222	55574118	183	0.3709
DU145_rr	8	55587682	59193182	282	0.2115
DU145_rr	8	59226018	59455476	33	0.3859
DU145_rr	8	59469248	59522205	30	0.2414
DU145_rr	8	59536086	59720208	18	0.4699
DU145_rr	8	59720817	62517270	245	0.2079
DU145_rr	8	62531540	62546286	3	0.6755
DU145_rr	8	62550510	64006762	143	0.3999
DU145_rr	8	64018544	64313346	18	0.57
DU145_rr	8	64330172	65246974	39	0.2819
DU145_rr	8	65275688	65329720	4	-0.3123
DU145_rr	8	65361582	66056942	46	0.144
DU145_rr	8	66082868	66594792	30	0.3056
DU145_rr	8	66605990	66639670	12	0.0846
DU145_rr	8	66647122	66738668	14	0.5444
DU145_rr	8	66747166	67428135	75	0.2205
DU145_rr	8	67434288	68179574	153	0.4534
DU145_rr	8	68179812	68891688	83	0.3242
DU145_rr	8	68900050	68915622	3	-0.3802
DU145_rr	8	68924354	69030786	28	0.2186
DU145_rr	8	69031710	69031710	5	0.7194
DU145_rr	8	69032434	69978416	102	0.317
DU145_rr	8	69995664	70674048	69	0.1749
DU145_rr	8	70683142	70744045	6	0.5432
DU145_rr	8	70749388	71075746	39	0.1346
DU145_rr	8	71078924	71586958	58	0.3559
DU145_rr	8	71593388	73733174	181	0.2291
DU145_rr	8	73740996	75559328	186	0.348
DU145_rr	8	75576140	80710302	320	0.2497
DU145_rr	8	80718790	81825910	110	0.3584
DU145_rr	8	81838444	81905343	10	-0.0277
DU145_rr	8	81915008	94793494	1056	0.2949
DU145_rr	8	94793886	94857720	22	0.7317
DU145_rr	8	94876908	95373048	51	0.212
DU145_rr	8	95378712	95494274	20	0.4887
DU145_rr	8	95500846	95547070	20	0.2032
DU145_rr	8	95549350	96282114	129	0.4049
DU145_rr	8	96290852	97332532	70	0.1424
DU145_rr	8	97337606	97385400	7	-0.1729
DU145_rr	8	97403662	98289170	101	0.1971
DU145_rr	8	98295810	98964012	69	0.3171
DU145_rr	8	98972548	98999730	4	0.7204
DU145_rr	8	99005584	100443848	181	0.3139
DU145_rr	8	100454792	100663408	35	0.106
DU145_rr	8	100673682	100861114	32	0.2825
DU145_rr	8	100866162	100940826	12	0.0818
DU145_rr	8	100967442	101717364	108	0.3178
DU145_rr	8	101717770	101730542	11	0.6064
DU145_rr	8	101737170	102293756	36	0.2834
DU145_rr	8	102314002	102671040	34	0.1114
DU145_rr	8	102676693	102737138	8	-0.2171
DU145_rr	8	102744636	103820019	152	0.1998
DU145_rr	8	103840871	111951242	762	0.3155
DU145_rr	8	111986006	113348922	82	0.3533
DU145_rr	8	113349868	113479000	23	0.5032
DU145_rr	8	113484852	114592660	131	0.3006
DU145_rr	8	114633322	114676160	6	0.7407
DU145_rr	8	114696524	116566880	81	0.3079
DU145_rr	8	116578248	116605980	5	0.7216
DU145_rr	8	116617143	117628230	58	0.3533
DU145_rr	8	117641360	117878964	41	0.409
DU145_rr	8	117884968	117884968	5	0.8566
DU145_rr	8	117893444	118811982	62	0.4101
DU145_rr	8	118816980	118830768	4	-0.0407
DU145_rr	8	118832020	119403760	63	0.4983
DU145_rr	8	119409846	120756616	134	0.3182
DU145_rr	8	120759298	120880134	35	0.5186
DU145_rr	8	120889148	121408294	92	0.3116
DU145_rr	8	121417882	121753518	66	0.444
DU145_rr	8	121760866	122086704	22	0.2139
DU145_rr	8	122113098	122607870	19	0.5037
DU145_rr	8	122614428	122663308	6	0.1865
DU145_rr	8	122674694	122983624	11	0.5656
DU145_rr	8	122996766	123929810	53	0.2162
DU145_rr	8	123937472	123986746	8	0.4411
DU145_rr	8	123993496	124014248	4	0.2439
DU145_rr	8	124021454	124162364	33	0.5858
DU145_rr	8	124164056	124206364	6	0.1441
DU145_rr	8	124211632	124557960	74	0.5537
DU145_rr	8	124567478	124771648	27	0.229
DU145_rr	8	124778978	124835308	26	0.5282
DU145_rr	8	124842008	125326254	74	0.2834
DU145_rr	8	125332428	125551268	34	0.5562
DU145_rr	8	125555302	125740382	33	0.2535
DU145_rr	8	125746606	125894922	9	0.5574
DU145_rr	8	125908162	126056798	31	0.2968
DU145_rr	8	126059512	126397346	58	0.4978
DU145_rr	8	126412086	128401432	114	0.2228
DU145_rr	8	128412766	131212182	211	0.3876
DU145_rr	8	131218624	131380082	20	0.7076
DU145_rr	8	131384870	131651458	15	0.3307
DU145_rr	8	131664648	131792646	7	0.7054
DU145_rr	8	131795967	131974802	22	0.1164
DU145_rr	8	131979540	133014044	66	0.4186
DU145_rr	8	133014909	133909768	157	0.2717
DU145_rr	8	133910349	133961188	15	0.014
DU145_rr	8	133967812	133984110	7	0.3452
DU145_rr	8	133984939	134056664	16	-0.0658
DU145_rr	8	134057232	136669680	196	0.2341
DU145_rr	8	136676260	138472886	62	0.3638
DU145_rr	8	138495816	138718708	7	0.6644
DU145_rr	8	138749182	138986972	18	0.3762
DU145_rr	8	138996716	139277955	36	0.2026
DU145_rr	8	139291362	139503742	28	0.4696
DU145_rr	8	139510954	139866084	74	0.1263
DU145_rr	8	139872500	140220716	19	0.3033
DU145_rr	8	140249096	140297718	3	0.8263
DU145_rr	8	140323468	140955952	56	0.287
DU145_rr	8	140964106	141083826	15	0.1001
DU145_rr	8	141090302	141501926	51	0.5066
DU145_rr	8	141510586	141595246	12	0.1562
DU145_rr	8	141602688	141856380	39	0.4398
DU145_rr	8	141856782	141941294	12	0.7415
DU145_rr	8	141946704	142178352	29	0.4506
DU145_rr	8	142185320	144614054	230	0.2787
DU145_rr	8	144620624	145590890	141	0.157
DU145_rr	8	145597383	145675642	17	-0.3212
DU145_rr	8	145678389	145726978	15	-0.6147
DU145_rr	8	145732283	145817518	23	-0.3033
DU145_rr	8	145824228	146294070	65	0.1964
DU145_rr	9	79188	193274	8	0.4781
DU145_rr	9	204221	441194	50	-0.2874
DU145_rr	9	441886	594676	21	-0.072
DU145_rr	9	603524	2645620	153	-0.3262
DU145_rr	9	2646350	2820076	25	-0.1528
DU145_rr	9	2823798	2829944	5	0.1639
DU145_rr	9	2831022	2962704	12	-0.1606
DU145_rr	9	2984252	3063176	4	-0.5479
DU145_rr	9	3080522	3645906	51	-0.1559
DU145_rr	9	3662406	4680146	106	-0.3098
DU145_rr	9	4684890	5270222	78	-0.12
DU145_rr	9	5283572	5326006	6	-0.51
DU145_rr	9	5335550	5830922	80	-0.2006
DU145_rr	9	5833326	5908668	9	-0.6065
DU145_rr	9	5923112	6382750	40	-0.2407
DU145_rr	9	6406632	6439630	5	0.1871
DU145_rr	9	6451102	7098208	90	-0.2517
DU145_rr	9	7103848	8633357	96	-0.3532
DU145_rr	9	8636708	10408558	193	-0.2363
DU145_rr	9	10425584	14650730	255	-0.1389
DU145_rr	9	14658872	14851502	43	-0.3766
DU145_rr	9	14857585	15977818	135	-0.1447
DU145_rr	9	16003082	16773302	55	-0.3104
DU145_rr	9	16779384	17502628	69	-0.0665
DU145_rr	9	17512138	18950874	108	-0.2603
DU145_rr	9	18957184	19379066	71	-0.0655
DU145_rr	9	19379468	20487282	89	-0.3295
DU145_rr	9	20494696	20509720	6	0.082
DU145_rr	9	20520498	21584012	137	-0.2274
DU145_rr	9	21658320	22700132	58	-0.0665
DU145_rr	9	22722656	26980598	195	-0.2085
DU145_rr	9	26984348	27094356	22	0.0165
DU145_rr	9	27109485	33303248	445	-0.2435
DU145_rr	9	33307200	33369942	20	0.5664
DU145_rr	9	33378299	33469950	29	0.2872
DU145_rr	9	33470294	33917097	34	0.7487
DU145_rr	9	33922512	33927551	8	0.2729
DU145_rr	9	33932456	34316612	62	0.6527
DU145_rr	9	34324170	34709322	95	0.4237
DU145_rr	9	34729052	34961016	13	0.8359
DU145_rr	9	34971588	35662468	173	0.4558
DU145_rr	9	35662897	35664310	4	-0.3342
DU145_rr	9	35664876	35853653	140	0.4251
DU145_rr	9	35863374	36121626	34	0.7923
DU145_rr	9	36122846	36833412	82	0.6222
DU145_rr	9	36840361	37041440	23	0.3934
DU145_rr	9	37057382	37354814	29	0.6983
DU145_rr	9	37356590	37429830	10	0.1964
DU145_rr	9	37430776	37486796	8	0.7626
DU145_rr	9	37487916	37541520	20	0.4204
DU145_rr	9	37549484	37692683	14	0.7012
DU145_rr	9	37707509	37768214	18	0.3211
DU145_rr	9	37769958	38655700	79	0.5825
DU145_rr	9	38676850	42168136	28	0.8378
DU145_rr	9	42199448	44136776	16	0.4604
DU145_rr	9	44160884	68222838	20	0.7565
DU145_rr	9	68243938	71080014	42	0.5615
DU145_rr	9	71094336	71263596	19	0.2349
DU145_rr	9	71296124	72003298	91	0.5884
DU145_rr	9	72006714	72107872	18	0.3303
DU145_rr	9	72114412	78046162	558	0.6346
DU145_rr	9	78064086	78774298	48	0.4706
DU145_rr	9	78784626	79493798	76	0.6353
DU145_rr	9	79500112	79739694	15	0.7052
DU145_rr	9	79765698	79932602	42	0.8804
DU145_rr	9	79933202	82008648	168	0.706
DU145_rr	9	82022502	82858106	54	0.2052
DU145_rr	9	82879376	85348810	118	0.3569
DU145_rr	9	85396928	86354616	95	0.245
DU145_rr	9	86356904	86559902	29	0.5489
DU145_rr	9	86570308	86588206	12	0.2368
DU145_rr	9	86589104	86857872	20	0.4032
DU145_rr	9	86873788	87874158	85	0.1996
DU145_rr	9	87908548	88961224	136	0.4051
[truncated: 11,094 more rows]
