# Supplementary material for: Network-based analysis of prostate cancer cell lines reveals novel marker gene candidates associated with radioresistance and patient relapse
Source: PLoS Comput Biol. 2019 Nov 4;15(11):e1007460. doi: 10.1371/journal.pcbi.1007460 (PMC6855562; doi:10.1371/journal.pcbi.1007460)
Supplement: S2 Table — (XLS) [file pcbi.1007460.s014.xls]

## Sheet: GeneCopyNumberData
ID	Chromosome	Start	End	Strand	Band	Gene	DU145_Log2RatioCopyNumber_radioresistant_vs_radiosensitive	DU145_CopyNumberState_radioresistant_vs_radiosensitive	LNCaP_Log2RatioCopyNumber_radioresistant_vs_radiosensitive	LNCaP_CopyNumberState_radioresistant_vs_radiosensitive
ENSG00000227232	1	14363	29806	-1	p36.33	WASH7P	0	Unchanged	0	Unchanged
ENSG00000237613	1	34554	36081	-1	p36.33	FAM138A	0	Unchanged	0	Unchanged
ENSG00000240361	1	62948	63887	1	p36.33	OR4G11P	0.1631	Increased	-0.1059	Decreased
ENSG00000186092	1	69091	70008	1	p36.33	OR4F5	0.1631	Increased	-0.1059	Decreased
ENSG00000238009	1	89295	133566	-1	p36.33	RP11-34P13.7	0.1631	Increased	-0.1059	Decreased
ENSG00000233750	1	131025	134836	1	p36.33	CICP27	0.1631	Increased	-0.1059	Decreased
ENSG00000237683	1	134901	139379	-1	p36.33	AL627309.1	0.1631	Increased	-0.1059	Decreased
ENSG00000268903	1	135141	135895	-1	p36.33	RP11-34P13.15	0.1631	Increased	-0.1059	Decreased
ENSG00000269981	1	137682	137965	-1	p36.33	RP11-34P13.16	0.1631	Increased	-0.1059	Decreased
ENSG00000239906	1	139790	140339	-1	p36.33	RP11-34P13.14	0.1631	Increased	-0.1059	Decreased
ENSG00000241860	1	141474	173862	-1	p36.33	RP11-34P13.13	0.1631	Increased	-0.1059	Decreased
ENSG00000228463	1	227615	267253	-1	p36.33	AP006222.2	0.1631	Increased	-0.1059	Decreased
ENSG00000241670	1	228292	228775	-1	p36.33	AP006222.1	0.1631	Increased	-0.1059	Decreased
ENSG00000237094	1	317720	453948	1	p36.33	RP4-669L17.10	0.1631	Increased	-0.1059	Decreased
ENSG00000250575	1	326096	328112	1	p36.33	RP4-669L17.8	0.1631	Increased	-0.1059	Decreased
ENSG00000233653	1	329431	332236	-1	p36.33	CICP7	0.1631	Increased	-0.1059	Decreased
ENSG00000224813	1	334126	334305	1	p36.33	RP4-669L17.4	0.1631	Increased	-0.1059	Decreased
ENSG00000235249	1	367640	368634	1	p36.33	OR4F29	0.1631	Increased	-0.1059	Decreased
ENSG00000230021	1	536816	741274	-1	p36.33	RP5-857K21.4	0.1631	Increased	-0.1059	Decreased
ENSG00000237973	1	566454	567996	1	p36.33	hsa-mir-6723	0.1631	Increased	-0.1059	Decreased
ENSG00000229344	1	568137	568818	1	p36.33	RP5-857K21.7	0.1631	Increased	-0.1059	Decreased
ENSG00000240409	1	568915	569121	1	p36.33	MTATP8P1	0.1631	Increased	-0.1059	Decreased
ENSG00000248527	1	569076	569756	1	p36.33	MTATP6P1	0.1631	Increased	-0.1059	Decreased
ENSG00000198744	1	569756	570302	1	p36.33	RP5-857K21.11	0.1631	Increased	-0.1059	Decreased
ENSG00000185097	1	621059	622053	-1	p36.33	OR4F16	0.1631	Increased	-0.1059	Decreased
ENSG00000229376	1	657472	660283	1	p36.33	CICP3	0.1631	Increased	-0.1059	Decreased
ENSG00000224956	1	661611	663527	-1	p36.33	RP11-206L10.1	0.1631	Increased	-0.1059	Decreased
ENSG00000240618	1	694412	700305	-1	p36.33	RP11-206L10.5	0.1631	Increased	-0.1059	Decreased
ENSG00000228327	1	700237	714006	-1	p36.33	RP11-206L10.2	0.1631	Increased	-0.1059	Decreased
ENSG00000240453	1	745489	753092	-1	p36.33	RP11-206L10.10	0.1631	Increased	-0.1059	Decreased
ENSG00000177757	1	752751	755214	1	p36.33	FAM87B	0.1631	Increased	-0.1059	Decreased
ENSG00000225880	1	761586	762902	-1	p36.33	LINC00115	0.1631	Increased	0	Unchanged
ENSG00000228794	1	762988	794826	1	p36.33	RP11-206L10.11	0.1631	Increased	0.075	Unchanged
ENSG00000234711	1	808672	809729	1	p36.33	TUBB8P11	0	Unchanged	0.075	Unchanged
ENSG00000230699	1	846815	850328	1	p36.33	RP11-54O7.1	-0.0955	Unchanged	0.075	Unchanged
ENSG00000241180	1	849551	850351	1	p36.33	RP11-54O7.2	-0.0955	Unchanged	0.075	Unchanged
ENSG00000223764	1	852250	855072	-1	p36.33	RP11-54O7.3	-0.0955	Unchanged	0.075	Unchanged
ENSG00000187634	1	860260	879955	1	p36.33	SAMD11	-0.0955	Unchanged	0.075	Unchanged
ENSG00000188976	1	879584	894689	-1	p36.33	NOC2L	-0.0955	Unchanged	0.075	Unchanged
ENSG00000187961	1	895967	901095	1	p36.33	KLHL17	-0.0955	Unchanged	0.075	Unchanged
ENSG00000187583	1	901877	911245	1	p36.33	PLEKHN1	-0.0955	Unchanged	0.075	Unchanged
ENSG00000187642	1	910579	917497	-1	p36.33	C1orf170	-0.0955	Unchanged	0.075	Unchanged
ENSG00000188290	1	934342	935552	-1	p36.33	HES4	-0.0955	Unchanged	0.075	Unchanged
ENSG00000187608	1	948803	949920	1	p36.33	ISG15	-0.0955	Unchanged	0.075	Unchanged
ENSG00000188157	1	955503	991496	1	p36.33	AGRN	-0.0955	Unchanged	0.075	Unchanged
ENSG00000217801	1	995114	1004735	1	p36.33	RP11-465B22.3	-0.0955	Unchanged	0.075	Unchanged
ENSG00000131591	1	1017198	1051741	-1	p36.33	C1orf159	-0.0955	Unchanged	0.075	Unchanged
ENSG00000223823	1	1072397	1079436	1	p36.33	RP11-465B22.5	-0.0955	Unchanged	0.075	Unchanged
ENSG00000205231	1	1108436	1114935	-1	p36.33	TTLL10-AS1	-0.0955	Unchanged	0.075	Unchanged
ENSG00000162571	1	1109264	1133315	1	p36.33	TTLL10	-0.0955	Unchanged	0.075	Unchanged
ENSG00000186827	1	1146706	1149518	-1	p36.33	TNFRSF4	-0.0955	Unchanged	0.075	Unchanged
ENSG00000078808	1	1152288	1167411	-1	p36.33	SDF4	-0.0955	Unchanged	0.075	Unchanged
ENSG00000176022	1	1167629	1170421	1	p36.33	B3GALT6	-0.0955	Unchanged	0.075	Unchanged
ENSG00000160087	1	1189289	1209265	-1	p36.33	UBE2J2	-0.0955	Unchanged	0.075	Unchanged
ENSG00000162572	1	1215816	1227409	1	p36.33	SCNN1D	-0.0955	Unchanged	0.075	Unchanged
ENSG00000131584	1	1227756	1244989	-1	p36.33	ACAP3	-0.0955	Unchanged	0.075	Unchanged
ENSG00000169972	1	1243947	1247057	1	p36.33	PUSL1	-0.0955	Unchanged	0.075	Unchanged
ENSG00000127054	1	1246965	1260071	-1	p36.33	CPSF3L	-0.0955	Unchanged	0.075	Unchanged
ENSG00000224051	1	1260136	1264277	1	p36.33	GLTPD1	-0.0955	Unchanged	0.075	Unchanged
ENSG00000169962	1	1266694	1270686	1	p36.33	TAS1R3	-0.0955	Unchanged	0.075	Unchanged
ENSG00000107404	1	1270656	1284730	-1	p36.33	DVL1	-0.0955	Unchanged	0.075	Unchanged
ENSG00000175756	1	1309110	1310875	-1	p36.33	AURKAIP1	-0.0955	Unchanged	0.075	Unchanged
ENSG00000221978	1	1321091	1334708	-1	p36.33	CCNL2	-0.0955	Unchanged	0.075	Unchanged
ENSG00000224870	1	1334902	1337426	1	p36.33	RP4-758J18.2	-0.0955	Unchanged	0.075	Unchanged
ENSG00000242485	1	1337288	1342693	-1	p36.33	MRPL20	-0.0955	Unchanged	0.075	Unchanged
ENSG00000264293	1	1340841	1341132	-1	p36.33	RN7SL657P	-0.0955	Unchanged	0.075	Unchanged
ENSG00000235098	1	1353800	1357149	-1	p36.33	ANKRD65	-0.0955	Unchanged	0.075	Unchanged
ENSG00000205116	1	1361508	1363167	1	p36.33	TMEM88B	-0.0955	Unchanged	0.075	Unchanged
ENSG00000225285	1	1365919	1369953	-1	p36.33	RP4-758J18.10	-0.0955	Unchanged	0.075	Unchanged
ENSG00000179403	1	1370241	1378262	1	p36.33	VWA1	-0.0955	Unchanged	0.075	Unchanged
ENSG00000215915	1	1385069	1405538	1	p36.33	ATAD3C	-0.0955	Unchanged	0.075	Unchanged
ENSG00000160072	1	1407143	1433228	1	p36.33	ATAD3B	-0.0955	Unchanged	0.075	Unchanged
ENSG00000197785	1	1447531	1470067	1	p36.33	ATAD3A	-0.0955	Unchanged	0.075	Unchanged
ENSG00000205090	1	1470554	1475833	-1	p36.33	TMEM240	-0.0955	Unchanged	0.075	Unchanged
ENSG00000160075	1	1477053	1510249	-1	p36.33	SSU72	-0.0955	Unchanged	0.075	Unchanged
ENSG00000228594	1	1533392	1535476	-1	p36.33	C1orf233	-0.0955	Unchanged	0.075	Unchanged
ENSG00000197530	1	1550795	1565990	1	p36.33	MIB2	-0.0955	Unchanged	0.075	Unchanged
ENSG00000248333	1	1570603	1590473	-1	p36.33	CDK11B	-0.0955	Unchanged	0.075	Unchanged
ENSG00000189339	1	1592939	1624167	-1	p36.33	SLC35E2B	-0.0955	Unchanged	0.075	Unchanged
ENSG00000269227	1	1604714	1605836	1	p36.33	RP11-345P4.6	-0.0955	Unchanged	0.075	Unchanged
ENSG00000008128	1	1634169	1655766	-1	p36.33	CDK11A	-0.0955	Unchanged	0.075	Unchanged
ENSG00000268575	1	1634175	1669127	-1	p36.33	RP1-283E3.8	-0.0955	Unchanged	0.075	Unchanged
ENSG00000227775	1	1655951	1668690	1	p36.33	RP1-283E3.4	-0.0955	Unchanged	0.075	Unchanged
ENSG00000008130	1	1682671	1711896	-1	p36.33	NADK	-0.0955	Unchanged	0.075	Unchanged
ENSG00000078369	1	1716729	1822495	-1	p36.33	GNB1	-0.0955	Unchanged	0.075	Unchanged
ENSG00000231050	1	1822910	1824097	1	p36.33	RP1-140A9.1	-0.0955	Unchanged	0.075	Unchanged
ENSG00000178821	1	1849029	1850712	-1	p36.33	TMEM52	-0.0955	Unchanged	0.075	Unchanged
ENSG00000142609	1	1853396	1935276	-1	p36.33	C1orf222	-0.0955	Unchanged	0.075	Unchanged
ENSG00000187730	1	1950780	1962192	1	p36.33	GABRD	-0.0955	Unchanged	0.075	Unchanged
ENSG00000067606	1	1981909	2116834	1	p36.33	PRKCZ	-0.0955	Unchanged	0.075	Unchanged
ENSG00000182873	1	2113233	2115828	-1	p36.33	RP11-181G12.2	-0.0955	Unchanged	0.075	Unchanged
ENSG00000162585	1	2115903	2144159	-1	p36.33	C1orf86	-0.0955	Unchanged	0.075	Unchanged
ENSG00000203301	1	2143360	2145620	-1	p36.33	AL590822.1	-0.0955	Unchanged	0.075	Unchanged
ENSG00000157933	1	2160134	2241558	1	p36.33	SKI	-0.0955	Unchanged	0.075	Unchanged
ENSG00000116151	1	2252692	2323146	-1	p36.32	MORN1	-0.0955	Unchanged	0.075	Unchanged
ENSG00000269896	1	2281853	2284259	-1	p36.33	RP4-740C4.6	-0.0955	Unchanged	0.075	Unchanged
ENSG00000271921	1	2306292	2306792	-1	p36.32	RP4-740C4.9	-0.0955	Unchanged	0.075	Unchanged
ENSG00000157916	1	2323267	2336883	1	p36.32	RER1	-0.0955	Unchanged	0.075	Unchanged
ENSG00000157911	1	2336236	2345236	-1	p36.32	PEX10	-0.0955	Unchanged	0.075	Unchanged
ENSG00000149527	1	2357419	2436969	1	p36.32	PLCH2	-0.0955	Unchanged	0.075	Unchanged
ENSG00000157881	1	2439972	2458039	-1	p36.32	PANK4	-0.0658395	Unchanged	0.039502	Unchanged
ENSG00000197921	1	2460184	2461684	-1	p36.32	HES5	-0.0267	Unchanged	0.0105	Unchanged
ENSG00000238164	1	2481359	2488470	-1	p36.32	RP3-395M20.8	-0.0267	Unchanged	0.0105	Unchanged
ENSG00000157873	1	2487078	2496821	1	p36.32	TNFRSF14	-0.0267	Unchanged	0.0105	Unchanged
ENSG00000225931	1	2497849	2508811	1	p36.32	RP3-395M20.7	-0.0267	Unchanged	0.0105	Unchanged
ENSG00000157870	1	2517930	2522908	1	p36.32	FAM213B	-0.0267	Unchanged	0.0105	Unchanged
ENSG00000142606	1	2522078	2564481	-1	p36.32	MMEL1	-0.0267	Unchanged	0.0105	Unchanged
ENSG00000215912	1	2567415	2718286	-1	p36.32	TTC34	-0.0267	Unchanged	0.0105	Unchanged
ENSG00000169717	1	2938046	2939465	1	p36.32	ACTRT2	-0.0267	Unchanged	0.0105	Unchanged
ENSG00000177133	1	2976179	2985001	-1	p36.32	LINC00982	-0.0267	Unchanged	0.0105	Unchanged
ENSG00000256761	1	2978523	2978959	-1	p36.32	AL008733.1	-0.0267	Unchanged	0.0105	Unchanged
ENSG00000142611	1	2985732	3355185	1	p36.32	PRDM16	-0.0267	Unchanged	0.0105	Unchanged
ENSG00000130762	1	3370990	3397677	1	p36.32	ARHGEF16	-0.0267	Unchanged	0.0105	Unchanged
ENSG00000158109	1	3541566	3546691	1	p36.32	TPRG1L	-0.0267	Unchanged	0.0105	Unchanged
ENSG00000116213	1	3547331	3569325	-1	p36.32	WRAP73	-0.0267	Unchanged	0.0105	Unchanged
ENSG00000078900	1	3569084	3652765	1	p36.32	TP73	-0.0267	Unchanged	0.0105	Unchanged
ENSG00000227372	1	3652548	3663900	-1	p36.32	TP73-AS1	-0.0267	Unchanged	0.0105	Unchanged
ENSG00000162592	1	3668962	3688209	1	p36.32	CCDC27	-0.0267	Unchanged	0.0105	Unchanged
ENSG00000235169	1	3689352	3692546	1	p36.32	SMIM1	-0.0267	Unchanged	0.0105	Unchanged
ENSG00000130764	1	3696784	3713068	-1	p36.32	LRRC47	-0.0267	Unchanged	0.0105	Unchanged
ENSG00000116198	1	3728645	3773778	-1	p36.32	CEP104	-0.0267	Unchanged	0.0105	Unchanged
ENSG00000169598	1	3773845	3801993	1	p36.32	DFFB	-0.0267	Unchanged	0.0105	Unchanged
ENSG00000264428	1	3800628	3800697	1	p36.32	AL691523.1	-0.0267	Unchanged	0.0105	Unchanged
ENSG00000198912	1	3805689	3816857	-1	p36.32	C1orf174	-0.0267	Unchanged	0.0105	Unchanged
ENSG00000236423	1	3816936	3833789	1	p36.32	RP13-15E13.1	-0.0267	Unchanged	0.0105	Unchanged
ENSG00000233304	1	4000673	4015322	1	p36.32	RP13-614K11.1	-0.0267	Unchanged	0.0105	Unchanged
ENSG00000235054	1	4472111	4484747	1	p36.32	RP5-1166F10.1	-0.0267	Unchanged	0.0105	Unchanged
ENSG00000196581	1	4714792	4852594	1	p36.32	AJAP1	-0.0267	Unchanged	0.0105	Unchanged
ENSG00000264101	1	5922732	5922801	-1	p36.31	MIR4689	-0.0267	Unchanged	0.0105	Unchanged
ENSG00000131697	1	5922871	6052533	-1	p36.31	NPHP4	-0.0267	Unchanged	0.0105	Unchanged
ENSG00000069424	1	6051526	6161253	1	p36.31	KCNAB2	-0.0267	Unchanged	0.0105	Unchanged
ENSG00000116254	1	6161853	6240183	-1	p36.31	CHD5	-0.0267	Unchanged	0.0105	Unchanged
ENSG00000116251	1	6241329	6269449	-1	p36.31	RPL22	-0.0267	Unchanged	0.0105	Unchanged
ENSG00000158286	1	6265535	6281359	1	p36.31	RNF207	-0.0267	Unchanged	0.049523	Unchanged
ENSG00000116237	1	6281253	6296032	-1	p36.31	ICMT	-0.0267	Unchanged	0.0814	Unchanged
ENSG00000225077	1	6296300	6299504	1	p36.31	LINC00337	-0.0267	Unchanged	0.0814	Unchanged
ENSG00000173673	1	6304252	6305638	1	p36.31	HES3	-0.0267	Unchanged	0.0814	Unchanged
ENSG00000158292	1	6307406	6321035	-1	p36.31	GPR153	-0.0267	Unchanged	0.0814	Unchanged
ENSG00000097021	1	6324333	6454451	-1	p36.31	ACOT7	-0.0267	Unchanged	0.0814	Unchanged
ENSG00000069812	1	6472478	6484730	-1	p36.31	HES2	-0.0267	Unchanged	0.0814	Unchanged
ENSG00000187017	1	6484848	6521430	1	p36.31	ESPN	-0.0267	Unchanged	0.0814	Unchanged
ENSG00000215788	1	6521211	6526255	-1	p36.31	TNFRSF25	-0.0267	Unchanged	0.0814	Unchanged
ENSG00000171680	1	6526152	6580121	-1	p36.31	PLEKHG5	-0.0267	Unchanged	0.0814	Unchanged
ENSG00000162408	1	6581407	6614595	-1	p36.31	NOL9	-0.0267	Unchanged	0.0219639	Unchanged
ENSG00000173662	1	6615241	6639817	1	p36.31	TAS1R1	-0.0267	Unchanged	-0.0069	Unchanged
ENSG00000204859	1	6640061	6649340	1	p36.31	ZBTB48	-0.0267	Unchanged	-0.0069	Unchanged
ENSG00000162413	1	6650784	6674667	-1	p36.31	KLHL21	-0.0267	Unchanged	-0.0069	Unchanged
ENSG00000116273	1	6673745	6684093	1	p36.31	PHF13	-0.0267	Unchanged	-0.0069	Unchanged
ENSG00000041988	1	6684926	6695646	1	p36.31	THAP3	-0.0267	Unchanged	-0.0069	Unchanged
ENSG00000007923	1	6694228	6761984	-1	p36.31	DNAJC11	-0.0267	Unchanged	-0.0069	Unchanged
ENSG00000171735	1	6845384	7829766	1	p36.31	CAMTA1	0.0235492	Unchanged	-0.0069	Unchanged
ENSG00000237402	1	7429003	7430331	1	p36.23	CAMTA1-IT1	0.0351	Unchanged	-0.0069	Unchanged
ENSG00000237728	1	7442548	7449814	-1	p36.23	RP3-453P22.2	0.0351	Unchanged	-0.0069	Unchanged
ENSG00000049245	1	7831329	7841492	1	p36.23	VAMP3	0.0351	Unchanged	-0.0069	Unchanged
ENSG00000049246	1	7844380	7905237	1	p36.23	PER3	0.0351	Unchanged	-0.0069	Unchanged
ENSG00000049247	1	7903143	7913572	-1	p36.23	UTS2	0.0351	Unchanged	-0.0069	Unchanged
ENSG00000049249	1	7979907	8000926	-1	p36.23	TNFRSF9	0.0351	Unchanged	-0.0069	Unchanged
ENSG00000116288	1	8014351	8045565	1	p36.23	PARK7	0.0351	Unchanged	-0.0069	Unchanged
ENSG00000116285	1	8064464	8086368	-1	p36.23	ERRFI1	0.0351	Unchanged	-0.0069	Unchanged
ENSG00000162426	1	8377886	8404227	1	p36.23	SLC45A1	0.0351	Unchanged	-0.0069	Unchanged
ENSG00000142599	1	8412457	8877702	-1	p36.23	RERE	0.0351	Unchanged	-0.0069	Unchanged
ENSG00000074800	1	8921061	8939308	-1	p36.23	ENO1	0.0351	Unchanged	-0.0069	Unchanged
ENSG00000238249	1	8953468	8954210	1	p36.23	HMGN2P17	0.0351	Unchanged	-0.0069	Unchanged
ENSG00000131686	1	9005922	9035151	1	p36.23	CA6	-0.055	Unchanged	-0.0069	Unchanged
ENSG00000197241	1	9063359	9086404	-1	p36.23	SLC2A7	-0.055	Unchanged	-0.0069	Unchanged
ENSG00000142583	1	9095166	9148537	-1	p36.23	SLC2A5	-0.055	Unchanged	-0.0069	Unchanged
ENSG00000180758	1	9160364	9189229	-1	p36.23	GPR157	-0.055	Unchanged	-0.0069	Unchanged
ENSG00000228526	1	9228327	9262678	-1	p36.22	RP3-510D11.1	-0.055	Unchanged	-0.0069	Unchanged
ENSG00000049239	1	9294834	9331396	1	p36.22	H6PD	-0.055	Unchanged	-0.0069	Unchanged
ENSG00000171621	1	9352939	9429591	1	p36.22	SPSB1	-0.055	Unchanged	-0.0069	Unchanged
ENSG00000171612	1	9599541	9645237	1	p36.22	SLC25A33	-0.055	Unchanged	-0.0069	Unchanged
ENSG00000188807	1	9648932	9674935	1	p36.22	TMEM201	-0.055	Unchanged	-0.0069	Unchanged
ENSG00000171608	1	9711790	9789172	1	p36.22	PIK3CD	-0.055	Unchanged	-0.0069	Unchanged
ENSG00000179840	1	9712668	9714644	-1	p36.22	C1orf200	-0.055	Unchanged	-0.0069	Unchanged
ENSG00000171603	1	9789084	9884584	-1	p36.22	CLSTN1	-0.055	Unchanged	-0.0069	Unchanged
ENSG00000178585	1	9908334	9970394	-1	p36.22	CTNNBIP1	-0.055	Unchanged	-0.0069	Unchanged
ENSG00000162441	1	9982173	10003465	-1	p36.22	LZIC	0.039845	Unchanged	-0.0069	Unchanged
ENSG00000173614	1	10003486	10045559	1	p36.22	NMNAT1	0.2259	Increased	-0.0069	Unchanged
ENSG00000130939	1	10092890	10241297	1	p36.22	UBE4B	-0.0525698	Unchanged	-0.0069	Unchanged
ENSG00000054523	1	10270863	10441661	1	p36.22	KIF1B	0.0903	Unchanged	-0.0069	Unchanged
ENSG00000142657	1	10458649	10480201	1	p36.22	PGD	0.0903	Unchanged	-0.0069	Unchanged
ENSG00000251503	1	10490159	10512210	1	p36.22	APITD1-CORT	-0.0518	Unchanged	-0.0069	Unchanged
ENSG00000175279	1	10490159	10512210	1	p36.22	APITD1	-0.0518	Unchanged	-0.0069	Unchanged
ENSG00000241563	1	10509776	10511959	1	p36.22	CORT	-0.0518	Unchanged	-0.0069	Unchanged
ENSG00000160049	1	10516579	10532583	-1	p36.22	DFFA	-0.0518	Unchanged	-0.0069	Unchanged
ENSG00000142655	1	10532345	10690815	1	p36.22	PEX14	-0.0518	Unchanged	-0.0069	Unchanged
ENSG00000130940	1	10696661	10856707	-1	p36.22	CASZ1	-0.0381469	Unchanged	-0.0069	Unchanged
ENSG00000175262	1	11006528	11042094	-1	p36.22	C1orf127	0.162823	Increased	-0.0069	Unchanged
ENSG00000120948	1	11072414	11085796	1	p36.22	TARDBP	-0.0297	Unchanged	-0.0069	Unchanged
ENSG00000009724	1	11086580	11107290	-1	p36.22	MASP2	-0.0297	Unchanged	-0.0069	Unchanged
ENSG00000116649	1	11114641	11120081	-1	p36.22	SRM	-0.0297	Unchanged	-0.0069	Unchanged
ENSG00000230337	1	11159732	11162157	1	p36.22	RP4-635E18.6	-0.0297	Unchanged	-0.0069	Unchanged
ENSG00000198793	1	11166592	11322564	-1	p36.22	MTOR	-0.0297	Unchanged	-0.0069	Unchanged
ENSG00000171819	1	11249398	11256038	1	p36.22	ANGPTL7	-0.0297	Unchanged	-0.0069	Unchanged
ENSG00000120942	1	11333263	11356106	1	p36.22	UBIAD1	-0.0297	Unchanged	-0.0069	Unchanged
ENSG00000204624	1	11539223	11597641	1	p36.22	PTCHD2	-0.0297	Unchanged	-0.0069	Unchanged
ENSG00000116661	1	11708424	11715842	-1	p36.22	FBXO2	-0.0297	Unchanged	-0.0069	Unchanged
ENSG00000132879	1	11714432	11723384	1	p36.22	FBXO44	-0.0297	Unchanged	-0.0069	Unchanged
ENSG00000116670	1	11734537	11751707	-1	p36.22	MAD2L2	-0.0297	Unchanged	-0.0069	Unchanged
ENSG00000162490	1	11751786	11785914	1	p36.22	DRAXIN	-0.0297	Unchanged	-0.0069	Unchanged
ENSG00000177674	1	11796141	11814859	1	p36.22	AGTRAP	-0.0297	Unchanged	-0.0069	Unchanged
ENSG00000215910	1	11821844	11849642	1	p36.22	C1orf167	-0.0297	Unchanged	-0.0069	Unchanged
ENSG00000177000	1	11845780	11866977	-1	p36.22	MTHFR	-0.0297	Unchanged	-0.0069	Unchanged
ENSG00000011021	1	11866207	11903201	1	p36.22	CLCN6	-0.0297	Unchanged	-0.0069	Unchanged
ENSG00000175206	1	11905766	11908402	-1	p36.22	NPPA	-0.0297	Unchanged	-0.0069	Unchanged
ENSG00000120937	1	11917521	11918988	-1	p36.22	NPPB	-0.0297	Unchanged	-0.0069	Unchanged
ENSG00000116685	1	11979648	11986485	-1	p36.22	KIAA2013	-0.0297	Unchanged	-0.0069	Unchanged
ENSG00000083444	1	11994262	12035595	1	p36.22	PLOD1	-0.0297	Unchanged	-0.0069	Unchanged
ENSG00000116688	1	12040238	12073571	1	p36.22	MFN2	-0.0297	Unchanged	-0.0069	Unchanged
ENSG00000116691	1	12079523	12092102	1	p36.22	MIIP	-0.0297	Unchanged	-0.0069	Unchanged
ENSG00000120949	1	12123434	12204264	1	p36.22	TNFRSF8	-0.0297	Unchanged	-0.0069	Unchanged
ENSG00000028137	1	12227060	12269285	1	p36.22	TNFRSF1B	-0.0297	Unchanged	-0.0069	Unchanged
ENSG00000225196	1	12280851	12281166	-1	p36.22	RP5-1118D24.2	-0.0297	Unchanged	-0.0069	Unchanged
ENSG00000048707	1	12290124	12572099	1	p36.22	VPS13D	-0.0636096	Unchanged	-0.0069	Unchanged
ENSG00000239149	1	12567300	12567451	1	p36.22	SNORA59A	-0.0892	Unchanged	-0.0069	Unchanged
ENSG00000162496	1	12627939	12677737	-1	p36.22	DHRS3	-0.0892	Unchanged	-0.0069	Unchanged
ENSG00000204518	1	12704566	12727097	1	p36.21	AADACL4	-0.0892	Unchanged	-0.0069	Unchanged
ENSG00000188984	1	12776118	12788726	1	p36.21	AADACL3	-0.0892	Unchanged	-0.0069	Unchanged
ENSG00000157330	1	12806163	12823847	1	p36.21	C1orf158	-0.0892	Unchanged	-0.0069	Unchanged
ENSG00000116726	1	12834984	12838049	1	p36.21	PRAMEF12	-0.0892	Unchanged	-0.0069	Unchanged
ENSG00000116721	1	12851546	12856777	1	p36.21	PRAMEF1	-0.0892	Unchanged	-0.0069	Unchanged
ENSG00000204513	1	12884468	12891264	-1	p36.21	PRAMEF11	-0.0892	Unchanged	-0.0069	Unchanged
ENSG00000179172	1	12907261	12908578	-1	p36.21	HNRNPCL1	-0.0892	Unchanged	-0.0069	Unchanged
ENSG00000120952	1	12916941	12921764	1	p36.21	PRAMEF2	-0.0892	Unchanged	-0.0069	Unchanged
ENSG00000243073	1	12939045	12946025	-1	p36.21	PRAMEF4	-0.0892	Unchanged	-0.0069	Unchanged
ENSG00000187545	1	12952727	12958101	-1	p36.21	PRAMEF10	-0.0892	Unchanged	-0.0069	Unchanged
ENSG00000204510	1	12976450	12980569	1	p36.21	PRAMEF7	-0.0892	Unchanged	-0.0069	Unchanged
ENSG00000234064	1	12985990	12988081	1	p36.21	RP11-450I1.2	-0.0892	Unchanged	-0.0069	Unchanged
ENSG00000232423	1	12998181	13117751	-1	p36.21	PRAMEF6	-0.0892	Unchanged	-0.0069	Unchanged
ENSG00000204508	1	13035543	13038381	1	p36.21	PRAMEF22	-0.0892	Unchanged	-0.0069	Unchanged
ENSG00000239810	1	13052394	13052998	-1	p36.21	WI2-3308P17.2	-0.0892	Unchanged	-0.0069	Unchanged
ENSG00000270601	1	13108842	13112679	-1	p36.21	RP13-221M14.7	-0.0892	Unchanged	-0.0069	Unchanged
ENSG00000204505	1	13140456	13145000	1	p36.21	RP13-221M14.1	-0.0892	Unchanged	-0.0069	Unchanged
ENSG00000179412	1	13182960	13184326	-1	p36.21	HNRNPCP5	-0.0892	Unchanged	-0.0069	Unchanged
ENSG00000229571	1	13216356	13219581	-1	p36.21	WI2-2994D6.2	-0.0892	Unchanged	-0.0069	Unchanged
ENSG00000204503	1	13328196	13331692	-1	p36.21	PRAMEF3	-0.0892	Unchanged	-0.0069	Unchanged
ENSG00000204502	1	13359819	13369057	1	p36.21	PRAMEF5	-0.0892	Unchanged	-0.0069	Unchanged
ENSG00000231219	1	13379149	13381237	-1	p36.21	RP11-219C24.8	-0.0892	Unchanged	-0.0069	Unchanged
ENSG00000182330	1	13386646	13390765	-1	p36.21	PRAMEF8	-0.0892	Unchanged	-0.0069	Unchanged
ENSG00000237700	1	13411551	13414482	1	p36.21	RP11-219C24.6	-0.0892	Unchanged	-0.0069	Unchanged
ENSG00000204501	1	13421176	13428191	1	p36.21	PRAMEF9	-0.0892	Unchanged	-0.0069	Unchanged
ENSG00000204495	1	13447414	13452656	-1	p36.21	PRAMEF13	-0.0892	Unchanged	-0.0069	Unchanged
ENSG00000204491	1	13474689	13477522	-1	p36.21	PRAMEF18	-0.0892	Unchanged	-0.0069	Unchanged
ENSG00000204488	1	13495254	13498260	1	p36.21	PRAMEF16	-0.0892	Unchanged	-0.0069	Unchanged
ENSG00000204486	1	13516066	13526943	1	p36.21	PRAMEF21	-0.0892	Unchanged	-0.0069	Unchanged
ENSG00000204485	1	13607431	13611550	-1	p36.21	XX-FW84067D5.1	-0.0892	Unchanged	-0.0069	Unchanged
ENSG00000224581	1	13632348	13635279	1	p36.21	XX-FW84067D5.2	-0.0892	Unchanged	-0.0069	Unchanged
ENSG00000157358	1	13641973	13648988	1	p36.21	PRAMEF15	-0.0892	Unchanged	-0.0069	Unchanged
ENSG00000204481	1	13668269	13673511	-1	p36.21	PRAMEF14	-0.0892	Unchanged	-0.0069	Unchanged
ENSG00000204480	1	13694889	13698405	-1	p36.21	PRAMEF19	-0.0892	Unchanged	-0.0069	Unchanged
ENSG00000204479	1	13716092	13719089	1	p36.21	PRAMEF17	-0.0892	Unchanged	-0.0069	Unchanged
ENSG00000204478	1	13736907	13747803	1	p36.21	PRAMEF20	-0.0892	Unchanged	-0.0069	Unchanged
ENSG00000162494	1	13801445	13840543	-1	p36.21	LRRC38	-0.0892	Unchanged	-0.0069	Unchanged
ENSG00000162493	1	13909960	13944452	1	p36.21	PDPN	-0.0892	Unchanged	-0.0069	Unchanged
ENSG00000116731	1	14026693	14151574	1	p36.21	PRDM2	-0.124093	Decreased	-0.0069	Unchanged
ENSG00000189337	1	14925200	15444539	1	p36.21	KAZN	-0.0763	Unchanged	-0.0069	Unchanged
ENSG00000175147	1	15442448	15478960	-1	p36.21	TMEM51-AS1	-0.0683685	Unchanged	-0.0069	Unchanged
ENSG00000171729	1	15479028	15546976	1	p36.21	TMEM51	0.016	Unchanged	-0.0069	Unchanged
ENSG00000204464	1	15490840	15497813	-1	p36.21	C1orf195	0.016	Unchanged	-0.0069	Unchanged
ENSG00000142621	1	15573768	15726858	1	p36.21	FHAD1	0.016	Unchanged	-0.0069	Unchanged
ENSG00000142634	1	15736391	15756839	1	p36.21	EFHD2	0.016	Unchanged	-0.0069	Unchanged
ENSG00000162438	1	15764935	15775737	1	p36.21	CTRC	0.016	Unchanged	-0.0069	Unchanged
ENSG00000215704	1	15792404	15817895	1	p36.21	CELA2B	0.016	Unchanged	-0.0069	Unchanged
ENSG00000132906	1	15817327	15853029	-1	p36.21	CASP9	0.016	Unchanged	-0.0069	Unchanged
ENSG00000116138	1	15853308	15918874	1	p36.21	DNAJC16	0.016	Unchanged	-0.0069	Unchanged
ENSG00000116771	1	15898848	15911605	-1	p36.21	AGMAT	0.016	Unchanged	-0.0069	Unchanged
ENSG00000235084	1	15931077	15931538	1	p36.21	CHCHD2P6	0.016	Unchanged	-0.0069	Unchanged
ENSG00000197312	1	15943995	15995539	1	p36.21	DDI2	0.016	Unchanged	-0.0069	Unchanged
ENSG00000215695	1	15986364	15988217	1	p36.21	RSC1A1	0.016	Unchanged	-0.0069	Unchanged
ENSG00000116786	1	16010827	16061264	1	p36.21	PLEKHM2	0.016	Unchanged	-0.0069	Unchanged
ENSG00000162461	1	16062900	16067891	1	p36.21	SLC25A34	0.016	Unchanged	-0.0069	Unchanged
ENSG00000162460	1	16068917	16074477	1	p36.21	TMEM82	0.016	Unchanged	-0.0069	Unchanged
ENSG00000162458	1	16083102	16113089	1	p36.21	FBLIM1	0.016	Unchanged	-0.0069	Unchanged
ENSG00000224321	1	16119291	16119780	1	p36.21	RP11-169K16.6	0.016	Unchanged	-0.0069	Unchanged
ENSG00000233954	1	16133679	16134194	-1	p36.21	RP11-169K16.7	0.016	Unchanged	-0.0069	Unchanged
ENSG00000178715	1	16154724	16155167	1	p36.21	RP11-169K16.8	0.016	Unchanged	-0.0069	Unchanged
ENSG00000179743	1	16160560	16174642	-1	p36.21	RP11-169K16.9	0.016	Unchanged	-0.0069	Unchanged
ENSG00000065526	1	16174359	16266955	1	p36.21	SPEN	0.016	Unchanged	-0.0069	Unchanged
ENSG00000116809	1	16268364	16302627	-1	p36.13	ZBTB17	0.016	Unchanged	-0.0069	Unchanged
ENSG00000224966	1	16316366	16321246	1	p36.13	TBC1D3P6	0.016	Unchanged	-0.0069	Unchanged
ENSG00000183888	1	16330731	16335302	1	p36.13	C1orf64	0.016	Unchanged	-0.0069	Unchanged
ENSG00000173641	1	16340523	16346089	-1	p36.13	HSPB7	0.016	Unchanged	-0.0069	Unchanged
ENSG00000184908	1	16370272	16383803	1	p36.13	CLCNKB	0.016	Unchanged	-0.0069	Unchanged
ENSG00000185519	1	16384264	16400127	-1	p36.13	FAM131C	0.016	Unchanged	-0.0069	Unchanged
ENSG00000227959	1	16481706	16483824	1	p36.13	RP11-276H7.2	0.016	Unchanged	-0.0069	Unchanged
ENSG00000142632	1	16524349	16539140	-1	p36.13	ARHGEF19	0.016	Unchanged	-0.0069	Unchanged
ENSG00000237276	1	16542404	16554522	-1	p36.13	ANO7P1	0.016	Unchanged	-0.0069	Unchanged
ENSG00000204377	1	16555368	16556038	-1	p36.13	C1orf134	0.016	Unchanged	-0.0069	Unchanged
ENSG00000132881	1	16558195	16563657	-1	p36.13	RSG1	0.016	Unchanged	-0.0069	Unchanged
ENSG00000037637	1	16573334	16678949	-1	p36.13	FBXO42	0.016	Unchanged	-0.0069	Unchanged
ENSG00000055070	1	16679070	16724640	1	p36.13	SZRD1	0.016	Unchanged	-0.0069	Unchanged
ENSG00000187144	1	16713612	16763919	-1	p36.13	SPATA21	0.016	Unchanged	-0.0069	Unchanged
ENSG00000157191	1	16767167	16786573	1	p36.13	NECAP2	0.016	Unchanged	-0.0069	Unchanged
ENSG00000080947	1	16793931	16825752	-1	p36.13	CROCCP3	0.016	Unchanged	-0.0069	Unchanged
ENSG00000206652	1	16840617	16840780	-1	p36.13	RNU1-1	0.016	Unchanged	-0.0069	Unchanged
ENSG00000224174	1	16847189	16848291	1	p36.13	RP4-798A10.4	0.016	Unchanged	-0.0069	Unchanged
ENSG00000233421	1	16860381	16862144	-1	p36.13	U1	0.016	Unchanged	-0.0069	Unchanged
ENSG00000268674	1	16865561	16866070	1	p36.13	AL355149.2	0.016	Unchanged	-0.0069	Unchanged
ENSG00000219481	1	16888814	16940057	-1	p36.13	NBPF1	0.016	Unchanged	-0.0069	Unchanged
ENSG00000215908	1	16944751	16971178	-1	p36.13	CROCCP2	0.016	Unchanged	-0.0069	Unchanged
ENSG00000207513	1	16993280	16993443	-1	p36.13	RNU1-3	0.016	Unchanged	-0.0069	Unchanged
ENSG00000237847	1	16999498	17000007	1	p36.13	AL137798.1	0.016	Unchanged	-0.0069	Unchanged
ENSG00000236698	1	17012116	17012550	-1	p36.13	EIF1AXP1	0.016	Unchanged	-0.0069	Unchanged
ENSG00000268869	1	17013834	17046652	-1	p36.13	ESPNP	0.016	Unchanged	-0.0069	Unchanged
ENSG00000268991	1	17060447	17060956	-1	p36.13	AL021920.2	0.016	Unchanged	-0.0069	Unchanged
ENSG00000058453	1	17066768	17299474	1	p36.13	CROCC	0.0154929	Unchanged	-0.0069	Unchanged
ENSG00000207389	1	17067011	17067174	1	p36.13	RNU1-4	0.016	Unchanged	-0.0069	Unchanged
ENSG00000186715	1	17081405	17096732	-1	p36.13	MST1L	0.016	Unchanged	-0.0069	Unchanged
ENSG00000238142	1	17215033	17216144	-1	p36.13	RP11-108M9.4	0.016	Unchanged	-0.0069	Unchanged
ENSG00000207005	1	17222475	17222638	1	p36.13	RNU1-2	0.016	Unchanged	-0.0069	Unchanged
ENSG00000117122	1	17300997	17307330	-1	p36.13	MFAP2	-0.0773	Unchanged	-0.0069	Unchanged
ENSG00000159363	1	17312453	17338423	-1	p36.13	ATP13A2	-0.0773	Unchanged	-0.0069	Unchanged
ENSG00000117115	1	17393256	17445948	-1	p36.13	PADI2	-0.0773	Unchanged	-0.0069	Unchanged
ENSG00000204362	1	17516278	17524112	1	p36.13	RP11-380J14.1	-0.0773	Unchanged	-0.0069	Unchanged
ENSG00000142623	1	17531621	17572500	1	p36.13	PADI1	-0.0773	Unchanged	-0.0069	Unchanged
ENSG00000142619	1	17575593	17610728	1	p36.13	PADI3	-0.0773	Unchanged	-0.0069	Unchanged
ENSG00000256049	1	17698691	17728195	1	p36.13	PADI6	-0.0773	Unchanged	-0.0069	Unchanged
ENSG00000179051	1	17733256	17766220	-1	p36.13	RCC2	-0.0773	Unchanged	-0.0069	Unchanged
ENSG00000074964	1	17866330	18024369	1	p36.13	ARHGEF10L	-0.0773	Unchanged	-0.0069	Unchanged
ENSG00000117148	1	18081808	18153558	1	p36.13	ACTL8	-0.0773	Unchanged	-0.0069	Unchanged
ENSG00000117154	1	18434240	18704977	1	p36.13	IGSF21	-0.0773	Unchanged	-0.0069	Unchanged
ENSG00000179023	1	18807424	18812478	1	p36.13	KLHDC7A	-0.0773	Unchanged	-0.0069	Unchanged
ENSG00000009709	1	18957500	19075360	1	p36.13	PAX7	-0.0773	Unchanged	-0.0069	Unchanged
ENSG00000255275	1	19175767	19247615	-1	p36.13	RP13-279N23.2	-0.0736511	Unchanged	-0.0069	Unchanged
ENSG00000159423	1	19197926	19229275	-1	p36.13	ALDH4A1	-0.0773	Unchanged	-0.0069	Unchanged
ENSG00000265606	1	19209696	19209769	-1	p36.13	MIR4695	-0.0773	Unchanged	-0.0069	Unchanged
ENSG00000169991	1	19230775	19283180	-1	p36.13	IFFO2	0.0896437	Unchanged	-0.0069	Unchanged
ENSG00000272084	1	19398604	19402005	-1	p36.13	RP5-1126H10.2	0.1557	Increased	-0.0069	Unchanged
ENSG00000127481	1	19401000	19536770	-1	p36.13	UBR4	-0.0651178	Unchanged	-0.0378151	Unchanged
ENSG00000127463	1	19542158	19578046	-1	p36.13	EMC1	-0.0444656	Unchanged	-0.0148	Unchanged
ENSG00000053372	1	19578033	19586622	1	p36.13	MRTO4	-0.0097	Unchanged	-0.0148	Unchanged
ENSG00000211454	1	19592476	19600688	-1	p36.13	AKR7L	-0.0097	Unchanged	-0.0148	Unchanged
ENSG00000053371	1	19630459	19638640	-1	p36.13	AKR7A2	-0.0097	Unchanged	-0.0148	Unchanged
ENSG00000077549	1	19665267	19812066	-1	p36.13	CAPZB	-0.0097	Unchanged	-0.112	Decreased
ENSG00000270136	1	19923473	19984549	1	p36.13	MINOS1-NBL1	-0.0097	Unchanged	0.0584509	Unchanged
ENSG00000173436	1	19923477	19956314	1	p36.13	MINOS1	-0.0097	Unchanged	0.1449	Increased
ENSG00000158747	1	19967048	19984945	1	p36.13	NBL1	-0.0097	Unchanged	-0.0492	Unchanged
ENSG00000158748	1	19991780	20006055	1	p36.13	HTR6	-0.0097	Unchanged	-0.0492	Unchanged
ENSG00000162542	1	20008706	20126438	-1	p36.13	TMCO4	-0.0097	Unchanged	-0.0492	Unchanged
ENSG00000178828	1	20140523	20141771	-1	p36.13	RNF186	-0.0097	Unchanged	-0.0492	Unchanged
ENSG00000169914	1	20209006	20239438	1	p36.13	OTUD3	-0.0097	Unchanged	-0.0492	Unchanged
ENSG00000188784	1	20246502	20250110	-1	p36.13	PLA2G2E	-0.0097	Unchanged	-0.0492	Unchanged
ENSG00000127472	1	20354672	20417683	1	p36.13	PLA2G5	-0.0097	Unchanged	-0.0492	Unchanged
ENSG00000117215	1	20438432	20446050	-1	p36.12	PLA2G2D	-0.0097	Unchanged	-0.0492	Unchanged
ENSG00000158786	1	20465819	20476879	1	p36.12	PLA2G2F	-0.0097	Unchanged	-0.0492	Unchanged
ENSG00000187980	1	20487746	20503917	-1	p36.12	PLA2G2C	-0.0097	Unchanged	-0.0492	Unchanged
ENSG00000162543	1	20512578	20522541	1	p36.12	UBXN10	-0.0097	Unchanged	-0.0492	Unchanged
ENSG00000158816	1	20617412	20681387	1	p36.12	VWA5B1	-0.0097	Unchanged	-0.0492	Unchanged
ENSG00000236963	1	20687072	20757727	-1	p36.12	RP4-749H3.1	-0.0097	Unchanged	-0.0492	Unchanged
ENSG00000162545	1	20808884	20812713	-1	p36.12	CAMK2N1	-0.0097	Unchanged	-0.0492	Unchanged
ENSG00000183114	1	20878932	20881512	1	p36.12	FAM43B	-0.0097	Unchanged	-0.0492	Unchanged
ENSG00000158825	1	20915441	20945401	1	p36.12	CDA	-0.0097	Unchanged	-0.0492	Unchanged
ENSG00000158828	1	20959948	20978004	1	p36.12	PINK1	-0.0097	Unchanged	-0.0492	Unchanged
ENSG00000244038	1	20978270	20988000	-1	p36.12	DDOST	-0.0097	Unchanged	-0.0492	Unchanged
ENSG00000117245	1	20990507	21044510	-1	p36.12	KIF17	-0.0097	Unchanged	-0.0492	Unchanged
ENSG00000189410	1	21046225	21059330	-1	p36.12	SH2D5	-0.0097	Unchanged	-0.0492	Unchanged
ENSG00000127483	1	21069154	21113816	-1	p36.12	HP1BP3	-0.0097	Unchanged	-0.0492	Unchanged
ENSG00000075151	1	21132963	21503377	-1	p36.12	EIF4G3	-0.0097	Unchanged	-0.0492	Unchanged
ENSG00000117298	1	21543740	21671997	-1	p36.12	ECE1	-0.0097	Unchanged	-0.0492	Unchanged
ENSG00000227001	1	21751118	21754460	-1	p36.12	NBPF2P	-0.0097	Unchanged	-0.0492	Unchanged
ENSG00000142794	1	21766621	21811498	1	p36.12	NBPF3	-0.0097	Unchanged	-0.0492	Unchanged
ENSG00000076864	1	21922708	21995801	-1	p36.12	RAP1GAP	-0.0097	Unchanged	-0.0492	Unchanged
ENSG00000090686	1	22004791	22110099	-1	p36.12	USP48	-0.0097	Unchanged	-0.0492	Unchanged
ENSG00000187942	1	22138758	22151714	1	p36.12	LDLRAD2	-0.0097	Unchanged	-0.0492	Unchanged
ENSG00000142798	1	22148738	22263790	-1	p36.12	HSPG2	-0.0097	Unchanged	-0.0492	Unchanged
ENSG00000232037	1	22234591	22235073	1	p36.12	RP11-26H16.1	-0.0097	Unchanged	-0.0492	Unchanged
ENSG00000219073	1	22303514	22325135	1	p36.12	CELA3B	-0.0097	Unchanged	-0.0492	Unchanged
ENSG00000142789	1	22328149	22339032	1	p36.12	CELA3A	-0.0097	Unchanged	-0.0492	Unchanged
ENSG00000218510	1	22351681	22357716	1	p36.12	LINC00339	-0.0097	Unchanged	-0.0492	Unchanged
ENSG00000070831	1	22379120	22419437	1	p36.12	CDC42	-0.0097	Unchanged	-0.0492	Unchanged
ENSG00000271428	1	22394833	22395320	-1	p36.12	RP1-224A6.8	-0.0097	Unchanged	-0.0492	Unchanged
ENSG00000162552	1	22443798	22470462	-1	p36.12	WNT4	-0.0097	Unchanged	-0.0492	Unchanged
ENSG00000234397	1	22649333	22649824	-1	p36.12	RP11-415K20.1	-0.0097	Unchanged	-0.0492	Unchanged
ENSG00000184677	1	22778344	22857650	1	p36.12	ZBTB40	-0.0097	Unchanged	-0.0492	Unchanged
ENSG00000070886	1	22890057	22930087	1	p36.12	EPHA8	-0.0097	Unchanged	-0.0492	Unchanged
ENSG00000173372	1	22962999	22966101	1	p36.12	C1QA	-0.0097	Unchanged	-0.0492	Unchanged
ENSG00000159189	1	22970123	22974603	1	p36.12	C1QC	-0.0097	Unchanged	-0.0492	Unchanged
ENSG00000173369	1	22979255	22988031	1	p36.12	C1QB	-0.0097	Unchanged	-0.0492	Unchanged
ENSG00000133216	1	23037332	23241818	1	p36.12	EPHB2	-0.0097	Unchanged	-0.0492	Unchanged
ENSG00000215906	1	23279536	23291831	-1	p36.12	LACTBL1	-0.0097	Unchanged	-0.0492	Unchanged
ENSG00000227868	1	23337327	23342343	-1	p36.12	C1orf234	-0.0097	Unchanged	-0.0492	Unchanged
ENSG00000004487	1	23345941	23410182	1	p36.12	KDM1A	-0.0097	Unchanged	-0.0492	Unchanged
ENSG00000169641	1	23410516	23504301	-1	p36.12	LUZP1	-0.0097	Unchanged	-0.0492	Unchanged
ENSG00000179546	1	23516993	23521222	-1	p36.12	HTR1D	-0.0097	Unchanged	-0.0492	Unchanged
ENSG00000261326	1	23607802	23613245	-1	p36.12	RP5-1057J7.6	-0.0097	Unchanged	-0.0492	Unchanged
ENSG00000125944	1	23630264	23670829	-1	p36.12	HNRNPR	-0.0097	Unchanged	-0.0492	Unchanged
ENSG00000125945	1	23685941	23695935	-1	p36.12	ZNF436	-0.0097	Unchanged	-0.0492	Unchanged
ENSG00000249087	1	23695490	23698332	1	p36.12	C1orf213	-0.0097	Unchanged	-0.0492	Unchanged
ENSG00000088280	1	23755056	23810685	-1	p36.12	ASAP3	-0.0097	Unchanged	-0.0492	Unchanged
ENSG00000007968	1	23832922	23857712	-1	p36.12	E2F2	-0.0097	Unchanged	-0.0492	Unchanged
ENSG00000117318	1	23884409	23886285	-1	p36.12	ID3	-0.0097	Unchanged	-0.0492	Unchanged
ENSG00000197880	1	23907985	23967058	1	p36.11	MDS2	-0.0097	Unchanged	-0.0492	Unchanged
ENSG00000229239	1	23996784	24006749	1	p36.11	RP11-223J15.2	-0.0097	Unchanged	-0.0492	Unchanged
ENSG00000142676	1	24018269	24022915	1	p36.11	RPL11	-0.0097	Unchanged	-0.0492	Unchanged
ENSG00000011007	1	24069645	24088549	1	p36.11	TCEB3	-0.0097	Unchanged	-0.0492	Unchanged
ENSG00000057757	1	24104895	24114722	1	p36.11	PITHD1	-0.0097	Unchanged	-0.0492	Unchanged
ENSG00000011009	1	24117460	24122029	1	p36.11	LYPLA2	-0.0097	Unchanged	-0.0492	Unchanged
ENSG00000117308	1	24122089	24127271	-1	p36.11	GALE	-0.0097	Unchanged	-0.0492	Unchanged
ENSG00000117305	1	24128375	24165110	-1	p36.11	HMGCL	-0.0097	Unchanged	-0.0492	Unchanged
ENSG00000179163	1	24171567	24194784	-1	p36.11	FUCA1	-0.0097	Unchanged	-0.0492	Unchanged
ENSG00000188822	1	24197016	24285549	-1	p36.11	CNR2	-0.0097	Unchanged	-0.0492	Unchanged
ENSG00000229106	1	24227961	24229227	-1	p36.11	RP11-4M23.2	-0.0097	Unchanged	-0.0492	Unchanged
ENSG00000230228	1	24275506	24275873	-1	p36.11	RP11-4M23.4	-0.0097	Unchanged	-0.0492	Unchanged
ENSG00000215905	1	24334371	24335009	-1	p36.11	RP11-4M23.7	-0.0097	Unchanged	-0.0492	Unchanged
ENSG00000142661	1	24382525	24438665	-1	p36.11	MYOM3	-0.0097	Unchanged	-0.00647042	Unchanged
ENSG00000185436	1	24480647	24514449	-1	p36.11	IFNLR1	-0.0097	Unchanged	-0.0288	Unchanged
ENSG00000230023	1	24526730	24538183	1	p36.11	RP11-10N16.2	-0.0097	Unchanged	-0.0288	Unchanged
ENSG00000158055	1	24645812	24690972	1	p36.11	GRHL3	-0.0097	Unchanged	-0.0288	Unchanged
ENSG00000001460	1	24683489	24743424	-1	p36.11	STPG1	-0.0097	Unchanged	-0.0288	Unchanged
ENSG00000001461	1	24742284	24799466	1	p36.11	NIPAL3	-0.0097	Unchanged	-0.0288	Unchanged
ENSG00000117602	1	24829387	24867530	1	p36.11	RCAN3	-0.0097	Unchanged	-0.0288	Unchanged
ENSG00000184454	1	24882602	24935819	1	p36.11	NCMAP	-0.0097	Unchanged	-0.0288	Unchanged
ENSG00000133226	1	24958207	24999758	1	p36.11	SRRM1	-0.0097	Unchanged	-0.0288	Unchanged
ENSG00000169504	1	25071848	25170815	1	p36.11	CLIC4	-0.0097	Unchanged	-0.0288	Unchanged
ENSG00000020633	1	25226002	25291612	-1	p36.11	RUNX3	-0.0097	Unchanged	-0.0288	Unchanged
ENSG00000117614	1	25549170	25558993	-1	p36.11	SYF2	-0.0097	Unchanged	-0.0288	Unchanged
ENSG00000117616	1	25568728	25664704	-1	p36.11	C1orf63	-0.0097	Unchanged	-0.0288	Unchanged
ENSG00000187010	1	25598884	25656936	1	p36.11	RHD	-0.0097	Unchanged	-0.0288	Unchanged
ENSG00000224183	1	25620655	25621134	-1	p36.11	SDHDP6	-0.0097	Unchanged	-0.0288	Unchanged
ENSG00000183726	1	25664408	25688852	1	p36.11	TMEM50A	-0.0097	Unchanged	-0.0288	Unchanged
ENSG00000188672	1	25688740	25756683	-1	p36.11	RHCE	-0.0097	Unchanged	-0.0288	Unchanged
ENSG00000238084	1	25725203	25725771	1	p36.11	RP3-469D22.1	-0.0097	Unchanged	-0.0288	Unchanged
ENSG00000204178	1	25757388	25826700	1	p36.11	TMEM57	-0.0097	Unchanged	-0.0288	Unchanged
ENSG00000157978	1	25870071	25895377	1	p36.11	LDLRAP1	-0.0097	Unchanged	-0.0288	Unchanged
ENSG00000117643	1	25943959	26112698	1	p36.11	MAN1C1	-0.0097	Unchanged	-0.0288	Unchanged
ENSG00000162430	1	26126667	26144713	1	p36.11	SEPN1	-0.0097	Unchanged	-0.0288	Unchanged
ENSG00000117640	1	26145131	26159432	1	p36.11	MTFR1L	-0.0097	Unchanged	0.05855	Unchanged
ENSG00000223474	1	26145212	26147288	-1	p36.11	AL020996.1	-0.0097	Unchanged	-0.0288	Unchanged
ENSG00000127423	1	26158414	26185903	-1	p36.11	AUNIP	-0.0097	Unchanged	0.2796	Increased
ENSG00000182749	1	26187701	26197744	-1	p36.11	PAQR7	-0.0097	Unchanged	0.2796	Increased
ENSG00000117632	1	26210672	26233482	-1	p36.11	STMN1	-0.0097	Unchanged	-0.0205	Unchanged
ENSG00000223624	1	26215461	26215600	1	p36.11	RP1-125I3.4	-0.0097	Unchanged	-0.0205	Unchanged
ENSG00000158006	1	26286258	26324648	-1	p36.11	PAFAH2	-0.0097	Unchanged	-0.0205	Unchanged
ENSG00000158008	1	26346375	26362955	1	p36.11	EXTL1	-0.0097	Unchanged	-0.0205	Unchanged
ENSG00000158014	1	26363743	26372624	-1	p36.11	SLC30A2	-0.0097	Unchanged	-0.0205	Unchanged
ENSG00000158022	1	26377795	26394927	-1	p36.11	TRIM63	-0.0097	Unchanged	-0.0205	Unchanged
ENSG00000175087	1	26437664	26452034	1	p36.11	PDIK1L	-0.0097	Unchanged	-0.0205	Unchanged
ENSG00000197245	1	26485511	26489119	1	p36.11	FAM110D	-0.0097	Unchanged	-0.0205	Unchanged
ENSG00000142684	1	26496362	26498551	1	p36.11	ZNF593	-0.0097	Unchanged	-0.0205	Unchanged
ENSG00000236782	1	26496438	26498312	-1	p36.11	RP11-96L14.7	-0.0097	Unchanged	-0.0205	Unchanged
ENSG00000142675	1	26503894	26516377	1	p36.11	CNKSR1	-0.0097	Unchanged	-0.0205	Unchanged
ENSG00000188782	1	26517052	26529459	1	p36.11	CATSPER4	-0.0097	Unchanged	-0.0205	Unchanged
ENSG00000236155	1	26536232	26556331	1	p36.11	RP11-231P20.2	-0.0097	Unchanged	-0.0205	Unchanged
ENSG00000130695	1	26560691	26605299	1	p36.11	CEP85	-0.0097	Unchanged	-0.0205	Unchanged
ENSG00000142669	1	26605667	26608007	1	p36.11	SH3BGRL3	-0.0097	Unchanged	-0.0205	Unchanged
ENSG00000158062	1	26607819	26644854	-1	p36.11	UBXN11	-0.0097	Unchanged	-0.0205	Unchanged
ENSG00000169442	1	26644448	26647014	1	p36.11	CD52	-0.0097	Unchanged	-0.0205	Unchanged
ENSG00000176092	1	26648350	26680621	-1	p36.11	AIM1L	-0.0097	Unchanged	-0.0205	Unchanged
ENSG00000176083	1	26688125	26701013	-1	p36.11	ZNF683	-0.0097	Unchanged	-0.0205	Unchanged
ENSG00000131914	1	26737269	26756213	1	p36.11	LIN28A	-0.0097	Unchanged	-0.0205	Unchanged
ENSG00000117682	1	26758773	26797785	1	p36.11	DHDDS	-0.0097	Unchanged	-0.0205	Unchanged
ENSG00000223583	1	26781144	26781678	-1	p36.11	RP3-476K8.4	-0.0097	Unchanged	-0.0205	Unchanged
ENSG00000198830	1	26798941	26802463	1	p36.11	HMGN2	-0.0097	Unchanged	-0.0205	Unchanged
ENSG00000117676	1	26856252	26901521	1	p36.11	RPS6KA1	-0.0097	Unchanged	-0.0205	Unchanged
ENSG00000117713	1	27022524	27108595	1	p36.11	ARID1A	-0.0097	Unchanged	-0.0205	Unchanged
ENSG00000060642	1	27113963	27124889	1	p36.11	PIGV	-0.0097	Unchanged	-0.0205	Unchanged
ENSG00000204160	1	27153201	27184093	1	p36.11	ZDHHC18	-0.0097	Unchanged	-0.0205	Unchanged
ENSG00000175793	1	27189633	27190947	1	p36.11	SFN	-0.0097	Unchanged	-0.0205	Unchanged
ENSG00000142751	1	27202624	27216788	-1	p36.11	GPN2	-0.0097	Unchanged	-0.0205	Unchanged
ENSG00000198746	1	27216979	27226957	-1	p36.11	GPATCH3	-0.0097	Unchanged	-0.0205	Unchanged
ENSG00000090273	1	27226729	27273353	1	p36.11	NUDC	-0.0097	Unchanged	-0.0205	Unchanged
ENSG00000131910	1	27237980	27240457	-1	p36.11	NR0B2	-0.0097	Unchanged	-0.0205	Unchanged
ENSG00000175707	1	27276053	27286897	-1	p36.11	C1orf172	-0.0097	Unchanged	-0.0205	Unchanged
ENSG00000225294	1	27312388	27312831	-1	p36.11	OSTCP2	-0.0097	Unchanged	-0.0205	Unchanged
ENSG00000253368	1	27320198	27327389	1	p36.11	TRNP1	-0.0097	Unchanged	-0.0205	Unchanged
ENSG00000158246	1	27331511	27339327	-1	p36.11	FAM46B	-0.0097	Unchanged	-0.0205	Unchanged
ENSG00000090020	1	27425306	27493472	-1	p36.11	SLC9A1	-0.0097	Unchanged	-0.0205	Unchanged
ENSG00000142784	1	27561007	27635110	1	p36.11	WDTC1	-0.0097	Unchanged	-0.0205	Unchanged
ENSG00000186501	1	27648651	27662891	1	p36.11	TMEM222	-0.0097	Unchanged	-0.0205	Unchanged
ENSG00000241547	1	27651820	27652287	1	p36.11	RP11-4K3__A.5	-0.0097	Unchanged	-0.0205	Unchanged
ENSG00000142765	1	27668513	27680421	1	p36.11	SYTL1	-0.0097	Unchanged	-0.0205	Unchanged
ENSG00000142733	1	27681675	27693383	-1	p36.11	MAP3K6	-0.0097	Unchanged	-0.0205	Unchanged
ENSG00000142748	1	27695603	27701315	-1	p36.11	FCN3	-0.0097	Unchanged	-0.0205	Unchanged
ENSG00000174950	1	27705666	27709870	-1	p36.11	CD164L2	-0.0097	Unchanged	-0.0205	Unchanged
ENSG00000181773	1	27719148	27722318	1	p36.11	GPR3	-0.0097	Unchanged	-0.0205	Unchanged
ENSG00000158195	1	27730730	27816669	-1	p36.11	WASF2	-0.0097	Unchanged	-0.0205	Unchanged
ENSG00000126705	1	27860546	27930942	-1	p36.11	AHDC1	-0.0097	Unchanged	-0.0205	Unchanged
ENSG00000000938	1	27938575	27961788	-1	p36.11	FGR	-0.0097	Unchanged	-0.0205	Unchanged
ENSG00000126709	1	27992572	27998729	-1	p36.11	IFI6	-0.0097	Unchanged	-0.0205	Unchanged
ENSG00000009780	1	28052490	28089633	1	p35.3	FAM76A	-0.0097	Unchanged	-0.0205	Unchanged
ENSG00000117758	1	28099694	28150963	1	p35.3	STX12	-0.0097	Unchanged	-0.0205	Unchanged
ENSG00000117751	1	28157289	28178187	1	p35.3	PPP1R8	-0.0097	Unchanged	-0.0205	Unchanged
ENSG00000252947	1	28160912	28161077	1	p35.3	SCARNA1	-0.0097	Unchanged	-0.0205	Unchanged
ENSG00000130775	1	28199055	28213196	1	p35.3	THEMIS2	-0.0097	Unchanged	-0.0205	Unchanged
ENSG00000117748	1	28218035	28241257	-1	p35.3	RPA2	-0.0097	Unchanged	-0.0205	Unchanged
ENSG00000130768	1	28261504	28285668	1	p35.3	SMPDL3B	-0.0097	Unchanged	-0.0205	Unchanged
ENSG00000227050	1	28265386	28286704	-1	p35.3	RP11-460I13.2	-0.0097	Unchanged	-0.0205	Unchanged
ENSG00000158156	1	28285973	28294607	1	p35.3	XKR8	-0.0097	Unchanged	-0.0205	Unchanged
ENSG00000158161	1	28296855	28415207	-1	p35.3	EYA3	-0.0097	Unchanged	-0.0205	Unchanged
ENSG00000228589	1	28421582	28422933	-1	p35.3	SPCS2P4	-0.0097	Unchanged	-0.0205	Unchanged
ENSG00000214812	1	28446960	28447832	-1	p35.3	RP5-1053E7.3	-0.0097	Unchanged	-0.0205	Unchanged
ENSG00000169403	1	28473677	28520447	-1	p35.3	PTAFR	-0.0097	Unchanged	-0.0205	Unchanged
ENSG00000126698	1	28525967	28559536	-1	p35.3	DNAJC8	-0.0097	Unchanged	-0.0205	Unchanged
ENSG00000215902	1	28527013	28527152	-1	p35.3	AL353354.1	-0.0097	Unchanged	-0.0205	Unchanged
ENSG00000130770	1	28562620	28573417	1	p35.3	ATPIF1	-0.0097	Unchanged	-0.0205	Unchanged
ENSG00000130766	1	28586038	28609002	1	p35.3	SESN2	-0.0097	Unchanged	-0.0205	Unchanged
ENSG00000130772	1	28655513	28662476	1	p35.3	MED18	-0.0097	Unchanged	-0.0205	Unchanged
ENSG00000204138	1	28696114	28826881	1	p35.3	PHACTR4	-0.0097	Unchanged	-0.0205	Unchanged
ENSG00000180198	1	28832455	28865812	1	p35.3	RCC1	-0.0097	Unchanged	-0.0205	Unchanged
ENSG00000242125	1	28832492	28837404	1	p35.3	SNHG3	-0.0097	Unchanged	-0.0205	Unchanged
ENSG00000200087	1	28835071	28835274	1	p35.3	SNORA73B	-0.0097	Unchanged	-0.0205	Unchanged
ENSG00000180098	1	28879597	28905051	1	p35.3	TRNAU1AP	-0.0097	Unchanged	-0.0205	Unchanged
ENSG00000120656	1	28915835	28969597	-1	p35.3	TAF12	-0.0097	Unchanged	-0.0205	Unchanged
ENSG00000188060	1	28918712	28921955	1	p35.3	RAB42	-0.0097	Unchanged	-0.0205	Unchanged
ENSG00000162419	1	28995244	29045865	1	p35.3	GMEB1	-0.0097	Unchanged	-0.0205	Unchanged
ENSG00000198492	1	29063133	29096287	1	p35.3	YTHDF2	-0.0097	Unchanged	-0.0205	Unchanged
ENSG00000116329	1	29138654	29190208	1	p35.3	OPRD1	-0.0097	Unchanged	-0.0205	Unchanged
ENSG00000159023	1	29213603	29446553	1	p35.3	EPB41	-0.0097	Unchanged	-0.0205	Unchanged
ENSG00000253304	1	29445940	29450447	-1	p35.3	TMEM200B	-0.0097	Unchanged	-0.0205	Unchanged
ENSG00000116350	1	29474255	29508499	-1	p35.3	SRSF4	-0.0097	Unchanged	-0.0205	Unchanged
ENSG00000060656	1	29563028	29653325	1	p35.3	PTPRU	-0.0333838	Unchanged	-0.0205	Unchanged
ENSG00000162510	1	31184124	31196434	-1	p35.2	MATN1	-0.0112	Unchanged	-0.0205	Unchanged
ENSG00000186056	1	31191351	31199674	1	p35.2	MATN1-AS1	-0.0112	Unchanged	-0.0205	Unchanged
ENSG00000162511	1	31205316	31230667	-1	p35.2	LAPTM5	-0.0112	Unchanged	-0.0205	Unchanged
ENSG00000235143	1	31331005	31333101	1	p35.2	RP1-65J11.5	-0.0112	Unchanged	-0.0205	Unchanged
ENSG00000162512	1	31342314	31381608	-1	p35.2	SDC3	-0.0112	Unchanged	-0.0205	Unchanged
ENSG00000134644	1	31404353	31538838	-1	p35.2	PUM1	-0.0112	Unchanged	-0.0205	Unchanged
ENSG00000084628	1	31652592	31712401	-1	p35.2	NKAIN1	-0.0112	Unchanged	-0.0205	Unchanged
ENSG00000060688	1	31732417	31769662	-1	p35.2	SNRNP40	-0.0112	Unchanged	-0.0205	Unchanged
ENSG00000121766	1	31769842	31837783	1	p35.2	ZCCHC17	-0.0112	Unchanged	-0.0205	Unchanged
ENSG00000168528	1	31882412	31907525	1	p35.2	SERINC2	-0.0112	Unchanged	-0.0205	Unchanged
ENSG00000228682	1	31971841	31974167	1	p35.2	RP11-439L8.3	-0.0112	Unchanged	-0.0205	Unchanged
ENSG00000223907	1	31984036	31989846	1	p35.2	RP11-439L8.4	-0.0112	Unchanged	-0.0205	Unchanged
ENSG00000142910	1	32042116	32053288	1	p35.2	TINAGL1	-0.0112	Unchanged	-0.0205	Unchanged
ENSG00000121764	1	32083287	32098119	1	p35.2	HCRTR1	-0.0112	Unchanged	0.0414222	Unchanged
ENSG00000162517	1	32095463	32110497	-1	p35.2	PEF1	-0.0112	Unchanged	-0.0389	Unchanged
ENSG00000084636	1	32117848	32169920	-1	p35.2	COL16A1	-0.0112	Unchanged	-0.0389	Unchanged
ENSG00000121753	1	32192718	32230494	-1	p35.2	BAI2	-0.0112	Unchanged	-0.0389	Unchanged
ENSG00000134668	1	32256023	32281652	-1	p35.2	SPOCD1	-0.0112	Unchanged	-0.0389	Unchanged
ENSG00000184007	1	32372022	32410457	-1	p35.1	PTP4A2	-0.0112	Unchanged	-0.0389	Unchanged
ENSG00000212673	1	32379174	32380745	1	p35.2	AL136115.1	-0.0112	Unchanged	-0.0389	Unchanged
ENSG00000121774	1	32479430	32526451	1	p35.1	KHDRBS1	-0.0112	Unchanged	-0.0389	Unchanged
ENSG00000121775	1	32537632	32568467	1	p35.1	TMEM39B	-0.0112	Unchanged	-0.0389	Unchanged
ENSG00000025800	1	32573639	32642169	1	p35.1	KPNA6	-0.0112	Unchanged	-0.0389	Unchanged
ENSG00000250135	1	32636334	32642169	1	p35.1	RP4-622L5.2	-0.0112	Unchanged	-0.0389	Unchanged
ENSG00000084652	1	32645287	32663886	1	p35.1	TXLNA	-0.0112	Unchanged	-0.0389	Unchanged
ENSG00000160050	1	32665987	32670988	1	p35.1	CCDC28B	-0.0112	Unchanged	-0.0389	Unchanged
ENSG00000224066	1	32670370	32672415	-1	p35.1	RP4-622L5.7	-0.0112	Unchanged	-0.0389	Unchanged
ENSG00000160051	1	32671236	32674288	1	p35.1	IQCC	-0.0112	Unchanged	-0.0389	Unchanged
ENSG00000222046	1	32674695	32681797	1	p35.1	DCDC2B	-0.0112	Unchanged	-0.0389	Unchanged
ENSG00000160055	1	32680073	32687972	-1	p35.1	TMEM234	-0.0112	Unchanged	-0.0389	Unchanged
ENSG00000084623	1	32687529	32697205	1	p35.1	EIF3I	-0.0112	Unchanged	-0.0389	Unchanged
ENSG00000220785	1	32697259	32707221	-1	p35.1	MTMR9LP	-0.0112	Unchanged	-0.0389	Unchanged
ENSG00000183615	1	32712834	32714457	1	p35.1	FAM167B	-0.0112	Unchanged	-0.0389	Unchanged
ENSG00000182866	1	32716840	32751766	1	p35.1	LCK	-0.0112	Unchanged	-0.0389	Unchanged
ENSG00000116478	1	32757687	32799236	1	p35.1	HDAC1	-0.0112	Unchanged	-0.0389	Unchanged
ENSG00000175130	1	32799433	32801980	-1	p35.1	MARCKSL1	-0.0112	Unchanged	-0.0389	Unchanged
ENSG00000162526	1	32817122	32829913	1	p35.1	TSSK3	-0.0112	Unchanged	-0.0389	Unchanged
ENSG00000160058	1	32830704	32860332	-1	p35.1	BSDC1	-0.0112	Unchanged	-0.0389	Unchanged
ENSG00000254553	1	32930658	33066393	1	p35.1	RP1-27O5.3	-0.0112	Unchanged	-0.0389	Unchanged
ENSG00000215897	1	32930670	32953461	1	p35.1	ZBTB8B	-0.0112	Unchanged	-0.0389	Unchanged
ENSG00000160062	1	33005028	33071540	1	p35.1	ZBTB8A	-0.0112	Unchanged	-0.0389	Unchanged
ENSG00000176261	1	33065773	33116504	-1	p35.1	ZBTB8OS	-0.0112	Unchanged	-0.0389	Unchanged
ENSG00000162521	1	33116743	33151812	1	p35.1	RBBP4	-0.0112	Unchanged	-0.0389	Unchanged
ENSG00000162520	1	33145507	33169197	-1	p35.1	SYNC	-0.0112	Unchanged	-0.0389	Unchanged
ENSG00000162522	1	33207486	33240571	1	p35.1	KIAA1522	-0.0112	Unchanged	-0.0389	Unchanged
ENSG00000134684	1	33240840	33283754	-1	p35.1	YARS	-0.0112	Unchanged	-0.0389	Unchanged
ENSG00000116497	1	33282368	33324476	1	p35.1	S100PBP	-0.0112	Unchanged	-0.0389	Unchanged
ENSG00000160097	1	33327869	33338083	-1	p35.1	FNDC5	-0.0112	Unchanged	-0.0389	Unchanged
ENSG00000121905	1	33351595	33364042	1	p35.1	HPCA	-0.0112	Unchanged	-0.0389	Unchanged
ENSG00000121900	1	33360195	33367039	-1	p35.1	TMEM54	-0.0112	Unchanged	-0.0389	Unchanged
ENSG00000217644	1	33445543	33446073	1	p35.1	RP4-803A2.1	-0.0112	Unchanged	-0.0389	Unchanged
ENSG00000004455	1	33473585	33546597	-1	p35.1	AK2	-0.0112	Unchanged	-0.0389	Unchanged
ENSG00000142920	1	33546705	33586131	1	p35.1	ADC	-0.0112	Unchanged	-0.0389	Unchanged
ENSG00000116525	1	33611003	33647660	-1	p35.1	TRIM62	-0.0112	Unchanged	-0.0389	Unchanged
ENSG00000160094	1	33722146	33766320	1	p35.1	ZNF362	-0.0112	Unchanged	-0.0389	Unchanged
ENSG00000256142	1	33764975	33766320	1	p35.1	AL513327.1	-0.0112	Unchanged	-0.0389	Unchanged
ENSG00000134686	1	33789224	33896653	-1	p35.1	PHC2	-0.0112	Unchanged	-0.0389	Unchanged
ENSG00000121903	1	33938246	33962107	1	p35.1	ZSCAN20	-0.0112	Unchanged	-0.0389	Unchanged
ENSG00000121904	1	33979609	34631443	-1	p34.3	CSMD2	-0.0112	Unchanged	-0.0389	Unchanged
ENSG00000176256	1	34326076	34330392	1	p35.1	HMGB4	-0.0112	Unchanged	-0.0389	Unchanged
ENSG00000231163	1	34334554	34351059	1	p35.1	RP5-1007G16.1	-0.0112	Unchanged	-0.0389	Unchanged
ENSG00000163866	1	35178338	35325417	-1	p34.3	SMIM12	-0.0112	Unchanged	-0.0389	Unchanged
ENSG00000189280	1	35220648	35224113	1	p34.3	GJB5	-0.0112	Unchanged	-0.0389	Unchanged
ENSG00000189433	1	35225342	35229325	1	p34.3	GJB4	-0.0112	Unchanged	-0.0389	Unchanged
ENSG00000188910	1	35246790	35251970	1	p34.3	GJB3	-0.0112	Unchanged	-0.0389	Unchanged
ENSG00000187513	1	35258599	35261348	1	p34.3	GJA4	-0.0112	Unchanged	-0.0389	Unchanged
ENSG00000116544	1	35331037	35395186	-1	p34.3	DLGAP3	-0.0112	Unchanged	-0.0389	Unchanged
ENSG00000241014	1	35439957	35450914	-1	p34.3	RP11-244H3.1	-0.0112	Unchanged	-0.0389	Unchanged
ENSG00000271741	1	35447134	35497342	-1	p34.3	ZMYM6	-0.0112	Unchanged	-0.0389	Unchanged
ENSG00000243749	1	35447136	35450954	-1	p34.3	ZMYM6NB	-0.0112	Unchanged	-0.0389	Unchanged
ENSG00000197056	1	35525387	35581460	1	p34.3	ZMYM1	-0.0112	Unchanged	-0.0389	Unchanged
ENSG00000116560	1	35641979	35658749	-1	p34.3	SFPQ	-0.0112	Unchanged	-0.0389	Unchanged
ENSG00000146463	1	35734568	35887659	1	p34.3	ZMYM4	-0.0112	Unchanged	-0.0389	Unchanged
ENSG00000142687	1	35899091	36023551	-1	p34.3	KIAA0319L	-0.0112	Unchanged	-0.0389	Unchanged
ENSG00000020129	1	36023074	36032875	1	p34.3	NCDN	-0.0112	Unchanged	-0.0389	Unchanged
ENSG00000239636	1	36035414	36043330	-1	p34.3	RP4-728D4.2	-0.0112	Unchanged	-0.0389	Unchanged
ENSG00000116819	1	36038971	36060929	1	p34.3	TFAP2E	-0.0112	Unchanged	-0.0389	Unchanged
ENSG00000126067	1	36067185	36107445	-1	p34.3	PSMB2	-0.0112	Unchanged	-0.0389	Unchanged
ENSG00000142686	1	36179476	36185073	-1	p34.3	C1orf216	-0.0112	Unchanged	-0.0389	Unchanged
ENSG00000092853	1	36185819	36235568	-1	p34.3	CLSPN	-0.0112	Unchanged	-0.0389	Unchanged
ENSG00000134698	1	36273773	36323491	1	p34.3	AGO4	-0.0112	Unchanged	-0.0389	Unchanged
ENSG00000092847	1	36335409	36395211	1	p34.3	AGO1	-0.0112	Unchanged	-0.0389	Unchanged
ENSG00000126070	1	36396319	36538101	1	p34.3	AGO3	-0.0112	Unchanged	-0.0389	Unchanged
ENSG00000232862	1	36545667	36547923	-1	p34.3	RP4-665N4.4	-0.0112	Unchanged	-0.0389	Unchanged
ENSG00000092850	1	36549676	36553876	1	p34.3	TEKT2	-0.0112	Unchanged	-0.0389	Unchanged
ENSG00000116863	1	36554476	36559533	1	p34.3	ADPRHL2	-0.0112	Unchanged	-0.0389	Unchanged
ENSG00000171812	1	36560837	36590821	-1	p34.3	COL8A2	-0.0112	Unchanged	-0.0389	Unchanged
ENSG00000054116	1	36602173	36615098	-1	p34.3	TRAPPC3	-0.0112	Unchanged	-0.0389	Unchanged
ENSG00000116871	1	36621180	36646450	1	p34.3	MAP7D1	-0.0112	Unchanged	-0.0389	Unchanged
ENSG00000054118	1	36690017	36770958	1	p34.3	THRAP3	-0.0112	Unchanged	-0.0389	Unchanged
ENSG00000214193	1	36771988	36790484	1	p34.3	SH3D21	-0.0112	Unchanged	-0.0389	Unchanged
ENSG00000142694	1	36787632	36789755	-1	p34.3	EVA1B	-0.0112	Unchanged	-0.0389	Unchanged
ENSG00000116883	1	36789335	36794822	1	p34.3	RP11-268J15.5	-0.0112	Unchanged	-0.0389	Unchanged
ENSG00000196182	1	36805225	36851497	-1	p34.3	STK40	-0.0112	Unchanged	-0.0389	Unchanged
ENSG00000181817	1	36856839	36863493	-1	p34.3	LSM10	-0.0112	Unchanged	-0.0389	Unchanged
ENSG00000116885	1	36881428	36916086	-1	p34.3	OSCP1	-0.0112	Unchanged	-0.0389	Unchanged
ENSG00000201448	1	36884051	36884179	-1	p34.3	SNORA63	-0.0112	Unchanged	-0.0389	Unchanged
ENSG00000116898	1	36921319	36930038	-1	p34.3	MRPS15	-0.0112	Unchanged	-0.0389	Unchanged
ENSG00000119535	1	36931644	36948879	-1	p34.3	CSF3R	-0.0112	Unchanged	-0.0389	Unchanged
ENSG00000163873	1	37261128	37499730	-1	p34.3	GRIK3	-0.0112	Unchanged	-0.0389	Unchanged
ENSG00000233621	1	37920480	37940012	-1	p34.3	RP11-422J8.1	-0.0112	Unchanged	-0.0389	Unchanged
ENSG00000163874	1	37940153	37949980	1	p34.3	ZC3H12A	-0.0112	Unchanged	0.233589	Increased
ENSG00000163875	1	37958176	37980375	-1	p34.3	MEAF6	-0.0112	Unchanged	-0.0009	Unchanged
ENSG00000163877	1	38000050	38019903	-1	p34.3	SNIP1	-0.0112	Unchanged	-0.0009	Unchanged
ENSG00000163879	1	38022520	38032458	1	p34.3	DNALI1	-0.0112	Unchanged	-0.0009	Unchanged
ENSG00000169218	1	38076951	38100595	-1	p34.3	RSPO1	0.1191	Increased	-0.0110704	Unchanged
ENSG00000116922	1	38147242	38157914	-1	p34.3	C1orf109	0.1191	Increased	-0.0456	Unchanged
ENSG00000134690	1	38158090	38175391	1	p34.3	CDCA8	0.1191	Increased	-0.0456	Unchanged
ENSG00000183317	1	38179552	38230805	-1	p34.3	EPHA10	0.1191	Increased	-0.0456	Unchanged
ENSG00000185090	1	38259474	38266809	1	p34.3	MANEAL	0.1191	Increased	-0.0456	Unchanged
ENSG00000196449	1	38268616	38273857	-1	p34.3	YRDC	0.1191	Increased	-0.0456	Unchanged
ENSG00000197982	1	38272651	38275126	1	p34.3	C1orf122	0.1191	Increased	-0.0456	Unchanged
ENSG00000188786	1	38275239	38325292	-1	p34.3	MTF1	0.1191	Increased	-0.0456	Unchanged
ENSG00000204084	1	38326369	38412729	-1	p34.3	INPP5B	0.1191	Increased	-0.0456	Unchanged
ENSG00000183386	1	38462442	38471278	-1	p34.3	FHL3	0.1191	Increased	-0.0456	Unchanged
ENSG00000183520	1	38474930	38490496	1	p34.3	UTP11L	0.1191	Increased	-0.0456	Unchanged
ENSG00000185668	1	38509523	38512450	-1	p34.3	POU3F1	0.1191	Increased	-0.0456	Unchanged
ENSG00000224592	1	38512986	38584697	1	p34.3	RP5-884C9.2	0.1191	Increased	-0.0456	Unchanged
ENSG00000237290	1	38674706	38680439	-1	p34.3	RP11-214L19.1	0.1191	Increased	-0.0456	Unchanged
ENSG00000116954	1	39303870	39325495	-1	p34.3	RRAGC	0.1191	Increased	-0.0456	Unchanged
ENSG00000228436	1	39325672	39385068	1	p34.3	RP5-864K19.4	0.1191	Increased	-0.0456	Unchanged
ENSG00000214114	1	39328636	39347289	-1	p34.3	MYCBP	0.1191	Increased	-0.0456	Unchanged
ENSG00000131233	1	39330175	39347289	-1	p34.3	GJA9	0.1191	Increased	-0.0456	Unchanged
ENSG00000158315	1	39351479	39407471	-1	p34.3	RHBDL2	0.1191	Increased	-0.0456	Unchanged
ENSG00000174574	1	39456895	39471731	1	p34.3	AKIRIN1	0.1191	Increased	-0.0456	Unchanged
ENSG00000168653	1	39491990	39500308	1	p34.3	NDUFS5	0.1191	Increased	-0.0456	Unchanged
ENSG00000127603	1	39546988	39952849	1	p34.3	MACF1	0.100669	Increased	-0.0456	Unchanged
ENSG00000217897	1	39769966	39770570	-1	p34.3	RP11-420K8.2	-0.0042	Unchanged	-0.0456	Unchanged
ENSG00000255103	1	39876151	39882154	1	p34.3	KIAA0754	0.1456	Increased	-0.0456	Unchanged
ENSG00000237624	1	39980628	39982162	1	p34.3	OXCT2P1	0.1456	Increased	-0.0456	Unchanged
ENSG00000182109	1	39987952	40011859	-1	p34.3	RP11-69E11.4	0.1456	Increased	-0.0456	Unchanged
ENSG00000090621	1	40026488	40042462	-1	p34.3	PABPC4	0.163295	Increased	-0.0456	Unchanged
ENSG00000163909	1	40089825	40105617	-1	p34.2	HEYL	0.3339	Increased	-0.0456	Unchanged
ENSG00000116981	1	40124793	40137710	-1	p34.2	NT5C1A	0.189256	Increased	-0.0456	Unchanged
ENSG00000116983	1	40144320	40157361	-1	p34.2	HPCAL4	0.0961	Unchanged	-0.0456	Unchanged
ENSG00000116985	1	40222854	40254533	-1	p34.2	BMP8B	0.0961	Unchanged	-0.0456	Unchanged
ENSG00000198754	1	40235195	40237020	-1	p34.2	OXCT2	0.0961	Unchanged	-0.0456	Unchanged
ENSG00000043514	1	40306723	40349183	-1	p34.2	TRIT1	0.1117	Increased	-0.0456	Unchanged
ENSG00000116990	1	40361098	40367928	-1	p34.2	MYCL	0.1117	Increased	-0.0456	Unchanged
ENSG00000168389	1	40420802	40435638	1	p34.2	MFSD2A	0.1117	Increased	-0.0456	Unchanged
ENSG00000228477	1	40428352	40429076	1	p34.2	RP3-342P20.2	0.1117	Increased	-0.0456	Unchanged
ENSG00000131236	1	40505905	40538321	1	p34.2	CAP1	0.1117	Increased	-0.0456	Unchanged
ENSG00000131238	1	40538379	40563375	-1	p34.2	PPT1	0.1117	Increased	-0.0456	Unchanged
ENSG00000226745	1	40598436	40599120	1	p34.2	RP11-115D7.3	0.1117	Increased	-0.0456	Unchanged
ENSG00000117000	1	40627045	40706593	1	p34.2	RLF	0.1117	Increased	-0.0456	Unchanged
ENSG00000188800	1	40711619	40717363	1	p34.2	TMCO2	0.1117	Increased	-0.0456	Unchanged
ENSG00000084073	1	40723779	40759856	1	p34.2	ZMPSTE24	0.1117	Increased	-0.0456	Unchanged
ENSG00000049089	1	40766159	40783488	-1	p34.2	COL9A2	0.1117	Increased	-0.0456	Unchanged
ENSG00000227311	1	40798748	40799230	-1	p34.2	RP1-228H13.1	0.1117	Increased	-0.0456	Unchanged
ENSG00000084070	1	40810522	40888998	1	p34.2	SMAP2	0.1117	Increased	-0.0456	Unchanged
ENSG00000187801	1	40915774	40929390	1	p34.2	ZFP69B	0.1117	Increased	-0.0456	Unchanged
ENSG00000187815	1	40942887	40962015	1	p34.2	ZFP69	0.1117	Increased	-0.0456	Unchanged
ENSG00000164002	1	40974413	40982228	1	p34.2	EXO5	0.1117	Increased	-0.0456	Unchanged
ENSG00000117010	1	40997233	41013841	1	p34.2	ZNF684	0.1117	Increased	-0.0456	Unchanged
ENSG00000117016	1	41086351	41131329	-1	p34.2	RIMS3	0.1117	Increased	-0.0456	Unchanged
ENSG00000272145	1	41156052	41157738	-1	p34.2	RP4-739H11.4	0.1117	Increased	-0.0456	Unchanged
ENSG00000066136	1	41157320	41237275	1	p34.2	NFYC	0.1117	Increased	-0.0456	Unchanged
ENSG00000179862	1	41326729	41328018	-1	p34.2	CITED4	0.1117	Increased	-0.0456	Unchanged
ENSG00000171793	1	41445007	41478235	1	p34.2	CTPS1	0.1117	Increased	-0.0456	Unchanged
ENSG00000171790	1	41481269	41488909	-1	p34.2	SLFNL1	0.1117	Increased	-0.0456	Unchanged
ENSG00000010803	1	41492872	41707826	-1	p34.2	SCMH1	0.1117	Increased	-0.0456	Unchanged
ENSG00000235358	1	41708045	41750533	1	p34.2	RP11-399E6.1	0.1117	Increased	-0.0456	Unchanged
ENSG00000204060	1	41827594	41849262	1	p34.2	FOXO6	0.1117	Increased	-0.0456	Unchanged
ENSG00000127129	1	41944446	41950344	-1	p34.2	EDN2	0.1117	Increased	-0.0456	Unchanged
ENSG00000127124	1	41972036	42501596	-1	p34.2	HIVEP3	0.1117	Increased	-0.0456	Unchanged
ENSG00000197273	1	42628362	42630389	-1	p34.2	GUCA2A	0.1117	Increased	-0.0456	Unchanged
ENSG00000198815	1	42642210	42801548	-1	p34.2	FOXJ3	0.1117	Increased	-0.0456	Unchanged
ENSG00000177181	1	42846466	42888249	1	p34.2	RIMKLA	0.1117	Increased	-0.0456	Unchanged
ENSG00000066185	1	42896000	42921938	-1	p34.2	ZMYND12	0.1117	Increased	-0.0456	Unchanged
ENSG00000127125	1	42921788	42939056	1	p34.2	PPCS	0.1117	Increased	-0.0456	Unchanged
ENSG00000186409	1	42929001	43120335	1	p34.2	CCDC30	0.1117	Increased	-0.0456	Unchanged
ENSG00000236876	1	42965876	42966067	-1	p34.2	TMSB4XP1	0.1117	Increased	-0.0456	Unchanged
ENSG00000171960	1	43124096	43142429	1	p34.2	PPIH	0.1117	Increased	-0.0163342	Unchanged
ENSG00000065978	1	43148098	43168020	1	p34.2	YBX1	0.1117	Increased	-0.0142	Unchanged
ENSG00000164007	1	43198764	43205925	-1	p34.2	CLDN19	0.1117	Increased	-0.0142	Unchanged
ENSG00000117385	1	43212006	43232755	-1	p34.2	LEPRE1	0.1117	Increased	-0.0142	Unchanged
ENSG00000164008	1	43232940	43263968	1	p34.2	C1orf50	0.1117	Increased	-0.0142	Unchanged
ENSG00000177868	1	43272723	43282954	-1	p34.2	CCDC23	0.1117	Increased	-0.0142	Unchanged
ENSG00000164010	1	43282795	43310660	1	p34.2	ERMAP	0.1117	Increased	-0.0142	Unchanged
ENSG00000164011	1	43312280	43318148	1	p34.2	ZNF691	0.1117	Increased	-0.0142	Unchanged
ENSG00000225099	1	43368903	43369583	1	p34.2	ATP6V1E1P1	0.1117	Increased	-0.0142	Unchanged
ENSG00000117394	1	43391052	43424530	-1	p34.2	SLC2A1	0.1117	Increased	-0.0142	Unchanged
ENSG00000227533	1	43424720	43449029	1	p34.2	SLC2A1-AS1	0.1117	Increased	-0.0142	Unchanged
ENSG00000186973	1	43610824	43622067	1	p34.2	FAM183A	0.1117	Increased	-0.0142	Unchanged
ENSG00000117395	1	43629846	43736607	-1	p34.2	EBNA1BP2	0.1117	Increased	-0.0142	Unchanged
ENSG00000179178	1	43735665	43739673	1	p34.2	TMEM125	0.1117	Increased	-0.0142	Unchanged
ENSG00000253313	1	43747554	43751288	-1	p34.2	C1orf210	0.1117	Increased	-0.0142	Unchanged
ENSG00000066056	1	43766664	43788779	1	p34.2	TIE1	0.1117	Increased	-0.0142	Unchanged
ENSG00000117400	1	43803478	43818443	1	p34.2	MPL	0.1117	Increased	-0.0142	Unchanged
ENSG00000117399	1	43824626	43828874	1	p34.2	CDC20	0.1117	Increased	-0.0142	Unchanged
ENSG00000066322	1	43829068	43833696	-1	p34.2	ELOVL1	0.1117	Increased	-0.0142	Unchanged
ENSG00000159479	1	43849588	43855479	-1	p34.2	MED8	0.1117	Increased	-0.0142	Unchanged
ENSG00000198198	1	43855553	43918321	1	p34.2	SZT2	0.1117	Increased	-0.0142	Unchanged
ENSG00000178922	1	43916824	43919660	-1	p34.2	HYI	0.1117	Increased	-0.0142	Unchanged
ENSG00000142949	1	43990858	44089343	1	p34.2	PTPRF	0.1117	Increased	-0.0142	Unchanged
ENSG00000066135	1	44115829	44171186	1	p34.1	KDM4A	0.1117	Increased	-0.0142	Unchanged
ENSG00000236200	1	44165436	44173809	-1	p34.1	KDM4A-AS1	0.1117	Increased	-0.0142	Unchanged
ENSG00000126091	1	44171495	44396831	1	p34.1	ST3GAL3	0.1117	Increased	-0.0142	Unchanged
ENSG00000117407	1	44398992	44402913	1	p34.1	ARTN	0.1117	Increased	-0.0142	Unchanged
ENSG00000117408	1	44412611	44433694	1	p34.1	IPO13	0.1117	Increased	-0.0142	Unchanged
ENSG00000132768	1	44435672	44439041	1	p34.1	DPH2	0.1117	Increased	-0.0142	Unchanged
ENSG00000117410	1	44440159	44443967	1	p34.1	ATP6V0B	0.1117	Increased	-0.0142	Unchanged
ENSG00000117411	1	44444615	44456840	1	p34.1	B4GALT2	0.1117	Increased	-0.0142	Unchanged
ENSG00000159214	1	44457031	44462200	1	p34.1	CCDC24	0.1117	Increased	-0.0142	Unchanged
ENSG00000196517	1	44457172	44497139	-1	p34.1	SLC6A9	0.1117	Increased	-0.0142	Unchanged
ENSG00000230615	1	44509600	44570647	1	p34.1	RP5-1198O20.4	0.1117	Increased	-0.0142	Unchanged
ENSG00000171872	1	44584522	44600812	1	p34.1	KLF17	0.1117	Increased	-0.0142	Unchanged
ENSG00000233514	1	44587825	44588184	-1	p34.1	RP11-570P14.1	0.1117	Increased	-0.0142	Unchanged
ENSG00000178028	1	44679127	44686353	1	p34.1	DMAP1	0.1117	Increased	-0.0142	Unchanged
ENSG00000117419	1	44686742	44820932	-1	p34.1	ERI3	0.1117	Increased	-0.0142	Unchanged
ENSG00000187147	1	44870866	45117396	1	p34.1	RNF220	0.1117	Increased	-0.0142	Unchanged
ENSG00000126106	1	45100910	45140227	-1	p34.1	TMEM53	0.1117	Increased	-0.0142	Unchanged
ENSG00000198520	1	45140364	45191263	1	p34.1	C1orf228	0.1117	Increased	-0.0142	Unchanged
ENSG00000142945	1	45205490	45233439	1	p34.1	KIF2C	0.1117	Increased	-0.0142	Unchanged
ENSG00000142937	1	45240923	45244451	1	p34.1	RPS8	0.1117	Increased	-0.0142	Unchanged
ENSG00000202031	1	45243515	45243584	1	p34.1	SNORD38A	0.1117	Increased	-0.0142	Unchanged
ENSG00000207421	1	45244062	45244128	1	p34.1	SNORD38B	0.1117	Increased	-0.0142	Unchanged
ENSG00000234093	1	45245998	45246387	-1	p34.1	RP11-269F19.4	0.1117	Increased	-0.0142	Unchanged
ENSG00000142959	1	45249257	45253377	-1	p34.1	BEST4	0.1117	Increased	-0.0142	Unchanged
ENSG00000188396	1	45271585	45272957	-1	p34.1	TCTEX1D4	0.1117	Increased	-0.0142	Unchanged
ENSG00000222009	1	45274154	45281257	1	p34.1	BTBD19	0.1117	Increased	-0.0142	Unchanged
ENSG00000117425	1	45285516	45308735	-1	p34.1	PTCH2	0.1117	Increased	-0.0142	Unchanged
ENSG00000070785	1	45316450	45452282	-1	p34.1	EIF2B3	0.1117	Increased	-0.0142	Unchanged
ENSG00000229815	1	45424229	45425067	1	p34.1	CCNB1IP1P1	0.1117	Increased	-0.0142	Unchanged
ENSG00000232369	1	45453906	45454397	-1	p34.1	RP5-882O7.4	0.1117	Increased	-0.0142	Unchanged
ENSG00000268949	1	45454377	45457506	-1	p34.1	MRPS17P1	0.1117	Increased	-0.0142	Unchanged
ENSG00000126107	1	45468212	45477001	-1	p34.1	HECTD3	0.1117	Increased	-0.0142	Unchanged
ENSG00000162415	1	45482071	45771881	-1	p34.1	ZSWIM5	0.1117	Increased	-0.0142	Unchanged
ENSG00000186603	1	45792545	45794347	1	p34.1	HPDL	0.1117	Increased	-0.0142	Unchanged
ENSG00000132781	1	45794835	45806142	-1	p34.1	MUTYH	0.1117	Increased	-0.0142	Unchanged
ENSG00000132773	1	45805342	45809647	1	p34.1	TOE1	0.1117	Increased	-0.0142	Unchanged
ENSG00000070759	1	45809555	45956872	-1	p34.1	TESK2	0.1117	Increased	-0.0142	Unchanged
ENSG00000236624	1	45959538	45965751	-1	p34.1	CCDC163P	0.1117	Increased	-0.0142	Unchanged
ENSG00000132763	1	45965725	45976739	1	p34.1	MMACHC	0.1117	Increased	-0.0142	Unchanged
ENSG00000117450	1	45976708	45988719	-1	p34.1	PRDX1	0.1117	Increased	-0.0142	Unchanged
ENSG00000117448	1	46016215	46035721	1	p34.1	AKR1A1	0.1117	Increased	-0.0142	Unchanged
ENSG00000132780	1	46049518	46084566	1	p34.1	NASP	0.1117	Increased	-0.0142	Unchanged
ENSG00000159588	1	46085716	46089729	-1	p34.1	CCDC17	0.1117	Increased	-0.0142	Unchanged
ENSG00000159592	1	46092976	46153785	-1	p34.1	GPBP1L1	0.1117	Increased	-0.0142	Unchanged
ENSG00000225447	1	46111488	46111869	-1	p34.1	RPS15AP10	0.1117	Increased	-0.0142	Unchanged
ENSG00000159596	1	46152886	46160115	1	p34.1	TMEM69	0.1117	Increased	-0.0142	Unchanged
ENSG00000197429	1	46159996	46216322	-1	p34.1	IPP	0.1117	Increased	-0.0142	Unchanged
ENSG00000230896	1	46160356	46162747	-1	p34.1	RP11-767N6.7	0.1117	Increased	-0.0142	Unchanged
ENSG00000086015	1	46252659	46501796	1	p34.1	MAST2	0.1117	Increased	-0.0142	Unchanged
ENSG00000117461	1	46505812	46642160	-1	p34.1	PIK3R3	0.1117	Increased	-0.0142	Unchanged
ENSG00000227857	1	46600203	46604753	1	p34.1	RP4-533D7.5	0.1117	Increased	-0.0142	Unchanged
ENSG00000117472	1	46640745	46651630	1	p34.1	TSPAN1	0.1117	Increased	-0.0142	Unchanged
ENSG00000085998	1	46654354	46685977	-1	p34.1	POMGNT1	-0.091483	Unchanged	-0.0142	Unchanged
ENSG00000171357	1	46669006	46686933	1	p34.1	LURAP1	0.0178495	Unchanged	-0.0142	Unchanged
ENSG00000085999	1	46713360	46744145	1	p34.1	RAD54L	0.0845	Unchanged	-0.0142	Unchanged
ENSG00000132128	1	46726868	46769280	-1	p34.1	LRRC41	0.0845	Unchanged	-0.0142	Unchanged
ENSG00000173660	1	46769303	46782448	1	p34.1	UQCRH	0.0845	Unchanged	-0.0142	Unchanged
ENSG00000117481	1	46805849	46830824	1	p33	NSUN4	0.0845	Unchanged	-0.0142	Unchanged
ENSG00000117480	1	46859937	46879520	1	p33	FAAH	0.0845	Unchanged	-0.0142	Unchanged
ENSG00000232022	1	46897801	46911193	1	p33	RP5-1109J22.1	0.0845	Unchanged	-0.0142	Unchanged
ENSG00000197587	1	46972668	46979898	1	p33	DMBX1	0.0845	Unchanged	0.3011	Increased
ENSG00000162456	1	47011316	47017199	-1	p33	KNCN	0.0845	Unchanged	0.0779	Unchanged
ENSG00000079277	1	47023090	47082515	-1	p33	MKNK1	0.0845	Unchanged	-0.0221644	Unchanged
ENSG00000142961	1	47073387	47082563	-1	p33	MOB3C	0.0845	Unchanged	-0.0464	Unchanged
ENSG00000123472	1	47098409	47139539	-1	p33	ATPAF1	0.0845	Unchanged	-0.0464	Unchanged
ENSG00000159658	1	47124366	47184824	-1	p33	EFCAB14	0.0845	Unchanged	-0.0464	Unchanged
ENSG00000186118	1	47134527	47139266	1	p33	TEX38	0.0845	Unchanged	-0.0464	Unchanged
ENSG00000228237	1	47139708	47157770	1	p33	EFCAB14-AS1	0.0845	Unchanged	-0.0464	Unchanged
ENSG00000142973	1	47223510	47285085	1	p33	CYP4B1	0.0845	Unchanged	-0.0315217	Unchanged
ENSG00000187048	1	47394849	47407156	-1	p33	CYP4A11	0.0845	Unchanged	-0.0412	Unchanged
ENSG00000186377	1	47427036	47516423	1	p33	CYP4X1	0.0845	Unchanged	-0.0412	Unchanged
ENSG00000186160	1	47533160	47583991	1	p33	CYP4Z1	0.119702	Increased	-0.0412	Unchanged
ENSG00000162365	1	47603107	47615413	1	p33	CYP4A22	0.2088	Increased	-0.0412	Unchanged
ENSG00000162366	1	47649265	47656716	-1	p33	PDZK1IP1	0.2088	Increased	-0.0886	Unchanged
ENSG00000162367	1	47681962	47697892	-1	p33	TAL1	0.2088	Increased	-0.0886	Unchanged
ENSG00000123473	1	47715811	47779819	-1	p33	STIL	0.2088	Increased	-0.0886	Unchanged
ENSG00000162368	1	47799469	47844511	1	p33	CMPK1	0.2088	Increased	-0.0886	Unchanged
ENSG00000186790	1	47881744	47883723	1	p33	FOXE3	0.2088	Increased	-0.0886	Unchanged
ENSG00000237424	1	47897805	47900313	-1	p33	FOXD2-AS1	0.2088	Increased	-0.0886	Unchanged
ENSG00000186564	1	47901689	47906363	1	p33	FOXD2	0.2088	Increased	-0.0886	Unchanged
ENSG00000269113	1	48226200	48230668	-1	p33	RP11-543D5.4	0.2088	Increased	-0.0886	Unchanged
ENSG00000223814	1	48226804	48231219	-1	p33	RP11-543D5.2	0.2088	Increased	-0.0886	Unchanged
ENSG00000204018	1	48231308	48462567	-1	p33	TRABD2B	0.100639	Increased	-0.0886	Unchanged
ENSG00000242267	1	48561764	48648100	-1	p33	SKINTL	0.0817	Unchanged	-0.0886	Unchanged
ENSG00000117834	1	48688357	48714316	1	p33	SLC5A9	0.0817	Unchanged	-0.0886	Unchanged
ENSG00000132122	1	48761044	48937845	-1	p33	SPATA6	0.0817	Unchanged	-0.0886	Unchanged
ENSG00000235105	1	48901639	48902895	1	p33	RP11-329A14.1	0.0817	Unchanged	-0.0886	Unchanged
ENSG00000186094	1	48998527	50489585	-1	p33	AGBL4	0.0646804	Unchanged	-0.0886	Unchanged
ENSG00000215887	1	50307493	50312072	1	p33	ZNF859P	0.1233	Increased	-0.0886	Unchanged
ENSG00000162374	1	50513686	50669458	1	p33	ELAVL4	0.1614	Increased	-0.0886	Unchanged
ENSG00000234080	1	50791803	50792682	1	p32.3	RP11-183G22.1	0.1614	Increased	-0.0886	Unchanged
ENSG00000142700	1	50883222	50889172	-1	p32.3	DMRTA2	0.1614	Increased	-0.0886	Unchanged
ENSG00000185104	1	50905150	51425935	-1	p32.3	FAF1	0.1614	Increased	-0.0886	Unchanged
ENSG00000123080	1	51426417	51440305	1	p32.3	CDKN2C	0.1614	Increased	-0.0886	Unchanged
ENSG00000204006	1	51567906	51613752	1	p32.3	C1orf185	0.1614	Increased	-0.0886	Unchanged
ENSG00000213478	1	51623460	51624143	-1	p32.3	CFL1P2	0.1614	Increased	-0.0886	Unchanged
ENSG00000123091	1	51701943	51739127	1	p32.3	RNF11	0.1614	Increased	-0.0823486	Unchanged
ENSG00000233406	1	51716270	51717144	-1	p32.3	RP11-296A18.5	0.1614	Increased	-0.0886	Unchanged
ENSG00000085831	1	51752930	51810788	-1	p32.3	TTC39A	0.1614	Increased	-0.042	Unchanged
ENSG00000085832	1	51819935	51985000	-1	p32.3	EPS15	0.1614	Increased	-0.042	Unchanged
ENSG00000117859	1	52042851	52254889	1	p32.3	OSBPL9	0.1614	Increased	-0.042	Unchanged
ENSG00000078618	1	52254863	52344477	-1	p32.3	NRD1	0.1614	Increased	-0.042	Unchanged
ENSG00000169213	1	52373628	52456436	-1	p32.3	RAB3B	0.1614	Increased	-0.042	Unchanged
ENSG00000198841	1	52497775	52499488	-1	p32.3	KTI12	0.1614	Increased	-0.042	Unchanged
ENSG00000223390	1	52499063	52509951	1	p32.3	RP11-91A18.4	0.1614	Increased	-0.042	Unchanged
ENSG00000134717	1	52521797	52556388	1	p32.3	BTF3L4	0.1614	Increased	-0.042	Unchanged
ENSG00000157077	1	52608046	52812358	1	p32.3	ZFYVE9	0.1614	Increased	-0.042	Unchanged
ENSG00000213735	1	52719293	52719848	1	p32.3	ANAPC10P1	0.1614	Increased	-0.042	Unchanged
ENSG00000154222	1	52811395	52831865	-1	p32.3	CC2D1B	0.1614	Increased	-0.042	Unchanged
ENSG00000224680	1	52834349	52834916	1	p32.3	PLA2G12AP1	0.1614	Increased	-0.042	Unchanged
ENSG00000085840	1	52838501	52870131	-1	p32.3	ORC1	0.1614	Increased	-0.042	Unchanged
ENSG00000134748	1	52870236	52886511	1	p32.3	PRPF38A	0.1614	Increased	-0.042	Unchanged
ENSG00000134744	1	52873954	53019159	-1	p32.3	ZCCHC11	0.1614	Increased	-0.042	Unchanged
ENSG00000116157	1	53068044	53074723	1	p32.3	GPX7	0.1614	Increased	-0.042	Unchanged
ENSG00000182183	1	53099016	53135355	1	p32.3	FAM159A	0.022	Unchanged	-0.042	Unchanged
ENSG00000162377	1	53152508	53164038	-1	p32.3	SELRC1	0.022	Unchanged	-0.042	Unchanged
ENSG00000162378	1	53192126	53293014	1	p32.3	ZYG11B	0.022	Unchanged	-0.042	Unchanged
ENSG00000228929	1	53237866	53238320	-1	p32.3	RP11-159C21.4	0.022	Unchanged	-0.042	Unchanged
ENSG00000203995	1	53308183	53360670	1	p32.3	ZYG11A	0.022	Unchanged	-0.042	Unchanged
ENSG00000121310	1	53361656	53392884	-1	p32.3	ECHDC2	0.022	Unchanged	-0.042	Unchanged
ENSG00000230953	1	53386094	53386268	1	p32.3	RP4-631H13.6	0.022	Unchanged	-0.042	Unchanged
ENSG00000231866	1	53390921	53391095	-1	p32.3	RP4-631H13.4	0.022	Unchanged	-0.042	Unchanged
ENSG00000116171	1	53392901	53517375	1	p32.3	SCP2	0.0871135	Unchanged	-0.042	Unchanged
ENSG00000174348	1	53527854	53551174	1	p32.3	PODN	0.0963	Unchanged	-0.042	Unchanged
ENSG00000227644	1	53538782	53539061	-1	p32.3	HIGD1AP11	0.0963	Unchanged	-0.042	Unchanged
ENSG00000162383	1	53552855	53608289	-1	p32.3	SLC1A7	0.0963	Unchanged	-0.042	Unchanged
ENSG00000157184	1	53662101	53679869	1	p32.3	CPT2	0.0963	Unchanged	-0.042	Unchanged
ENSG00000162384	1	53679771	53686289	-1	p32.3	C1orf123	0.0963	Unchanged	-0.042	Unchanged
ENSG00000162385	1	53692564	53704282	-1	p32.3	MAGOH	0.0963	Unchanged	-0.042	Unchanged
ENSG00000157193	1	53711217	53793742	-1	p32.3	LRP8	0.0963	Unchanged	-0.042	Unchanged
ENSG00000236253	1	53878821	53905693	-1	p32.3	SLC25A3P1	0.0963	Unchanged	-0.042	Unchanged
ENSG00000143006	1	53925072	53933161	1	p32.3	DMRTB1	0.0963	Unchanged	-0.042	Unchanged
ENSG00000174332	1	53971910	54199877	-1	p32.3	GLIS1	0.12543	Increased	-0.042	Unchanged
ENSG00000058804	1	54231133	54304533	-1	p32.3	NDC1	0.2658	Increased	-0.042	Unchanged
ENSG00000058799	1	54317392	54356407	-1	p32.3	YIPF1	0.160454	Increased	-0.042	Unchanged
ENSG00000211452	1	54356912	54376759	1	p32.3	DIO1	0.0965	Unchanged	-0.042	Unchanged
ENSG00000081870	1	54382247	54411602	-1	p32.3	HSPB11	0.0965	Unchanged	-0.042	Unchanged
ENSG00000116212	1	54411750	54433841	1	p32.3	LRRC42	0.0965	Unchanged	-0.042	Unchanged
ENSG00000219102	1	54440642	54441704	-1	p32.3	HNRNPA3P12	0.0965	Unchanged	-0.042	Unchanged
ENSG00000203985	1	54474412	54483856	-1	p32.3	LDLRAD1	0.0965	Unchanged	-0.042	Unchanged
ENSG00000116209	1	54497347	54519177	-1	p32.3	TMEM59	0.0965	Unchanged	-0.042	Unchanged
ENSG00000116205	1	54519260	54578192	1	p32.3	TCEANC2	0.0965	Unchanged	-0.042	Unchanged
ENSG00000212670	1	54569968	54571750	1	p32.3	AL161915.1	0.0965	Unchanged	-0.042	Unchanged
ENSG00000157211	1	54598747	54619443	-1	p32.3	CDCP2	0.0965	Unchanged	-0.042	Unchanged
ENSG00000215883	1	54638009	54665709	-1	p32.3	CYB5RL	0.0965	Unchanged	-0.042	Unchanged
ENSG00000116221	1	54649714	54691137	1	p32.3	MRPL37	0.0965	Unchanged	-0.042	Unchanged
ENSG00000198711	1	54703710	54704736	1	p32.3	C1orf191	0.0965	Unchanged	-0.042	Unchanged
ENSG00000237173	1	54990497	54990604	1	p32.3	RP5-866L20.2	0.0965	Unchanged	-0.042	Unchanged
ENSG00000162390	1	55007930	55104865	1	p32.3	ACOT11	0.0965	Unchanged	-0.042	Unchanged
ENSG00000162391	1	55074855	55089229	-1	p32.3	FAM151A	0.0965	Unchanged	-0.042	Unchanged
ENSG00000184313	1	55107463	55175939	1	p32.3	MROH7	0.0965	Unchanged	-0.042	Unchanged
ENSG00000243725	1	55181495	55208330	1	p32.3	TTC4	0.0965	Unchanged	-0.042	Unchanged
ENSG00000162396	1	55222571	55230187	-1	p32.3	PARS2	0.0965	Unchanged	-0.042	Unchanged
ENSG00000006555	1	55245385	55266940	-1	p32.3	TTC22	0.0965	Unchanged	-0.042	Unchanged
ENSG00000162398	1	55271736	55307925	1	p32.3	C1orf177	0.0965	Unchanged	-0.042	Unchanged
ENSG00000116133	1	55315306	55352891	-1	p32.3	DHCR24	0.0965	Unchanged	-0.042	Unchanged
ENSG00000143001	1	55446465	55457966	1	p32.3	TMEM61	0.0965	Unchanged	-0.042	Unchanged
ENSG00000162399	1	55464606	55476556	1	p32.3	BSND	0.0965	Unchanged	-0.042	Unchanged
ENSG00000169174	1	55505221	55530525	1	p32.3	PCSK9	0.0965	Unchanged	-0.042	Unchanged
ENSG00000162402	1	55532032	55680786	-1	p32.3	USP24	0.0965	Unchanged	-0.042	Unchanged
ENSG00000162407	1	56960419	57110974	-1	p32.2	PPAP2B	0.0965	Unchanged	-0.042	Unchanged
ENSG00000162409	1	57110995	57181008	1	p32.2	PRKAA2	0.0965	Unchanged	-0.042	Unchanged
ENSG00000187889	1	57184477	57285369	-1	p32.2	C1orf168	0.0965	Unchanged	-0.042	Unchanged
ENSG00000157131	1	57320479	57383894	1	p32.2	C8A	0.0965	Unchanged	-0.042	Unchanged
ENSG00000021852	1	57394883	57431813	-1	p32.2	C8B	0.0965	Unchanged	-0.042	Unchanged
ENSG00000173406	1	57460451	59012406	-1	p32.1	DAB1	0.0965	Unchanged	-0.042	Unchanged
ENSG00000223416	1	58521805	58522152	-1	p32.2	RP11-393I23.2	0.0965	Unchanged	-0.042	Unchanged
ENSG00000162600	1	58881056	59012474	-1	p32.1	OMA1	0.0965	Unchanged	-0.042	Unchanged
ENSG00000184292	1	59041099	59043166	-1	p32.1	TACSTD2	0.0965	Unchanged	-0.042	Unchanged
ENSG00000185839	1	59096513	59097202	-1	p32.1	RP4-592A1.2	0.0965	Unchanged	-0.042	Unchanged
ENSG00000162601	1	59120411	59165764	-1	p32.1	MYSM1	0.0965	Unchanged	-0.042	Unchanged
ENSG00000177606	1	59246465	59249785	-1	p32.1	JUN	0.0965	Unchanged	-0.042	Unchanged
ENSG00000234807	1	59250823	59365384	1	p32.1	RP4-794H19.2	0.0965	Unchanged	-0.042	Unchanged
ENSG00000232453	1	59348540	59362375	-1	p32.1	RP4-794H19.1	0.0965	Unchanged	-0.042	Unchanged
ENSG00000228121	1	59465348	59466166	1	p32.1	PHBP3	0.0965	Unchanged	-0.042	Unchanged
ENSG00000224609	1	59597608	59664293	-1	p32.1	RP11-470E16.1	0.0965	Unchanged	-0.042	Unchanged
ENSG00000172456	1	59762310	60233347	1	p32.1	FGGY	0.0965	Unchanged	-0.042	Unchanged
ENSG00000134709	1	60280458	60342050	1	p32.1	HOOK1	0.0965	Unchanged	-0.042	Unchanged
ENSG00000134716	1	60358980	60392462	-1	p32.1	CYP2J2	0.0965	Unchanged	-0.042	Unchanged
ENSG00000162598	1	60452941	60539442	-1	p32.1	C1orf87	0.141945	Increased	-0.042	Unchanged
ENSG00000162599	1	61330931	61928465	1	p31.3	NFIA	0.151219	Increased	-0.042	Unchanged
ENSG00000237853	1	61714617	61719182	-1	p31.3	RP5-833A20.1	0.1127	Increased	-0.042	Unchanged
ENSG00000223920	1	62119866	62120580	1	p31.3	RP11-430G17.1	0.1127	Increased	-0.042	Unchanged
ENSG00000162604	1	62146718	62191095	-1	p31.3	TM2D1	0.1127	Increased	-0.042	Unchanged
ENSG00000132849	1	62208149	62629592	1	p31.3	INADL	0.1127	Increased	-0.042	Unchanged
ENSG00000240563	1	62660503	62678000	1	p31.3	L1TD1	0.1127	Increased	-0.042	Unchanged
ENSG00000200174	1	62677229	62677338	1	p31.3	Y_RNA	0.1127	Increased	-0.042	Unchanged
ENSG00000132854	1	62702651	62785085	-1	p31.3	KANK4	0.1127	Increased	-0.042	Unchanged
ENSG00000162607	1	62901968	62917475	1	p31.3	USP1	0.1127	Increased	-0.042	Unchanged
ENSG00000116641	1	62920399	63153969	-1	p31.3	DOCK7	0.1127	Increased	-0.042	Unchanged
ENSG00000132855	1	63063158	63071830	1	p31.3	ANGPTL3	0.1127	Increased	-0.042	Unchanged
ENSG00000235545	1	63154153	63176365	1	p31.3	RP11-230B22.1	0.1127	Increased	-0.042	Unchanged
ENSG00000125703	1	63249806	63331184	1	p31.3	ATG4C	0.1127	Increased	-0.042	Unchanged
ENSG00000229537	1	63466168	63478142	-1	p31.3	RP11-5P4.1	0.1127	Increased	-0.042	Unchanged
ENSG00000271593	1	63624754	63628307	-1	p31.3	RP11-335E6.4	0.1127	Increased	-0.042	Unchanged
ENSG00000187140	1	63788730	63790797	1	p31.3	FOXD3	0.1127	Increased	-0.042	Unchanged
ENSG00000088035	1	63833261	63904233	1	p31.3	ALG6	0.1127	Increased	-0.042	Unchanged
ENSG00000116652	1	64014588	64015405	1	p31.3	DLEU2L	0.1127	Increased	-0.042	Unchanged
ENSG00000079739	1	64058947	64125916	1	p31.3	PGM1	0.1127	Increased	-0.042	Unchanged
ENSG00000185483	1	64239693	64647181	1	p31.3	ROR1	0.1127	Increased	-0.042	Unchanged
ENSG00000158966	1	64936428	65158741	1	p31.3	CACHD1	0.1127	Increased	-0.042	Unchanged
ENSG00000162437	1	65210778	65298915	1	p31.3	RAVER2	0.1127	Increased	-0.042	Unchanged
ENSG00000162434	1	65298912	65432187	-1	p31.3	JAK1	0.1127	Increased	-0.042	Unchanged
ENSG00000162433	1	65613232	65697828	1	p31.3	AK4	0.1127	Increased	-0.042	Unchanged
ENSG00000116675	1	65713902	65881552	1	p31.3	DNAJC6	0.1127	Increased	-0.042	Unchanged
ENSG00000116678	1	65886248	66107242	1	p31.3	LEPR	0.1127	Increased	-0.042	Unchanged
ENSG00000213625	1	65886270	65901690	1	p31.3	LEPROT	0.1127	Increased	-0.042	Unchanged
ENSG00000184588	1	66258197	66840259	1	p31.3	PDE4B	0.1127	Increased	-0.042	Unchanged
ENSG00000227466	1	66508183	66516401	-1	p31.3	RP11-397C12.1	0.1127	Increased	-0.042	Unchanged
ENSG00000118473	1	66999066	67213982	1	p31.3	SGIP1	0.1127	Increased	-0.042	Unchanged
ENSG00000152760	1	67218142	67244470	1	p31.3	TCTEX1D1	0.1127	Increased	-0.042	Unchanged
ENSG00000172410	1	67263424	67266939	-1	p31.3	INSL5	0.1127	Increased	-0.042	Unchanged
ENSG00000152763	1	67278568	67390570	-1	p31.3	WDR78	0.1127	Increased	-0.042	Unchanged
ENSG00000198160	1	67390578	67454302	1	p31.3	MIER1	0.1127	Increased	-0.042	Unchanged
ENSG00000116704	1	67465015	67519782	-1	p31.3	SLC35D1	0.1127	Increased	-0.042	Unchanged
ENSG00000203963	1	67557848	67697536	-1	p31.3	C1orf141	0.1127	Increased	-0.042	Unchanged
ENSG00000162594	1	67632083	67725662	1	p31.3	IL23R	0.1127	Increased	-0.042	Unchanged
ENSG00000081985	1	67773047	67862583	1	p31.3	IL12RB2	0.1127	Increased	-0.042	Unchanged
ENSG00000142864	1	67873493	67896098	-1	p31.3	SERBP1	0.1127	Increased	-0.042	Unchanged
ENSG00000116717	1	68150744	68154021	1	p31.3	GADD45A	0.1127	Increased	-0.042	Unchanged
ENSG00000172380	1	68167149	68299150	-1	p31.3	GNG12	0.1127	Increased	-0.042	Unchanged
ENSG00000232284	1	68297986	68668670	1	p31.3	GNG12-AS1	0.1127	Increased	-0.0572525	Unchanged
ENSG00000162595	1	68511645	68517314	-1	p31.3	DIRAS3	0.1127	Increased	-0.0679	Unchanged
ENSG00000116729	1	68564142	68698803	-1	p31.3	WLS	0.1127	Increased	-0.0679	Unchanged
ENSG00000234383	1	68627444	68628773	-1	p31.3	CTBP2P8	0.1127	Increased	-0.0679	Unchanged
ENSG00000229133	1	68708157	68708738	-1	p31.3	RPS7P4	0.1127	Increased	-0.0679	Unchanged
ENSG00000116745	1	68894505	68915642	-1	p31.2	RPE65	0.1127	Increased	-0.0679	Unchanged
ENSG00000024526	1	68939835	68962904	-1	p31.2	DEPDC1	0.1127	Increased	-0.0679	Unchanged
ENSG00000033122	1	70034081	70617628	1	p31.1	LRRC7	0.1127	Increased	-0.0679	Unchanged
ENSG00000229359	1	70385005	70386000	1	p31.1	PIN1P1	0.1127	Increased	-0.0679	Unchanged
ENSG00000066557	1	70610488	70671303	-1	p31.1	LRRC40	0.1127	Increased	-0.0679	Unchanged
ENSG00000116754	1	70671365	70718735	1	p31.1	SRSF11	0.1127	Increased	-0.0679	Unchanged
ENSG00000118454	1	70726271	70820417	-1	p31.1	ANKRD13C	0.1127	Increased	-0.0679	Unchanged
ENSG00000197568	1	70820488	70851022	1	p31.1	HHLA3	0.1127	Increased	-0.0679	Unchanged
ENSG00000116761	1	70876901	70905534	1	p31.1	CTH	0.1127	Increased	-0.0679	Unchanged
ENSG00000050628	1	71318036	71513491	-1	p31.1	PTGER3	0.1127	Increased	-0.0679	Unchanged
ENSG00000269933	1	71471537	71472185	-1	p31.1	RP3-333A15.2	0.1127	Increased	-0.0679	Unchanged
ENSG00000132485	1	71528974	71546980	-1	p31.1	ZRANB2	0.1127	Increased	-0.0679	Unchanged
ENSG00000172260	1	71868625	72748417	-1	p31.1	NEGR1	0.1127	Increased	-0.0679	Unchanged
ENSG00000233994	1	72740235	72740842	1	p31.1	GDI2P2	0.1127	Increased	-0.0679	Unchanged
ENSG00000227207	1	72767155	72767512	1	p31.1	RP11-292O17.1	0.1127	Increased	-0.0679	Unchanged
ENSG00000162620	1	74491699	74663871	-1	p31.1	LRRIQ3	0.1127	Increased	-0.0679	Unchanged
ENSG00000254685	1	74663922	74699770	1	p31.1	FPGT	0.1127	Increased	-0.0679	Unchanged
ENSG00000259030	1	74663926	75009666	1	p31.1	FPGT-TNNI3K	0.1127	Increased	-0.0679	Unchanged
ENSG00000116783	1	74663937	75010112	1	p31.1	TNNI3K	0.1127	Increased	-0.0679	Unchanged
ENSG00000162621	1	74935562	74978298	-1	p31.1	LRRC53	0.1127	Increased	-0.0679	Unchanged
ENSG00000178965	1	75033795	75139422	-1	p31.1	C1orf173	0.1127	Increased	-0.0679	Unchanged
ENSG00000116791	1	75171170	75199092	-1	p31.1	CRYZ	0.1127	Increased	-0.0679	Unchanged
ENSG00000162623	1	75198836	75232362	1	p31.1	TYW3	0.1127	Increased	-0.0679	Unchanged
ENSG00000162624	1	75594119	75627218	1	p31.1	LHX8	0.0552996	Unchanged	-0.0679	Unchanged
ENSG00000213579	1	76047784	76048240	1	p31.1	RP4-595K12.1	0.0076	Unchanged	-0.0679	Unchanged
ENSG00000137955	1	76251879	76260764	1	p31.1	RABGGTB	0.349894	Increased	-0.0679	Unchanged
ENSG00000154007	1	76384558	76398116	-1	p31.1	ASB17	0.0566	Unchanged	-0.0679	Unchanged
ENSG00000230027	1	76507376	76531913	1	p31.1	RP11-550H2.2	0.0566	Unchanged	-0.0679	Unchanged
ENSG00000184005	1	76540404	77100286	1	p31.1	ST6GALNAC3	0.0566	Unchanged	-0.0679	Unchanged
ENSG00000226415	1	77165474	77166223	1	p31.1	TPI1P1	0.0566	Unchanged	-0.0679	Unchanged
ENSG00000117069	1	77333126	77531396	1	p31.1	ST6GALNAC5	0.0566	Unchanged	-0.0679	Unchanged
ENSG00000230498	1	77533605	77544167	1	p31.1	RP4-564M11.2	0.0566	Unchanged	-0.0679	Unchanged
ENSG00000142892	1	77554675	77685115	-1	p31.1	PIGK	0.0566	Unchanged	-0.0679	Unchanged
ENSG00000226084	1	77594768	77595384	1	p31.1	RP4-706A16.3	0.0566	Unchanged	-0.0679	Unchanged
ENSG00000154027	1	77747736	78025651	1	p31.1	AK5	0.0566	Unchanged	-0.0679	Unchanged
ENSG00000036549	1	78028101	78149104	-1	p31.1	ZZZ3	0.203795	Increased	-0.0679	Unchanged
ENSG00000077254	1	78161672	78225537	-1	p31.1	USP33	0.212	Increased	-0.0679	Unchanged
ENSG00000180488	1	78245309	78344106	1	p31.1	FAM73A	0.212	Increased	-0.0679	Unchanged
ENSG00000219201	1	78276507	78277621	-1	p31.1	RP11-181C21.4	0.212	Increased	-0.0679	Unchanged
ENSG00000235613	1	78312795	78314487	1	p31.1	NSRP1P1	0.212	Increased	-0.0679	Unchanged
ENSG00000235927	1	78347033	78355224	-1	p31.1	NEXN-AS1	0.212	Increased	-0.0679	Unchanged
ENSG00000162614	1	78354198	78409580	1	p31.1	NEXN	0.212	Increased	-0.0679	Unchanged
ENSG00000162613	1	78409740	78444794	-1	p31.1	FUBP1	0.212	Increased	-0.0679	Unchanged
ENSG00000162616	1	78444859	78483648	1	p31.1	DNAJB4	0.212	Increased	-0.0679	Unchanged
ENSG00000137960	1	78445226	78604133	1	p31.1	GIPC2	0.187671	Increased	-0.0679	Unchanged
ENSG00000237413	1	78695283	78835149	1	p31.1	RP11-183M13.1	0.1105	Increased	-0.0679	Unchanged
ENSG00000122420	1	78769568	79005434	1	p31.1	PTGFR	0.0715037	Unchanged	-0.0679	Unchanged
ENSG00000137959	1	79085607	79108484	1	p31.1	IFI44L	0.1118	Increased	-0.0679	Unchanged
ENSG00000137965	1	79115481	79129763	1	p31.1	IFI44	0.1118	Increased	-0.0679	Unchanged
ENSG00000162618	1	79355449	79472403	-1	p31.1	ELTD1	0.1118	Increased	-0.0679	Unchanged
ENSG00000230787	1	79520630	79521740	-1	p31.1	PSAT1P3	0.1118	Increased	-0.0679	Unchanged
ENSG00000117114	1	81771845	82458120	1	p31.1	LPHN2	0.103068	Increased	-0.0679	Unchanged
ENSG00000137941	1	84330711	84464833	-1	p31.1	TTLL7	0.1319	Increased	-0.0679	Unchanged
ENSG00000142875	1	84543745	84704181	1	p31.1	PRKACB	0.1319	Increased	-0.0679	Unchanged
ENSG00000203943	1	84764049	84855640	1	p31.1	SAMD13	0.1319	Increased	-0.0679	Unchanged
ENSG00000249237	1	84810361	84815622	1	p31.1	RP11-376N17.4	0.1319	Increased	-0.0679	Unchanged
ENSG00000240520	1	84831111	84863514	-1	p31.1	UOX	0.1319	Increased	-0.0679	Unchanged
ENSG00000137976	1	84864215	84880701	1	p31.1	DNASE2B	0.1319	Increased	-0.0679	Unchanged
ENSG00000117133	1	84944942	84963473	1	p22.3	RPF1	0.1319	Increased	-0.0679	Unchanged
ENSG00000122432	1	84971974	85031877	1	p22.3	SPATA1	0.1319	Increased	-0.0679	Unchanged
ENSG00000117151	1	85018804	85040163	-1	p22.3	CTBS	0.1319	Increased	-0.0679	Unchanged
ENSG00000180869	1	85093913	85100703	-1	p22.3	C1orf180	0.1319	Increased	-0.0679	Unchanged
ENSG00000117155	1	85109390	85156486	-1	p22.3	SSX2IP	0.1319	Increased	-0.0679	Unchanged
ENSG00000171517	1	85277285	85358896	-1	p22.3	LPAR3	0.1319	Increased	-0.0679	Unchanged
ENSG00000153898	1	85391268	85462796	-1	p22.3	MCOLN2	0.1319	Increased	-0.0679	Unchanged
ENSG00000162643	1	85464830	85598821	1	p22.3	WDR63	0.1319	Increased	-0.0679	Unchanged
ENSG00000055732	1	85483765	85514182	-1	p22.3	MCOLN3	0.1319	Increased	-0.0679	Unchanged
ENSG00000097096	1	85622556	85666729	-1	p22.3	SYDE2	0.1319	Increased	-0.0679	Unchanged
ENSG00000162642	1	85715639	85725355	-1	p22.3	C1orf52	0.1319	Increased	-0.0679	Unchanged
ENSG00000142867	1	85731931	85742773	-1	p22.3	BCL10	0.1319	Increased	-0.0679	Unchanged
ENSG00000153904	1	85784164	86043933	-1	p22.3	DDAH1	0.1319	Increased	-0.0679	Unchanged
ENSG00000142871	1	86046444	86049645	1	p22.3	CYR61	0.1319	Increased	-0.0679	Unchanged
ENSG00000117174	1	86115106	86174116	-1	p22.3	ZNHIT6	0.1319	Increased	-0.0679	Unchanged
ENSG00000171502	1	86194916	86622626	-1	p22.3	COL24A1	0.1319	Increased	-0.0679	Unchanged
ENSG00000122417	1	86814344	86862023	-1	p22.3	ODF2L	-0.0372513	Unchanged	-0.0679	Unchanged
ENSG00000137975	1	86889769	86922241	1	p22.3	CLCA2	-0.073	Unchanged	-0.0679	Unchanged
ENSG00000016490	1	86934051	86965972	1	p22.3	CLCA1	-0.0340899	Unchanged	-0.0679	Unchanged
ENSG00000016602	1	87012761	87046437	1	p22.3	CLCA4	0.1327	Increased	-0.0679	Unchanged
ENSG00000153923	1	87099956	87121059	1	p22.3	CLCA3P	0.1327	Increased	-0.0679	Unchanged
ENSG00000097033	1	87170259	87213867	1	p22.3	SH3GLB1	0.1327	Increased	-0.0679	Unchanged
ENSG00000183291	1	87328132	87380107	-1	p22.3	RP4-604K5.1	0.1327	Increased	-0.0679	Unchanged
ENSG00000153936	1	87380331	87602334	1	p22.3	HS2ST1	0.1327	Increased	-0.0679	Unchanged
ENSG00000267561	1	87458692	87634884	1	p22.3	RP5-1052I5.2	0.1327	Increased	-0.0679	Unchanged
ENSG00000267272	1	87595448	87634881	1	p22.3	RP5-1052I5.1	0.1327	Increased	-0.0679	Unchanged
ENSG00000143013	1	87794151	87814606	1	p22.3	LMO4	0.1327	Increased	-0.0679	Unchanged
ENSG00000065243	1	89149905	89301938	1	p22.2	PKN2	0.1327	Increased	-0.0679	Unchanged
ENSG00000137947	1	89318615	89357627	-1	p22.2	GTF2B	0.1327	Increased	-0.0679	Unchanged
ENSG00000137944	1	89401456	89458636	-1	p22.2	CCBL2	0.1327	Increased	-0.0679	Unchanged
ENSG00000213516	1	89445139	89458643	-1	p22.2	RBMXL1	0.1327	Increased	-0.0679	Unchanged
ENSG00000117226	1	89472349	89488577	-1	p22.2	GBP3	0.1327	Increased	-0.0679	Unchanged
ENSG00000117228	1	89518002	89531043	-1	p22.2	GBP1	0.1327	Increased	-0.0679	Unchanged
ENSG00000213512	1	89597434	89641723	-1	p22.2	GBP7	0.1327	Increased	-0.0679	Unchanged
ENSG00000162654	1	89646831	89664615	-1	p22.2	GBP4	0.1327	Increased	-0.0679	Unchanged
ENSG00000154451	1	89724633	89738544	-1	p22.2	GBP5	0.1327	Increased	-0.0679	Unchanged
ENSG00000238081	1	89755359	89756020	-1	p22.2	RP4-620F22.3	0.1327	Increased	-0.0679	Unchanged
ENSG00000225492	1	89873238	89891802	1	p22.2	GBP1P1	0.1327	Increased	-0.0679	Unchanged
ENSG00000197147	1	89990395	90063423	1	p22.2	LRRC8B	0.1327	Increased	-0.0679	Unchanged
ENSG00000231999	1	90048800	90098453	-1	p22.2	RP5-1007M22.2	0.1327	Increased	-0.0679	Unchanged
ENSG00000171488	1	90098631	90235462	1	p22.2	LRRC8C	0.1327	Increased	-0.0679	Unchanged
ENSG00000271949	1	90098699	90398809	1	p22.2	RP11-302M6.4	0.1327	Increased	-0.0679	Unchanged
ENSG00000171492	1	90286573	90402170	1	p22.2	LRRC8D	0.1327	Increased	-0.0679	Unchanged
ENSG00000228175	1	90459152	90459880	-1	p22.2	GEMIN8P4	0.1327	Increased	-0.0679	Unchanged
ENSG00000162664	1	90460671	90494097	1	p22.2	ZNF326	0.1327	Increased	-0.0679	Unchanged
ENSG00000143032	1	91177096	91182794	-1	p22.2	BARHL2	-0.208	Decreased	-0.0679	Unchanged
ENSG00000233593	1	91248543	91317207	-1	p22.2	RP4-665J23.1	0.0993	Unchanged	-0.0679	Unchanged
ENSG00000232882	1	91358549	91359169	-1	p22.2	PHKA1P1	0.0993	Unchanged	-0.0679	Unchanged
ENSG00000122482	1	91380859	91487829	-1	p22.2	ZNF644	0.0993	Unchanged	-0.0679	Unchanged
ENSG00000232393	1	91489476	91490361	1	p22.2	RPL5P6	0.0993	Unchanged	-0.0679	Unchanged
ENSG00000162669	1	91726323	91870426	-1	p22.2	HFM1	0.0993	Unchanged	-0.0901	Unchanged
ENSG00000215873	1	91793926	91795070	1	p22.2	FEN1P1	0.0993	Unchanged	-0.0901	Unchanged
ENSG00000097046	1	91966408	91991321	1	p22.2	CDC7	0.0993	Unchanged	-0.0901	Unchanged
ENSG00000203914	1	92100568	92109639	1	p22.1	HSP90B3P	0.0993	Unchanged	-0.0901	Unchanged
ENSG00000069702	1	92145902	92371892	-1	p22.1	TGFBR3	0.0993	Unchanged	-0.0901	Unchanged
ENSG00000137948	1	92414928	92479983	1	p22.1	BRDT	0.0993	Unchanged	-0.0901	Unchanged
ENSG00000172031	1	92495539	92529093	1	p22.1	EPHX4	0.0993	Unchanged	-0.0901	Unchanged
ENSG00000189195	1	92545862	92613393	1	p22.1	BTBD8	0.0993	Unchanged	-0.0901	Unchanged
ENSG00000069712	1	92632542	92650280	1	p22.1	KIAA1107	0.0993	Unchanged	-0.0901	Unchanged
ENSG00000203910	1	92683497	92711370	1	p22.1	C1orf146	0.0993	Unchanged	-0.0895589	Unchanged
ENSG00000233125	1	92694138	92694992	-1	p22.1	ACTBP12	0.0993	Unchanged	-0.0901	Unchanged
ENSG00000265543	1	92694813	92694896	-1	p22.1	AL451010.1	0.0993	Unchanged	-0.0901	Unchanged
ENSG00000174842	1	92711959	92764544	-1	p22.1	GLMN	0.0993	Unchanged	-0.0102	Unchanged
ENSG00000122484	1	92764522	92853730	1	p22.1	RPAP2	0.0993	Unchanged	-0.0102	Unchanged
ENSG00000162676	1	92940319	92952433	-1	p22.1	GFI1	0.0993	Unchanged	-0.0102	Unchanged
ENSG00000067208	1	92974253	93257961	-1	p22.1	EVI5	0.0993193	Unchanged	-0.0102	Unchanged
ENSG00000122406	1	93297582	93307481	1	p22.1	RPL5	0.1849	Increased	-0.0796	Unchanged
ENSG00000207523	1	93306276	93306408	1	p22.1	SNORA66	0.1849	Increased	-0.0796	Unchanged
ENSG00000154511	1	93307724	93427057	-1	p22.1	FAM69A	0.1849	Increased	-0.0796	Unchanged
ENSG00000143033	1	93544792	93604638	1	p22.1	MTF2	0.1849	Increased	-0.0796	Unchanged
ENSG00000117500	1	93615299	93646285	-1	p22.1	TMED5	0.1849	Increased	-0.0864486	Unchanged
ENSG00000122483	1	93645476	93744287	1	p22.1	CCDC18	0.1849	Increased	-0.0828611	Unchanged
ENSG00000237003	1	93656297	93656617	-1	p22.1	RP4-612C19.1	0.1849	Increased	-0.135	Decreased
ENSG00000223745	1	93727743	93811582	-1	p22.1	RP4-717I23.3	0.1849	Increased	-0.0454	Unchanged
ENSG00000137942	1	93913688	94020218	1	p22.1	FNBP1L	0.1849	Increased	-0.0454	Unchanged
ENSG00000137936	1	94027347	94312706	-1	p22.1	BCAR3	0.1849	Increased	-0.0454	Unchanged
ENSG00000224093	1	94057756	94071130	1	p22.1	RP5-1033H22.2	0.1849	Increased	-0.0454	Unchanged
ENSG00000230439	1	94218480	94241000	-1	p22.1	RP11-488P3.1	0.1849	Increased	-0.0454	Unchanged
ENSG00000023909	1	94350761	94374966	-1	p22.1	GCLM	0.1849	Increased	-0.0454	Unchanged
ENSG00000198691	1	94458393	94586688	-1	p22.1	ABCA4	0.108189	Increased	-0.0454	Unchanged
ENSG00000137962	1	94614544	94740624	-1	p21.3	ARHGAP29	0.0971	Unchanged	-0.0454	Unchanged
ENSG00000117528	1	94883933	94984222	1	p21.3	ABCD3	0.0971	Unchanged	-0.0454	Unchanged
ENSG00000117525	1	94994781	95007356	-1	p21.3	F3	0.0971	Unchanged	-0.0454	Unchanged
ENSG00000143036	1	95285898	95360802	1	p21.3	SLC44A3	0.0971	Unchanged	-0.0454	Unchanged
ENSG00000117519	1	95362507	95392834	-1	p21.3	CNN3	0.0971	Unchanged	-0.0454	Unchanged
ENSG00000235501	1	95393122	95428826	1	p21.3	RP4-639F20.1	0.0971	Unchanged	-0.0454	Unchanged
ENSG00000172339	1	95448297	95538501	-1	p21.3	ALG14	0.0971	Unchanged	-0.0454	Unchanged
ENSG00000152078	1	95582894	95663163	1	p21.3	TMEM56	0.0971	Unchanged	-0.0454	Unchanged
ENSG00000271092	1	95583479	95712781	1	p21.3	RP11-57H12.6	0.0971	Unchanged	-0.0454	Unchanged
ENSG00000122481	1	95699711	95712781	1	p21.3	RWDD3	0.0971	Unchanged	-0.0454	Unchanged
ENSG00000228504	1	95776484	95783819	-1	p21.3	RP4-586O15.1	0.0971	Unchanged	-0.0454	Unchanged
ENSG00000233907	1	95940293	95944912	1	p21.3	RP4-617C6.1	0.0971	Unchanged	-0.1345	Decreased
ENSG00000228502	1	96912486	96913874	1	p21.3	EEF1A1P11	0.0971	Unchanged	-0.1345	Decreased
ENSG00000117569	1	97187221	97280349	1	p21.3	PTBP2	0.0971	Unchanged	0.0303422	Unchanged
ENSG00000188641	1	97543299	98386605	-1	p21.3	DPYD	0.05326	Unchanged	-0.0797	Unchanged
ENSG00000225206	1	98453556	98515419	-1	p21.3	MIR137HG	0.1341	Increased	-0.0797	Unchanged
ENSG00000226053	1	98676303	98738214	1	p21.3	RP5-1070A16.1	0.1341	Increased	-0.0797	Unchanged
ENSG00000162627	1	99127236	99226056	1	p21.3	SNX7	0.1341	Increased	-0.0797	Unchanged
ENSG00000117598	1	99355806	99470588	-1	p21.3	LPPR5	0.1341	Increased	-0.0797	Unchanged
ENSG00000232825	1	99469832	99614408	1	p21.3	RP5-896L10.1	0.1341	Increased	-0.0797	Unchanged
ENSG00000227034	1	99473774	99474030	1	p21.3	RP11-234N17.1	0.1341	Increased	-0.0797	Unchanged
ENSG00000117600	1	99729509	99775146	1	p21.2	LPPR4	0.1341	Increased	-0.0797	Unchanged
ENSG00000099260	1	100111499	100160097	1	p21.2	PALMD	0.1341	Increased	-0.0797	Unchanged
ENSG00000162688	1	100315640	100389579	1	p21.2	AGL	0.1341	Increased	-0.0797	Unchanged
ENSG00000228084	1	100433939	100435420	-1	p21.2	RP5-884G6.2	0.1341	Increased	-0.0797	Unchanged
ENSG00000117620	1	100435345	100492535	1	p21.2	SLC35A3	0.1341	Increased	-0.0238924	Unchanged
ENSG00000156875	1	100503653	100548933	1	p21.2	HIAT1	0.1341	Increased	-0.0047	Unchanged
ENSG00000156876	1	100549119	100598511	-1	p21.2	SASS6	0.1341	Increased	-0.0047	Unchanged
ENSG00000122435	1	100598706	100616053	1	p21.2	TRMT13	0.1341	Increased	-0.0047	Unchanged
ENSG00000122477	1	100614409	100643771	-1	p21.2	LRRC39	0.1341	Increased	-0.0047	Unchanged
ENSG00000137992	1	100659736	100715390	-1	p21.2	DBT	0.1341	Increased	-0.0047	Unchanged
ENSG00000225169	1	100678849	100679226	1	p21.2	BRI3P1	0.1341	Increased	-0.0047	Unchanged
ENSG00000137996	1	100731763	100758325	1	p21.2	RTCA	0.1341	Increased	-0.0591443	Unchanged
ENSG00000215871	1	100797360	100798173	-1	p21.2	RP5-837M10.1	0.1341	Increased	-0.0605	Unchanged
ENSG00000079335	1	100810584	100985833	1	p21.2	CDC14A	0.1341	Increased	-0.0605	Unchanged
ENSG00000181656	1	101003693	101007574	1	p21.2	GPR88	0.1341	Increased	-0.0605	Unchanged
ENSG00000230402	1	101092605	101106169	-1	p21.2	RP11-84O12.4	0.1341	Increased	-0.0605	Unchanged
ENSG00000162692	1	101185298	101204601	1	p21.2	VCAM1	0.1341	Increased	-0.0605	Unchanged
ENSG00000162694	1	101337943	101361554	-1	p21.2	EXTL2	0.0227648	Unchanged	-0.0605	Unchanged
ENSG00000162695	1	101361632	101447309	1	p21.2	SLC30A7	0.011	Unchanged	-0.0605	Unchanged
ENSG00000117543	1	101455179	101491644	-1	p21.2	DPH5	0.011	Unchanged	-0.0605	Unchanged
ENSG00000233184	1	101491434	101552821	1	p21.2	RP11-421L21.3	0.011	Unchanged	-0.0605	Unchanged
ENSG00000225938	1	101701239	101702084	-1	p21.2	RP4-575N6.4	0.011	Unchanged	-0.0605	Unchanged
ENSG00000170989	1	101702444	101707074	1	p21.2	S1PR1	0.011	Unchanged	-0.0605	Unchanged
ENSG00000183298	1	102251892	102254059	-1	p21.1	RP11-556K13.1	0.011	Unchanged	-0.0931	Unchanged
ENSG00000118733	1	102268130	102462586	-1	p21.1	OLFM3	0.0590138	Unchanged	-0.0931	Unchanged
ENSG00000162699	1	102358661	102359603	1	p21.1	DNAJA1P5	0.011	Unchanged	-0.0931	Unchanged
ENSG00000060718	1	103342023	103574052	-1	p21.1	COL11A1	-0.0196	Unchanged	-0.0931	Unchanged
ENSG00000234037	1	103820969	103835986	-1	p21.1	RP11-347K2.2	-0.0196	Unchanged	-0.0931	Unchanged
ENSG00000224613	1	103960701	104068105	-1	p21.1	RP11-153F1.1	-0.0196	Unchanged	-0.0931	Unchanged
ENSG00000185946	1	104068313	104097861	1	p21.1	RNPC3	-0.0196	Unchanged	-0.0931	Unchanged
ENSG00000240038	1	104096437	104122156	1	p21.1	AMY2B	-0.0196	Unchanged	-0.0931	Unchanged
ENSG00000237763	1	104197912	104207173	1	p21.1	AMY1A	-0.0196	Unchanged	-0.0931	Unchanged
ENSG00000174876	1	104230037	104239302	-1	p21.1	AMY1B	-0.0196	Unchanged	-0.0931	Unchanged
ENSG00000187733	1	104293028	104301312	1	p21.1	AMY1C	-0.0196	Unchanged	-0.0931	Unchanged
ENSG00000243500	1	104615632	104616159	1	p21.1	RP11-364B6.2	-0.0196	Unchanged	-0.0931	Unchanged
ENSG00000215869	1	104615645	104619709	1	p21.1	RP11-364B6.1	-0.0196	Unchanged	-0.0931	Unchanged
ENSG00000227850	1	106240661	106240840	1	p21.1	SEPT2P1	0.0923	Unchanged	-0.0931	Unchanged
ENSG00000233047	1	106470246	106565834	-1	p21.1	RP11-24P14.1	0.0923	Unchanged	-0.0931	Unchanged
ENSG00000230932	1	106623423	106624001	-1	p21.1	RP5-947P14.2	0.0923	Unchanged	-0.0931	Unchanged
ENSG00000198890	1	107599267	107601916	1	p13.3	PRMT6	0.0923	Unchanged	-0.0931	Unchanged
ENSG00000162631	1	107682629	108026080	1	p13.3	NTNG1	0.0923	Unchanged	-0.0931	Unchanged
ENSG00000085491	1	108676658	108743471	-1	p13.3	SLC25A24	0.0923	Unchanged	-0.0931	Unchanged
ENSG00000196427	1	108765087	108786689	-1	p13.3	NBPF4	0.0923	Unchanged	-0.0931	Unchanged
ENSG00000238122	1	108803818	108816311	-1	p13.3	RP11-483I13.2	0.0923	Unchanged	-0.0931	Unchanged
ENSG00000241361	1	108815565	108918572	1	p13.3	SLC25A24P1	0.0923	Unchanged	-0.0931	Unchanged
ENSG00000186086	1	108918421	109013624	1	p13.3	NBPF6	0.271496	Increased	-0.0931	Unchanged
ENSG00000243967	1	108918460	108953436	1	p13.3	NBPF5P	0.0923	Unchanged	-0.0931	Unchanged
ENSG00000224698	1	108963311	108975806	1	p13.3	RP11-131J3.1	0.303	Increased	-0.0931	Unchanged
ENSG00000162636	1	109102711	109187522	1	p13.3	FAM102B	0.303	Increased	-0.0931	Unchanged
ENSG00000162639	1	109190912	109204148	-1	p13.3	HENMT1	0.303	Increased	-0.0931	Unchanged
ENSG00000134186	1	109234945	109244425	1	p13.3	PRPF38B	0.1083	Increased	-0.0931	Unchanged
ENSG00000143107	1	109255279	109285365	1	p13.3	FNDC7	0.1083	Increased	-0.0605966	Unchanged
ENSG00000116266	1	109289296	109352148	1	p13.3	STXBP3	0.1083	Increased	-0.0253	Unchanged
ENSG00000162641	1	109358520	109506106	-1	p13.3	AKNAD1	0.1083	Increased	-0.0253	Unchanged
ENSG00000203897	1	109399839	109401146	1	p13.3	SPATA42	0.1083	Increased	-0.0253	Unchanged
ENSG00000121957	1	109417972	109473044	1	p13.3	GPSM2	0.1083	Increased	-0.0253	Unchanged
ENSG00000121940	1	109472130	109506111	-1	p13.3	CLCC1	0.1083	Increased	-0.0253	Unchanged
ENSG00000085433	1	109512836	109584850	-1	p13.3	WDR47	0.1083	Increased	-0.0253	Unchanged
ENSG00000244716	1	109534878	109535489	1	p13.3	RP11-20O24.4	0.1083	Increased	-0.0253	Unchanged
ENSG00000228665	1	109572689	109572941	1	p13.3	RP11-20O24.1	0.1083	Increased	-0.0253	Unchanged
ENSG00000197780	1	109605108	109618624	-1	p13.3	TAF13	0.1083	Increased	-0.0253	Unchanged
ENSG00000215717	1	109633357	109639556	1	p13.3	TMEM167B	0.1083	Increased	-0.0253	Unchanged
ENSG00000270066	1	109642815	109643241	1	p13.3	SCARNA2	0.1083	Increased	-0.0253	Unchanged
ENSG00000179902	1	109648573	109656479	-1	p13.3	C1orf194	0.1083	Increased	-0.0253	Unchanged
ENSG00000116299	1	109656301	109749401	1	p13.3	KIAA1324	0.1083	Increased	-0.0253	Unchanged
ENSG00000031698	1	109756540	109780791	1	p13.3	SARS	0.1083	Increased	-0.0253	Unchanged
ENSG00000143126	1	109792641	109818372	1	p13.3	CELSR2	0.1083	Increased	-0.0253	Unchanged
ENSG00000134222	1	109822178	109825808	-1	p13.3	PSRC1	0.1083	Increased	-0.0253	Unchanged
ENSG00000221986	1	109834987	109849663	-1	p13.3	MYBPHL	0.1083	Increased	-0.0253	Unchanged
ENSG00000134243	1	109852192	109940573	-1	p13.3	SORT1	0.1083	Increased	-0.0253	Unchanged
ENSG00000143028	1	110009180	110024759	1	p13.3	SYPL2	0.1083	Increased	-0.0253	Unchanged
ENSG00000162650	1	110026101	110035426	1	p13.3	ATXN7L2	0.1083	Increased	-0.0253	Unchanged
ENSG00000174151	1	110036674	110045554	1	p13.3	CYB561D1	0.1083	Increased	-0.0253	Unchanged
ENSG00000181754	1	110046797	110052360	-1	p13.3	AMIGO1	0.1083	Increased	-0.0253	Unchanged
ENSG00000156097	1	110082494	110091028	1	p13.3	GPR61	0.1083	Increased	-0.0253	Unchanged
ENSG00000065135	1	110091233	110136975	1	p13.3	GNAI3	0.1083	Increased	-0.0253	Unchanged
ENSG00000134183	1	110145889	110155679	-1	p13.3	GNAT2	0.1083	Increased	-0.0253	Unchanged
ENSG00000116337	1	110158726	110174673	1	p13.3	AMPD2	0.1083	Increased	-0.0253	Unchanged
ENSG00000168765	1	110198703	110208118	1	p13.3	GSTM4	0.1083	Increased	-0.0253	Unchanged
ENSG00000213366	1	110210644	110252171	1	p13.3	GSTM2	0.1083	Increased	-0.0253	Unchanged
ENSG00000134184	1	110230436	110251661	1	p13.3	GSTM1	0.1083	Increased	-0.0253	Unchanged
ENSG00000134201	1	110254864	110318050	1	p13.3	GSTM5	0.1083	Increased	-0.0128331	Unchanged
ENSG00000134202	1	110276554	110284384	-1	p13.3	GSTM3	0.1083	Increased	-0.0253	Unchanged
ENSG00000198758	1	110292702	110306649	-1	p13.3	EPS8L3	0.1083	Increased	0.00697334	Unchanged
ENSG00000184371	1	110452864	110473614	1	p13.3	CSF1	0.1083	Increased	0.0097	Unchanged
ENSG00000168710	1	110527308	110566357	1	p13.3	AHCYL1	0.1083	Increased	0.0097	Unchanged
ENSG00000143093	1	110574199	110617263	1	p13.3	STRIP1	0.1083	Increased	0.0097	Unchanged
ENSG00000156150	1	110602616	110613322	-1	p13.3	ALX3	0.1083	Increased	0.0097	Unchanged
ENSG00000186150	1	110655062	110656569	1	p13.3	UBL4B	0.1083	Increased	0.0097	Unchanged
ENSG00000197106	1	110693108	110744824	1	p13.3	SLC6A17	0.1083	Increased	0.0097	Unchanged
ENSG00000227091	1	110708808	110715111	-1	p13.3	RP5-1028L10.1	0.1083	Increased	0.0097	Unchanged
ENSG00000116396	1	110753965	110825722	1	p13.3	KCNC4	0.1083	Increased	0.0097	Unchanged
ENSG00000227963	1	110828997	110881793	-1	p13.3	RP5-1074L1.1	0.1083	Increased	-0.0342	Unchanged
ENSG00000162775	1	110881128	110889299	1	p13.3	RBM15	0.1083	Increased	-0.0342	Unchanged
ENSG00000168679	1	110905470	110933704	-1	p13.3	SLC16A4	0.1083	Increased	-0.0342	Unchanged
ENSG00000134248	1	110943871	110950564	-1	p13.3	LAMTOR5	0.1083	Increased	-0.0342	Unchanged
ENSG00000143125	1	110993822	110999976	1	p13.3	PROK1	0.1083	Increased	-0.0342	Unchanged
ENSG00000240194	1	111023374	111033899	1	p13.3	CYMP	0.1083	Increased	-0.0342	Unchanged
ENSG00000235407	1	111030302	111032880	-1	p13.3	RP11-470L19.2	0.1083	Increased	-0.0342	Unchanged
ENSG00000143105	1	111059839	111061797	-1	p13.3	KCNA10	0.1083	Increased	-0.0342	Unchanged
ENSG00000177301	1	111136202	111174096	-1	p13.3	KCNA2	0.1083	Increased	-0.0342	Unchanged
ENSG00000177272	1	111214310	111217655	-1	p13.3	KCNA3	0.1083	Increased	-0.0342	Unchanged
ENSG00000237415	1	111390699	111391563	-1	p13.3	NRBF2P3	0.1083	Increased	-0.0342	Unchanged
ENSG00000143119	1	111415775	111442550	1	p13.3	CD53	0.1083	Increased	-0.0342	Unchanged
ENSG00000121931	1	111489807	111506701	-1	p13.3	LRIF1	0.1083	Increased	-0.0342	Unchanged
ENSG00000156171	1	111659955	111682838	-1	p13.3	DRAM2	0.1083	Increased	-0.0342	Unchanged
ENSG00000134255	1	111682249	111727724	1	p13.3	CEPT1	0.1083	Increased	-0.0342	Unchanged
ENSG00000162777	1	111729796	111747157	-1	p13.3	DENND2D	0.1083	Increased	-0.0342	Unchanged
ENSG00000203878	1	111822681	111828738	1	p13.2	CHIAP2	0.1083	Increased	-0.0342	Unchanged
ENSG00000134216	1	111833484	111863188	1	p13.2	CHIA	0.1083	Increased	-0.0342	Unchanged
ENSG00000173947	1	111888910	111895635	1	p13.2	PIFO	0.1083	Increased	-0.0342	Unchanged
ENSG00000085465	1	111956936	111970399	-1	p13.2	OVGP1	0.1083	Increased	-0.0342	Unchanged
ENSG00000243960	1	111981260	111983986	-1	p13.2	RP11-552M11.4	0.1083	Increased	-0.0342	Unchanged
ENSG00000116455	1	111982512	111991998	-1	p13.2	WDR77	0.1083	Increased	-0.0342	Unchanged
ENSG00000116459	1	111991486	112005395	1	p13.2	ATP5F1	0.1083	Increased	-0.0342	Unchanged
ENSG00000143110	1	112016414	112021134	1	p13.2	C1orf162	0.1083	Increased	-0.0342	Unchanged
ENSG00000121933	1	112025970	112106584	-1	p13.2	ADORA3	0.1083	Increased	-0.0342	Unchanged
ENSG00000116473	1	112084840	112259313	1	p13.2	RAP1A	0.1083	Increased	-0.0342	Unchanged
ENSG00000231346	1	112142277	112151345	-1	p13.2	RP5-836N10.1	0.1083	Increased	-0.0342	Unchanged
ENSG00000197852	1	112223252	112298446	-1	p13.2	FAM212B	0.1083	Increased	-0.0342	Unchanged
ENSG00000064703	1	112297867	112310638	1	p13.2	DDX20	0.1083	Increased	-0.0342	Unchanged
ENSG00000171385	1	112313284	112531777	-1	p13.2	KCND3	0.1083	Increased	-0.0342	Unchanged
ENSG00000231437	1	112532392	112541464	1	p13.2	RP11-88H9.2	0.1083	Increased	-0.0342	Unchanged
ENSG00000143079	1	112938803	113006078	1	p13.2	CTTNBP2NL	0.1083	Increased	-0.0342	Unchanged
ENSG00000134245	1	113009163	113065288	1	p13.2	WNT2B	0.1083	Increased	-0.0342	Unchanged
ENSG00000007341	1	113066140	113163447	-1	p13.2	ST7L	0.1083	Increased	-0.0342	Unchanged
ENSG00000116489	1	113161795	113214241	1	p13.2	CAPZA1	0.1083	Increased	-0.0342	Unchanged
ENSG00000155363	1	113215763	113243368	1	p13.2	MOV10	0.1083	Increased	-0.0342	Unchanged
ENSG00000155366	1	113243728	113250056	-1	p13.2	RHOC	0.250513	Increased	-0.0342	Unchanged
ENSG00000271810	1	113245236	113254055	-1	p13.2	RP11-426L16.10	0.315596	Increased	-0.0342	Unchanged
ENSG00000155367	1	113252616	113258099	-1	p13.2	PPM1J	0.334	Increased	-0.0342	Unchanged
ENSG00000184599	1	113263041	113269857	1	p13.2	FAM19A3	0.334	Increased	-0.0342	Unchanged
ENSG00000234790	1	113290717	113291097	1	p13.2	RP11-426L16.7	0.334	Increased	-0.0342	Unchanged
ENSG00000215866	1	113362792	113393265	-1	p13.2	RP11-426L16.8	0.334	Increased	-0.0342	Unchanged
ENSG00000155380	1	113454469	113499635	-1	p13.2	SLC16A1	0.1525	Increased	-0.0342	Unchanged
ENSG00000229020	1	113466045	113466959	1	p13.2	AKR7A2P1	0.1525	Increased	-0.0342	Unchanged
ENSG00000226419	1	113499037	113542118	1	p13.2	RP11-31F15.1	0.1525	Increased	-0.0342	Unchanged
ENSG00000198799	1	113615831	113669822	1	p13.2	LRIG2	0.1525	Increased	-0.0342	Unchanged
ENSG00000237278	1	113667943	113669505	-1	p13.2	RLIMP2	0.1525	Increased	-0.0342	Unchanged
ENSG00000081026	1	113933371	114228545	1	p13.2	MAGI3	0.0450483	Unchanged	-0.0342	Unchanged
ENSG00000232499	1	113992322	113993350	1	p13.2	RP11-512F24.1	0.1525	Increased	-0.0342	Unchanged
ENSG00000116793	1	114239453	114302111	-1	p13.2	PHTF1	0.127089	Increased	-0.0342	Unchanged
ENSG00000134242	1	114356433	114414381	-1	p13.2	PTPN22	0.1277	Increased	-0.0342	Unchanged
ENSG00000188761	1	114420790	114430169	-1	p13.2	BCL2L15	0.1277	Increased	-0.0342	Unchanged
ENSG00000134262	1	114437370	114447823	-1	p13.2	AP4B1	0.1277	Increased	-0.0342	Unchanged
ENSG00000118655	1	114447763	114456708	1	p13.2	DCLRE1B	0.1277	Increased	-0.0342	Unchanged
ENSG00000163349	1	114471814	114520426	1	p13.2	HIPK1	0.1277	Increased	-0.0342	Unchanged
ENSG00000116774	1	114522063	114524876	1	p13.2	OLFML3	0.1277	Increased	-0.0342	Unchanged
ENSG00000134207	1	114631914	114696472	-1	p13.2	SYT6	0.1277	Increased	-0.0342	Unchanged
ENSG00000197323	1	114935399	115053781	-1	p13.2	TRIM33	0.1277	Increased	-0.0342	Unchanged
ENSG00000116752	1	115110178	115124260	-1	p13.2	BCAS2	0.1277	Increased	-0.0342	Unchanged
ENSG00000175984	1	115125469	115213043	-1	p13.2	DENND2C	0.1277	Increased	-0.0342	Unchanged
ENSG00000116748	1	115215719	115238239	-1	p13.2	AMPD1	0.1277	Increased	-0.0342	Unchanged
ENSG00000213281	1	115247090	115259515	-1	p13.2	NRAS	0.1277	Increased	-0.0342	Unchanged
ENSG00000052723	1	115312100	115323306	-1	p13.2	SIKE1	0.1277	Increased	-0.0342	Unchanged
ENSG00000134200	1	115572415	115576941	1	p13.2	TSHB	0.1277	Increased	-0.0342	Unchanged
ENSG00000134198	1	115590632	115632121	-1	p13.2	TSPAN2	0.1277	Increased	-0.0342	Unchanged
ENSG00000134259	1	115828539	115880857	-1	p13.2	NGF	0.1277	Increased	-0.0342	Unchanged
ENSG00000173218	1	116184574	116240845	1	p13.1	VANGL1	0.1277	Increased	-0.0342	Unchanged
ENSG00000118729	1	116242628	116311402	-1	p13.1	CASQ2	0.1277	Increased	-0.0342	Unchanged
ENSG00000177551	1	116378998	116386538	-1	p13.1	NHLH2	0.1277	Increased	-0.0342	Unchanged
ENSG00000163393	1	116519119	116612675	1	p13.1	SLC22A15	0.1277	Increased	-0.0342	Unchanged
ENSG00000173212	1	116654376	116677861	1	p13.1	MAB21L3	0.1277	Increased	-0.0342	Unchanged
ENSG00000163399	1	116915290	116952883	1	p13.1	ATP1A1	0.1277	Increased	-0.0342	Unchanged
ENSG00000203865	1	116941622	116961197	-1	p13.1	ATP1A1OS	0.1277	Increased	-0.0342	Unchanged
ENSG00000233154	1	116966346	117021464	-1	p13.1	RP4-655J12.4	0.1277	Increased	-0.0342	Unchanged
ENSG00000224950	1	117035645	117041834	-1	p13.1	RP5-1086K13.1	0.1277	Increased	-0.0342	Unchanged
ENSG00000116815	1	117057157	117113661	-1	p13.1	CD58	0.1277	Increased	-0.0342	Unchanged
ENSG00000143061	1	117117031	117210375	-1	p13.1	IGSF3	0.1277	Increased	-0.0342	Unchanged
ENSG00000203864	1	117236734	117249225	1	p13.1	C1orf137	0.1277	Increased	-0.0342	Unchanged
ENSG00000116824	1	117297007	117311850	1	p13.1	CD2	0.1277	Increased	-0.0342	Unchanged
ENSG00000134247	1	117452679	117532980	1	p13.1	PTGFRN	0.1277	Increased	-0.0342	Unchanged
ENSG00000134256	1	117544382	117579167	1	p13.1	CD101	0.1277	Increased	-0.0342	Unchanged
ENSG00000116830	1	117602925	117645492	1	p13.1	TTF2	0.1277	Increased	-0.0342	Unchanged
ENSG00000134253	1	117653682	117665209	-1	p13.1	TRIM45	0.1277	Increased	-0.0342	Unchanged
ENSG00000134258	1	117686209	117753556	-1	p13.1	VTCN1	0.1277	Increased	-0.0342	Unchanged
ENSG00000198162	1	117910071	118071494	1	p12	MAN1A2	0.1277	Increased	-0.0342	Unchanged
ENSG00000183508	1	118148556	118170994	1	p12	FAM46C	0.1277	Increased	-0.0342	Unchanged
ENSG00000228217	1	118320709	118321128	-1	p12	AL390877.1	0.1277	Increased	-0.0342	Unchanged
ENSG00000196505	1	118412037	118472253	-1	p12	GDAP2	0.1277	Increased	-0.0342	Unchanged
ENSG00000065183	1	118472343	118503049	1	p12	WDR3	0.1277	Increased	-0.0342	Unchanged
ENSG00000092607	1	119425669	119532179	-1	p12	TBX15	-0.0366	Unchanged	-0.0342	Unchanged
ENSG00000116874	1	119573839	119683294	-1	p12	WARS2	-0.0366	Unchanged	-0.0342	Unchanged
ENSG00000116882	1	119911402	119936753	1	p12	HAO2	-0.0366	Unchanged	0.183474	Increased
ENSG00000203859	1	119957554	119965658	1	p12	HSD3B2	-0.0366	Unchanged	-0.0517	Unchanged
ENSG00000232780	1	119977079	119977703	-1	p12	RP5-871G17.5	-0.0366	Unchanged	-0.0517	Unchanged
ENSG00000235595	1	120004652	120005644	-1	p12	GAPDHP23	-0.0366	Unchanged	-0.0517	Unchanged
ENSG00000226443	1	120076372	120077369	-1	p12	GAPDHP32	-0.0366	Unchanged	-0.0517	Unchanged
ENSG00000240244	1	120138790	120139802	-1	p12	GAPDHP33	-0.0366	Unchanged	-0.0517	Unchanged
ENSG00000198857	1	120143963	120151873	1	p12	HSD3BP5	-0.0366	Unchanged	-0.0517	Unchanged
ENSG00000143067	1	120162045	120190396	-1	p12	ZNF697	-0.0366	Unchanged	-0.0517	Unchanged
ENSG00000092621	1	120202421	120286838	1	p12	PHGDH	-0.0366	Unchanged	-0.0517	Unchanged
ENSG00000134240	1	120290619	120311528	-1	p12	HMGCS2	-0.0366	Unchanged	0.0945	Unchanged
ENSG00000134193	1	120336641	120354283	-1	p12	REG4	-0.0366	Unchanged	0.0539304	Unchanged
ENSG00000215864	1	120377388	120387779	-1	p12	NBPF7	-0.0366	Unchanged	-0.0622	Unchanged
ENSG00000227205	1	120395939	120396371	1	p12	PFN1P9	-0.0366	Unchanged	-0.0622	Unchanged
ENSG00000134249	1	120436156	120439118	-1	p12	ADAM30	-0.0366	Unchanged	-0.0622	Unchanged
ENSG00000134250	1	120454176	120612240	-1	p11.2	NOTCH2	-0.0366	Unchanged	-0.0622	Unchanged
ENSG00000236933	1	120835810	120838343	-1	p11.2	RP11-439A17.7	-0.0366	Unchanged	-0.0622	Unchanged
ENSG00000188610	1	120837756	120855681	1	p11.2	FAM72B	-0.0366	Unchanged	-0.0622	Unchanged
ENSG00000227193	1	120876495	120905159	-1	p11.2	RP11-439A17.4	-0.0366	Unchanged	-0.0622	Unchanged
ENSG00000213244	1	120904675	120905090	1	p11.2	HIST2H3DP1	-0.0366	Unchanged	-0.0622	Unchanged
ENSG00000223345	1	120906028	120915073	1	p11.2	HIST2H2BA	-0.0366	Unchanged	-0.0622	Unchanged
ENSG00000234998	1	120906609	120935761	1	p11.2	RP11-439A17.10	-0.0366	Unchanged	-0.0622	Unchanged
ENSG00000233029	1	120925634	120933000	1	p11.2	RP11-439A17.9	-0.0366	Unchanged	-0.0622	Unchanged
ENSG00000198019	1	120926979	120935937	-1	p11.2	FCGR1B	-0.0366	Unchanged	-0.0622	Unchanged
ENSG00000233432	1	121244142	121245689	1	p11.2	RP11-344P13.3	-0.0366	Unchanged	-0.0622	Unchanged
ENSG00000233218	1	142688379	142688925	-1	q21.1	SNX18P16	-0.0366	Unchanged	-0.0622	Unchanged
ENSG00000242676	1	142697653	142729971	-1	q21.1	ANKRD20A12P	-0.0366	Unchanged	-0.0622	Unchanged
ENSG00000232745	1	142803532	142827235	1	q21.1	ANKRD20A14P	-0.0366	Unchanged	-0.0622	Unchanged
ENSG00000232274	1	143118704	143211070	-1	q21.1	RP11-782C8.2	-0.0366	Unchanged	-0.0622	Unchanged
ENSG00000225278	1	143211628	143240439	-1	q21.1	RP11-782C8.5	-0.0366	Unchanged	-0.0622	Unchanged
ENSG00000242569	1	143347958	143379903	1	q21.1	RP11-435B5.3	-0.0366	Unchanged	-0.0622	Unchanged
ENSG00000238261	1	143377281	143404415	1	q21.1	RP11-435B5.5	-0.0366	Unchanged	-0.0622	Unchanged
ENSG00000223804	1	143647638	143745417	-1	q21.1	RP6-206I17.1	-0.0366	Unchanged	-0.0622	Unchanged
ENSG00000231734	1	143687097	143720401	1	q21.1	RP6-206I17.2	-0.0366	Unchanged	-0.0622	Unchanged
ENSG00000236334	1	143767144	143767881	-1	q21.1	PPIAL4G	-0.0366	Unchanged	-0.0622	Unchanged
ENSG00000215784	1	143896452	143913143	-1	q21.1	FAM72D	-0.0366	Unchanged	-0.0622	Unchanged
ENSG00000196369	1	143913615	144094424	1	q21.1	SRGAP2B	-0.0366	Unchanged	-0.0622	Unchanged
ENSG00000162825	1	144146808	144224481	1	q21.1	NBPF8	-0.0366	Unchanged	-0.0622	Unchanged
ENSG00000235398	1	144275918	144341756	-1	q21.1	LINC00623	-0.0366	Unchanged	-0.0622	Unchanged
ENSG00000255854	1	144363462	144364246	-1	q21.1	PPIAL4B	-0.0366	Unchanged	-0.0622	Unchanged
ENSG00000236943	1	144456138	144521970	-1	q21.1	RP11-640M9.1	-0.0366	Unchanged	-0.0622	Unchanged
ENSG00000225241	1	144593363	144621656	1	q21.1	RP11-640M9.2	-0.0366	Unchanged	-0.0622	Unchanged
ENSG00000203843	1	144612266	144612683	-1	q21.1	PFN1P2	-0.0366	Unchanged	-0.0622	Unchanged
ENSG00000215861	1	144676874	144679969	-1	q21.1	WI2-1896O14.1	-0.0366	Unchanged	-0.0622	Unchanged
ENSG00000168614	1	144811744	144830413	1	q21.1	NBPF9	-0.0366	Unchanged	-0.0622	Unchanged
ENSG00000178104	1	144836157	145076186	-1	q21.1	PDE4DIP	-0.0366	Unchanged	-0.0622	Unchanged
ENSG00000268172	1	144989309	144991365	1	q21.1	AL590452.1	-0.0366	Unchanged	-0.0622	Unchanged
ENSG00000223380	1	145096220	145116922	1	q21.1	SEC22B	-0.0366	Unchanged	-0.0622	Unchanged
ENSG00000213240	1	145209119	145291972	1	q21.1	NOTCH2NL	-0.0366	Unchanged	-0.0622	Unchanged
ENSG00000255168	1	145209145	145319796	1	q21.1	RP11-458D21.5	-0.0366	Unchanged	-0.0622	Unchanged
ENSG00000163386	1	145289772	145370303	1	q21.1	NBPF10	-0.0366	Unchanged	-0.0622	Unchanged
ENSG00000168509	1	145413095	145417545	1	q21.1	HFE2	-0.0366	Unchanged	-0.0622	Unchanged
ENSG00000117289	1	145438469	145442635	1	q21.1	TXNIP	-0.0366	Unchanged	0.0495	Unchanged
ENSG00000121851	1	145456236	145470388	-1	q21.1	POLR3GL	-0.0366	Unchanged	0.0495	Unchanged
ENSG00000181039	1	145470508	145475646	1	q21.1	ANKRD34A	-0.0366	Unchanged	0.0495	Unchanged
ENSG00000152022	1	145477085	145501669	1	q21.1	LIX1L	-0.0366	Unchanged	0.0495	Unchanged
ENSG00000131795	1	145507598	145511444	1	q21.1	RBM8A	-0.0366	Unchanged	0.0495	Unchanged
ENSG00000211451	1	145509752	145516076	-1	q21.1	GNRHR2	-0.0366	Unchanged	0.0495	Unchanged
ENSG00000131779	1	145516252	145523730	1	q21.1	PEX11B	-0.0366	Unchanged	0.0495	Unchanged
ENSG00000143127	1	145524891	145543868	1	q21.1	ITGA10	-0.0550158	Unchanged	0.0495	Unchanged
ENSG00000198483	1	145549230	145568526	1	q21.1	ANKRD35	-0.0971	Unchanged	0.0495	Unchanged
ENSG00000131788	1	145575233	145586546	1	q21.1	PIAS3	-0.0971	Unchanged	0.0495	Unchanged
ENSG00000186364	1	145586115	145590461	-1	q21.1	NUDT17	-0.0971	Unchanged	0.0495	Unchanged
ENSG00000186141	1	145592605	145611025	-1	q21.1	POLR3C	-0.0971	Unchanged	-0.0377	Unchanged
ENSG00000117281	1	145695798	145715614	-1	q21.1	CD160	-0.0971	Unchanged	-0.0377	Unchanged
ENSG00000174827	1	145726918	145764074	1	q21.1	PDZK1	-0.0971	Unchanged	-0.0377	Unchanged
ENSG00000117262	1	145764411	145827103	-1	q21.1	GPR89A	-0.0971	Unchanged	-0.0377	Unchanged
ENSG00000196644	1	145883868	145924373	1	q21.1	GPR89C	-0.0971	Unchanged	-0.0377	Unchanged
ENSG00000215860	1	145924388	145942619	-1	q21.1	PDZK1P1	-0.0971	Unchanged	-0.0377	Unchanged
ENSG00000207418	1	145969270	145969433	-1	q21.1	RNVU1-7	-0.0971	Unchanged	-0.0377	Unchanged
ENSG00000229828	1	146011091	146025308	1	q21.1	RP11-94I2.1	-0.0971	Unchanged	-0.0377	Unchanged
ENSG00000152042	1	146032647	146082765	-1	q21.1	NBPF11	-0.0971	Unchanged	-0.0377	Unchanged
ENSG00000232637	1	146032648	146253110	-1	q21.1	WI2-3658N16.1	-0.0971	Unchanged	-0.0377	Unchanged
ENSG00000227216	1	146059926	146060343	1	q21.1	PFN1P5	-0.0971	Unchanged	-0.0377	Unchanged
ENSG00000198658	1	146076838	146080009	1	q21.1	ABHD17AP2	-0.0971	Unchanged	-0.0377	Unchanged
ENSG00000227733	1	146093234	146159103	-1	q21.1	RP4-565E6.1	-0.0971	Unchanged	-0.0377	Unchanged
ENSG00000186275	1	146373546	146467744	1	q21.1	NBPF12	-0.0971	Unchanged	-0.0377	Unchanged
ENSG00000244371	1	146392310	146392852	-1	q21.1	PFN1P8	-0.0971	Unchanged	-0.0377	Unchanged
ENSG00000227242	1	146490895	146596107	-1	q21.1	NBPF13P	-0.0971	Unchanged	-0.0377	Unchanged
ENSG00000131791	1	146626685	146644129	-1	q21.1	PRKAB2	-0.0971	Unchanged	-0.0377	Unchanged
ENSG00000131781	1	146646930	146714700	-1	q21.1	FMO5	-0.0971	Unchanged	-0.0377	Unchanged
ENSG00000131778	1	146714291	146767443	1	q21.1	CHD1L	-0.0971	Unchanged	-0.0377	Unchanged
ENSG00000116128	1	147013182	147098017	1	q21.2	BCL9	-0.0971	Unchanged	-0.0982	Unchanged
ENSG00000162836	1	147119170	147142618	-1	q21.2	ACP6	-0.0971	Unchanged	-0.0982	Unchanged
ENSG00000143140	1	147228332	147245484	-1	q21.2	GJA5	-0.0971	Unchanged	-0.0982	Unchanged
ENSG00000121634	1	147374946	147381393	1	q21.2	GJA8	-0.0971	Unchanged	-0.0982	Unchanged
ENSG00000188092	1	147400506	147465753	1	q21.2	GPR89B	-0.0971	Unchanged	-0.0982	Unchanged
ENSG00000215859	1	147466094	147484331	-1	q21.2	RP6-74O6.2	-0.0971	Unchanged	-0.0982	Unchanged
ENSG00000244211	1	147466533	147481824	-1	q21.2	PDZK1P2	-0.0971	Unchanged	-0.0982	Unchanged
ENSG00000206585	1	147511004	147511167	-1	q21.2	RNVU1-9	-0.0971	Unchanged	-0.0982	Unchanged
ENSG00000227778	1	147552868	147566198	1	q21.2	XXyac-YX155B6.2	-0.0971	Unchanged	-0.0982	Unchanged
ENSG00000203836	1	147574428	147634886	-1	q21.2	NBPF24	-0.0971	Unchanged	-0.0982	Unchanged
ENSG00000225080	1	147601780	147602181	1	q21.2	PFN1P4	-0.0971	Unchanged	-0.0982	Unchanged
ENSG00000203835	1	147618673	147621845	1	q21.2	ABHD17AP1	-0.0971	Unchanged	-0.0982	Unchanged
ENSG00000269647	1	147631967	147632428	-1	q21.2	BX842679.1	-0.0971	Unchanged	-0.0982	Unchanged
ENSG00000227700	1	147718440	147718956	1	q21.2	RP11-301M17.1	-0.0971	Unchanged	-0.0982	Unchanged
ENSG00000215863	1	147835127	147931933	-1	q21.2	RP11-495P10.2	-0.0971	Unchanged	-0.0982	Unchanged
ENSG00000231551	1	147887350	147901508	1	q21.2	RP11-495P10.1	-0.0971	Unchanged	-0.0982	Unchanged
ENSG00000255963	1	147954635	147955419	-1	q21.2	PPIAL4A	-0.0971	Unchanged	-0.0982	Unchanged
ENSG00000122497	1	148003642	148025863	-1	q21.2	NBPF14	-0.0971	Unchanged	-0.0982	Unchanged
ENSG00000256374	1	148201752	148202536	-1	q21.2	PPIAL4D	-0.0971	Unchanged	-0.0982	Unchanged
ENSG00000203832	1	148250249	148347506	-1	q21.2	NBPF20	-0.0971	Unchanged	-0.0982	Unchanged
ENSG00000234367	1	148349256	148349657	1	q21.2	PFN1P3	-0.0971	Unchanged	-0.0982	Unchanged
ENSG00000243452	1	148555979	148596267	1	q21.2	NBPF15	-0.0971	Unchanged	-0.0982	Unchanged
ENSG00000227212	1	148574653	148575051	-1	q21.2	PFN1P7	-0.0971	Unchanged	-0.0982	Unchanged
ENSG00000231267	1	148644011	148644795	1	q21.2	PPIAL4E	-0.0971	Unchanged	-0.0982	Unchanged
ENSG00000237533	1	148736689	148737087	-1	q21.2	PFN1P6	-0.0971	Unchanged	-0.0982	Unchanged
ENSG00000203827	1	148739443	148758311	1	q21.2	NBPF16	-0.0971	Unchanged	-0.0982	Unchanged
ENSG00000230582	1	148806015	148806799	1	q21.2	PPIAL4F	-0.0971	Unchanged	-0.0982	Unchanged
ENSG00000231448	1	148854138	148891740	1	q21.2	RP11-763B22.9	-0.0971	Unchanged	-0.0982	Unchanged
ENSG00000175658	1	148900615	148903715	1	q21.2	DRD5P2	-0.0971	Unchanged	-0.0982	Unchanged
ENSG00000232527	1	148928322	148951595	1	q21.2	RP11-14N7.2	-0.0971	Unchanged	-0.0982	Unchanged
ENSG00000203825	1	149036435	149067496	1	q21.2	RP11-744H18.1	-0.0971	Unchanged	-0.0982	Unchanged
ENSG00000207349	1	149194106	149194269	-1	q21.2	RNVU1-17	-0.0971	Unchanged	-0.0982	Unchanged
ENSG00000206737	1	149224058	149224221	-1	q21.2	RNVU1-18	-0.0971	Unchanged	-0.0982	Unchanged
ENSG00000232721	1	149230716	149232554	1	q21.2	RP11-403I13.5	-0.0971	Unchanged	-0.0982	Unchanged
ENSG00000223779	1	149239531	149265510	1	q21.2	RP11-403I13.4	-0.0971	Unchanged	-0.0982	Unchanged
ENSG00000235999	1	149287451	149291743	1	q21.2	RP11-403I13.8	-0.0971	Unchanged	-0.0982	Unchanged
ENSG00000233430	1	149305910	149313076	-1	q21.2	RP11-403I13.9	-0.0971	Unchanged	-0.0982	Unchanged
ENSG00000253193	1	149320439	149378365	1	q21.2	FCGR1C	-0.0971	Unchanged	-0.0982	Unchanged
ENSG00000234571	1	149372292	149379646	-1	q21.2	RP5-998N21.4	-0.0971	Unchanged	-0.0982	Unchanged
ENSG00000240929	1	149398799	149399179	-1	q21.2	HIST2H2BB	-0.0971	Unchanged	-0.0982	Unchanged
ENSG00000230186	1	149400063	149429580	1	q21.2	RP5-998N21.7	-0.0971	Unchanged	-0.0982	Unchanged
ENSG00000203818	1	149400131	149400542	-1	q21.2	HIST2H3PS2	-0.0971	Unchanged	-0.0982	Unchanged
ENSG00000203817	1	149438750	149459549	-1	q21.2	FAM72C	-0.0971	Unchanged	-0.0982	Unchanged
ENSG00000198161	1	149553003	149553787	1	q21.2	PPIAL4C	-0.0971	Unchanged	-0.0982	Unchanged
ENSG00000232151	1	149605640	149633208	1	q21.2	RP11-277L2.2	-0.0971	Unchanged	-0.0982	Unchanged
ENSG00000268554	1	149626959	149637707	1	q21.2	RP11-353N4.7	-0.0971	Unchanged	-0.0982	Unchanged
ENSG00000223759	1	149672997	149677289	1	q21.2	RP11-353N4.4	-0.0971	Unchanged	-0.0982	Unchanged
ENSG00000203815	1	149675978	149676609	1	q21.2	AL358813.2	-0.0971	Unchanged	-0.0982	Unchanged
ENSG00000234232	1	149691432	149698605	-1	q21.2	RP11-353N4.5	-0.0971	Unchanged	0	Unchanged
ENSG00000150337	1	149754227	149764074	1	q21.2	FCGR1A	-0.0971	Unchanged	-0.0391	Unchanged
ENSG00000203814	1	149754245	149783928	-1	q21.2	HIST2H2BF	-0.0971	Unchanged	-0.0391	Unchanged
ENSG00000242663	1	149754433	149783312	-1	q21.2	RP11-196G18.21	-0.0971	Unchanged	-0.0391	Unchanged
ENSG00000233030	1	149757215	149764576	-1	q21.2	RP11-196G18.3	-0.0971	Unchanged	-0.0391	Unchanged
ENSG00000183598	1	149784826	149785236	-1	q21.2	HIST2H3D	-0.0971	Unchanged	-0.0391	Unchanged
ENSG00000183941	1	149804221	149811339	1	q21.2	HIST2H4A	-0.0971	Unchanged	-0.0391	Unchanged
ENSG00000203811	1	149811110	149812765	-1	q21.2	HIST2H3C	-0.0971	Unchanged	-0.0391	Unchanged
ENSG00000183558	1	149813505	149814478	-1	q21.2	HIST2H2AA3	-0.0971	Unchanged	-0.0391	Unchanged
ENSG00000203812	1	149822643	149823191	1	q21.2	HIST2H2AA4	-0.0971	Unchanged	-0.0391	Unchanged
ENSG00000203852	1	149824181	149825836	1	q21.2	HIST2H3A	-0.0971	Unchanged	-0.0391	Unchanged
ENSG00000182217	1	149825607	149832714	-1	q21.2	HIST2H4B	-0.0971	Unchanged	-0.0391	Unchanged
ENSG00000184678	1	149856010	149858232	-1	q21.2	HIST2H2BE	-0.0971	Unchanged	-0.0391	Unchanged
ENSG00000184260	1	149858525	149858961	1	q21.2	HIST2H2AC	-0.0971	Unchanged	-0.0391	Unchanged
ENSG00000184270	1	149859019	149859466	-1	q21.2	HIST2H2AB	-0.0971	Unchanged	-0.0391	Unchanged
ENSG00000178096	1	149859440	149872351	1	q21.2	BOLA1	-0.0971	Unchanged	-0.0391	Unchanged
ENSG00000159164	1	149874870	149889434	-1	q21.2	SV2A	-0.0971	Unchanged	-0.0391	Unchanged
ENSG00000143368	1	149895209	149900236	-1	q21.2	SF3B4	-0.0971	Unchanged	-0.0391	Unchanged
ENSG00000014914	1	149900543	149908791	-1	q21.2	MTMR11	-0.0971	Unchanged	-0.0391	Unchanged
ENSG00000163113	1	149912231	149982625	-1	q21.2	OTUD7B	-0.0971	Unchanged	-0.0391	Unchanged
ENSG00000136631	1	150039369	150117505	1	q21.2	VPS45	-0.0971	Unchanged	-0.0174108	Unchanged
ENSG00000023902	1	150121373	150136916	1	q21.2	PLEKHO1	-0.0971	Unchanged	-0.0069	Unchanged
ENSG00000143401	1	150190717	150208504	-1	q21.2	ANP32E	-0.0971	Unchanged	-0.0069	Unchanged
ENSG00000118298	1	150229554	150237478	1	q21.2	CA14	-0.0971	Unchanged	-0.0069	Unchanged
ENSG00000117362	1	150237804	150241980	-1	q21.2	APH1A	-0.0971	Unchanged	-0.0069	Unchanged
ENSG00000118292	1	150240600	150253327	1	q21.2	C1orf54	-0.0971	Unchanged	-0.0069	Unchanged
ENSG00000159208	1	150254953	150259505	1	q21.2	C1orf51	-0.0971	Unchanged	-0.0069	Unchanged
ENSG00000187145	1	150266289	150281414	1	q21.2	MRPS21	-0.0971	Unchanged	-0.0069	Unchanged
ENSG00000163125	1	150335567	150449042	1	q21.3	RPRD2	-0.0971	Unchanged	-0.0069	Unchanged
ENSG00000143374	1	150459887	150480078	1	q21.3	TARS2	-0.0971	Unchanged	-0.0069	Unchanged
ENSG00000143369	1	150480538	150486265	1	q21.3	ECM1	-0.0971	Unchanged	-0.0069	Unchanged
ENSG00000143382	1	150521884	150533413	1	q21.3	ADAMTSL4	-0.0971	Unchanged	-0.0069	Unchanged
ENSG00000143384	1	150547032	150552066	-1	q21.3	MCL1	-0.0971	Unchanged	-0.0069	Unchanged
ENSG00000143420	1	150573327	150602088	-1	q21.3	ENSA	-0.0971	Unchanged	-0.0069	Unchanged
ENSG00000143457	1	150618701	150669630	-1	q21.3	GOLPH3L	-0.0971	Unchanged	-0.0069	Unchanged
ENSG00000143452	1	150670536	150693364	-1	q21.3	HORMAD1	-0.0971	Unchanged	-0.0069	Unchanged
ENSG00000163131	1	150702672	150738433	-1	q21.3	CTSS	-0.0971	Unchanged	-0.0069	Unchanged
ENSG00000143387	1	150768684	150780799	-1	q21.3	CTSK	-0.0971	Unchanged	-0.0069	Unchanged
ENSG00000143437	1	150782181	150849244	-1	q21.3	ARNT	-0.0971	Unchanged	-0.0069	Unchanged
ENSG00000143379	1	150898739	150937213	1	q21.3	SETDB1	-0.0971	Unchanged	-0.0069	Unchanged
ENSG00000143418	1	150933059	150947479	-1	q21.3	CERS2	-0.0971	Unchanged	-0.0069	Unchanged
ENSG00000143412	1	150954493	150968110	1	q21.3	ANXA9	-0.0971	Unchanged	-0.0069	Unchanged
ENSG00000143409	1	150969025	150980851	-1	q21.3	FAM63A	-0.0971	Unchanged	-0.0069	Unchanged
ENSG00000143363	1	150980896	151008189	1	q21.3	PRUNE	-0.0971	Unchanged	-0.0069	Unchanged
ENSG00000163141	1	151009046	151020076	1	q21.3	BNIPL	-0.0971	Unchanged	-0.0069	Unchanged
ENSG00000143443	1	151020216	151024462	1	q21.3	C1orf56	-0.0971	Unchanged	-0.0069	Unchanged
ENSG00000213190	1	151030234	151040970	1	q21.3	MLLT11	-0.0971	Unchanged	-0.0069	Unchanged
ENSG00000143458	1	151043054	151098018	1	q21.3	GABPB2	-0.0971	Unchanged	-0.0069	Unchanged
ENSG00000261168	1	151102551	151104086	-1	q21.3	RP11-68I18.10	-0.0971	Unchanged	-0.0069	Unchanged
ENSG00000143434	1	151104161	151119104	-1	q21.3	SEMA6C	-0.0971	Unchanged	-0.0069	Unchanged
ENSG00000163154	1	151129105	151132225	1	q21.3	TNFAIP8L2	-0.0971	Unchanged	-0.0069	Unchanged
ENSG00000163156	1	151129140	151142773	1	q21.3	SCNM1	-0.0971	Unchanged	-0.0069	Unchanged
ENSG00000163155	1	151132224	151138424	-1	q21.3	LYSMD1	-0.0971	Unchanged	-0.0069	Unchanged
ENSG00000163159	1	151142463	151167797	-1	q21.3	VPS72	-0.0971	Unchanged	-0.0069	Unchanged
ENSG00000143373	1	151254094	151264656	1	q21.3	ZNF687	-0.0971	Unchanged	-0.0069	Unchanged
ENSG00000143393	1	151264273	151300191	-1	q21.3	PI4KB	-0.0971	Unchanged	-0.0069	Unchanged
ENSG00000143390	1	151313116	151319833	-1	q21.3	RFX5	-0.0971	Unchanged	-0.0069	Unchanged
ENSG00000143416	1	151336778	151345209	-1	q21.3	SELENBP1	-0.0971	Unchanged	-0.0069	Unchanged
ENSG00000159377	1	151372010	151374420	1	q21.3	PSMB4	-0.0971	Unchanged	-0.0069	Unchanged
ENSG00000143442	1	151375200	151431941	-1	q21.3	POGZ	-0.0971	Unchanged	-0.0069	Unchanged
ENSG00000143375	1	151482986	151511168	1	q21.3	CGN	-0.0971	Unchanged	-0.0069	Unchanged
ENSG00000143367	1	151512781	151556059	1	q21.3	TUFT1	-0.0971	Unchanged	-0.0069	Unchanged
ENSG00000250734	1	151584514	151585839	-1	q21.3	RP11-404E16.1	-0.0971	Unchanged	-0.0069	Unchanged
ENSG00000143376	1	151584541	151671567	1	q21.3	SNX27	-0.0971	Unchanged	-0.0069	Unchanged
ENSG00000159409	1	151674880	151689290	-1	q21.3	CELF3	-0.0971	Unchanged	-0.0069	Unchanged
ENSG00000240510	1	151682909	151702070	1	q21.3	AL589765.1	-0.0971	Unchanged	-0.0069	Unchanged
ENSG00000178796	1	151682909	151702281	1	q21.3	RIIAD1	-0.0971	Unchanged	-0.0069	Unchanged
ENSG00000143436	1	151732119	151736040	-1	q21.3	MRPL9	-0.0971	Unchanged	-0.0069	Unchanged
ENSG00000182134	1	151742583	151763892	-1	q21.3	TDRKH	-0.0971	Unchanged	-0.0069	Unchanged
ENSG00000213171	1	151772740	151778630	-1	q21.3	LINGO4	-0.0971	Unchanged	-0.0069	Unchanged
ENSG00000143365	1	151778547	151804348	-1	q21.3	RORC	-0.0971	Unchanged	-0.0069	Unchanged
ENSG00000225556	1	151810295	151813033	-1	q21.3	C2CD4D	-0.0971	Unchanged	-0.0069	Unchanged
ENSG00000234614	1	151814353	151822861	1	q21.3	AL450992.2	-0.0971	Unchanged	-0.0069	Unchanged
ENSG00000196407	1	151819739	151826173	-1	q21.3	THEM5	-0.0971	Unchanged	-0.0069	Unchanged
ENSG00000159445	1	151846060	151882284	-1	q21.3	THEM4	-0.0971	Unchanged	-0.0069	Unchanged
ENSG00000197747	1	151955391	151966866	-1	q21.3	S100A10	-0.0971	Unchanged	-0.0069	Unchanged
ENSG00000163191	1	152004982	152020383	-1	q21.3	S100A11	-0.0971	Unchanged	-0.0069	Unchanged
ENSG00000182898	1	152056620	152061540	-1	q21.3	TCHHL1	-0.0971	Unchanged	-0.0069	Unchanged
ENSG00000159450	1	152078793	152086556	-1	q21.3	TCHH	-0.0971	Unchanged	-0.0069	Unchanged
ENSG00000215853	1	152126071	152131704	-1	q21.3	RPTN	-0.0971	Unchanged	-0.0069	Unchanged
ENSG00000237975	1	152140601	152339163	1	q21.3	FLG-AS1	-0.0971	Unchanged	-0.0069	Unchanged
ENSG00000197915	1	152184558	152196669	-1	q21.3	HRNR	-0.0971	Unchanged	-0.0069	Unchanged
ENSG00000143631	1	152274651	152297679	-1	q21.3	FLG	-0.0971	Unchanged	-0.0069	Unchanged
ENSG00000143520	1	152321211	152332482	-1	q21.3	FLG2	-0.0971	Unchanged	-0.0069	Unchanged
ENSG00000143536	1	152381719	152386739	-1	q21.3	CRNN	-0.0971	Unchanged	-0.0069	Unchanged
ENSG00000186207	1	152483320	152484653	1	q21.3	LCE5A	-0.0971	Unchanged	-0.0069	Unchanged
ENSG00000169509	1	152486978	152488486	1	q21.3	CRCT1	-0.0971	Unchanged	-0.0069	Unchanged
ENSG00000185966	1	152538130	152539248	-1	q21.3	LCE3E	-0.0971	Unchanged	-0.0069	Unchanged
ENSG00000163202	1	152551857	152552980	-1	q21.3	LCE3D	-0.0971	Unchanged	-0.0069	Unchanged
ENSG00000244057	1	152573138	152573562	1	q21.3	LCE3C	-0.0971	Unchanged	-0.0069	Unchanged
ENSG00000187238	1	152586287	152586574	1	q21.3	LCE3B	-0.0971	Unchanged	-0.0069	Unchanged
ENSG00000185962	1	152595310	152595579	-1	q21.3	LCE3A	-0.0971	Unchanged	-0.0069	Unchanged
ENSG00000176075	1	152627953	152629280	1	q21.3	LINC00302	-0.0971	Unchanged	-0.0069	Unchanged
ENSG00000187223	1	152635872	152637135	1	q21.3	LCE2D	-0.0971	Unchanged	-0.0069	Unchanged
ENSG00000159455	1	152647771	152659877	1	q21.3	LCE2B	-0.0971	Unchanged	-0.0069	Unchanged
ENSG00000187173	1	152670840	152671918	1	q21.3	LCE2A	-0.0971	Unchanged	-0.0069	Unchanged
ENSG00000187170	1	152680636	152681967	1	q21.3	LCE4A	-0.0971	Unchanged	-0.0069	Unchanged
ENSG00000198854	1	152691998	152692905	1	q21.3	C1orf68	-0.0971	Unchanged	-0.0069	Unchanged
ENSG00000203786	1	152730506	152734529	1	q21.3	KPRP	-0.0971	Unchanged	-0.0069	Unchanged
ENSG00000186226	1	152758690	152760902	1	q21.3	LCE1E	-0.0971	Unchanged	-0.0069	Unchanged
ENSG00000172155	1	152769227	152770657	1	q21.3	LCE1D	-0.0971	Unchanged	-0.0069	Unchanged
ENSG00000197084	1	152777311	152779107	-1	q21.3	LCE1C	-0.0971	Unchanged	-0.0069	Unchanged
ENSG00000196734	1	152784447	152785585	1	q21.3	LCE1B	-0.0971	Unchanged	-0.0069	Unchanged
ENSG00000186844	1	152799949	152800573	1	q21.3	LCE1A	-0.0971	Unchanged	-0.0069	Unchanged
ENSG00000235942	1	152815344	152816459	1	q21.3	LCE6A	-0.0971	Unchanged	-0.0069	Unchanged
ENSG00000163206	1	152850793	152857523	1	q21.3	SMCP	-0.0971	Unchanged	-0.0069	Unchanged
ENSG00000163207	1	152881021	152884362	1	q21.3	IVL	-0.0971	Unchanged	-0.0069	Unchanged
ENSG00000184148	1	152943142	152945050	1	q21.3	SPRR4	-0.0971	Unchanged	-0.0069	Unchanged
ENSG00000169474	1	152956557	152958289	1	q21.3	SPRR1A	-0.0971	Unchanged	-0.0069	Unchanged
ENSG00000163209	1	152974223	152976332	1	q21.3	SPRR3	-0.0971	Unchanged	-0.0069	Unchanged
ENSG00000169469	1	153003678	153005376	1	q21.3	SPRR1B	-0.0971	Unchanged	-0.0069	Unchanged
ENSG00000163216	1	153012201	153014407	-1	q21.3	SPRR2D	-0.0971	Unchanged	-0.0069	Unchanged
ENSG00000241794	1	153028589	153030013	-1	q21.3	SPRR2A	-0.0971	Unchanged	-0.0069	Unchanged
ENSG00000196805	1	153042700	153113927	-1	q21.3	SPRR2B	-0.0971	Unchanged	-0.0069	Unchanged
ENSG00000203785	1	153065611	153078660	-1	q21.3	SPRR2E	-0.0971	Unchanged	-0.0069	Unchanged
ENSG00000244094	1	153084590	153085991	-1	q21.3	SPRR2F	-0.0971	Unchanged	-0.0069	Unchanged
ENSG00000229035	1	153112967	153113185	-1	q21.3	SPRR2C	-0.0971	Unchanged	-0.0069	Unchanged
ENSG00000159516	1	153122058	153123345	-1	q21.3	SPRR2G	-0.0971	Unchanged	-0.0069	Unchanged
ENSG00000203784	1	153175919	153177596	1	q21.3	LELP1	-0.0971	Unchanged	-0.0069	Unchanged
ENSG00000203783	1	153190060	153191793	1	q21.3	PRR9	-0.0971	Unchanged	-0.0069	Unchanged
ENSG00000203782	1	153232176	153234598	1	q21.3	LOR	-0.0971	Unchanged	-0.0069	Unchanged
ENSG00000159527	1	153270338	153283194	-1	q21.3	PGLYRP3	-0.0971	Unchanged	-0.0069	Unchanged
ENSG00000163221	1	153346184	153348125	-1	q21.3	S100A12	-0.0971	Unchanged	-0.0069	Unchanged
ENSG00000143546	1	153362508	153363664	-1	q21.3	S100A8	-0.0971	Unchanged	-0.0069	Unchanged
ENSG00000184330	1	153389000	153395701	1	q21.3	S100A7A	-0.0971	Unchanged	-0.0069	Unchanged
ENSG00000197364	1	153409534	153412425	-1	q21.3	S100A7L2	-0.0971	Unchanged	-0.0069	Unchanged
ENSG00000196420	1	153509623	153514241	-1	q21.3	S100A5	-0.0971	Unchanged	-0.0069	Unchanged
ENSG00000196154	1	153516089	153522612	-1	q21.3	S100A4	-0.0971	Unchanged	-0.0069	Unchanged
ENSG00000188015	1	153519805	153521848	-1	q21.3	S100A3	-0.0971	Unchanged	-0.0069	Unchanged
ENSG00000196754	1	153533584	153540366	-1	q21.3	S100A2	-0.0971	Unchanged	-0.0069	Unchanged
ENSG00000188643	1	153579362	153585621	-1	q21.3	S100A16	-0.0971	Unchanged	-0.0069	Unchanged
ENSG00000189334	1	153586731	153589462	-1	q21.3	S100A14	-0.0971	Unchanged	-0.0069	Unchanged
ENSG00000189171	1	153591263	153606568	-1	q21.3	S100A13	-0.0971	Unchanged	-0.0069	Unchanged
ENSG00000160678	1	153600402	153604513	1	q21.3	S100A1	-0.0971	Unchanged	-0.0069	Unchanged
ENSG00000160679	1	153606525	153618782	1	q21.3	CHTOP	-0.0971	Unchanged	-0.0069	Unchanged
ENSG00000143553	1	153631130	153634306	1	q21.3	SNAPIN	-0.0971	Unchanged	-0.0069	Unchanged
ENSG00000143621	1	153634512	153643524	-1	q21.3	ILF2	-0.0971	Unchanged	-0.0069	Unchanged
ENSG00000169418	1	153651113	153666468	1	q21.3	NPR1	-0.0971	Unchanged	-0.0069	Unchanged
ENSG00000143624	1	153700543	153746555	1	q21.3	INTS3	-0.0971	Unchanged	-0.0069	Unchanged
ENSG00000143554	1	153746830	153752633	1	q21.3	SLC27A3	-0.0971	Unchanged	-0.0069	Unchanged
ENSG00000231827	1	153767649	153774567	1	q21.3	RP11-216N14.5	-0.0971	Unchanged	-0.0069	Unchanged
ENSG00000143614	1	153777201	153895451	-1	q21.3	GATAD2B	-0.0971	Unchanged	-0.0069	Unchanged
ENSG00000198837	1	153901977	153919172	-1	q21.3	DENND4B	-0.0971	Unchanged	-0.0069	Unchanged
ENSG00000160741	1	153920145	153931101	-1	q21.3	CRTC2	-0.0971	Unchanged	-0.0069	Unchanged
ENSG00000143570	1	153931575	153940188	-1	q21.3	SLC39A1	-0.0971	Unchanged	-0.0069	Unchanged
ENSG00000143578	1	153940010	153946839	1	q21.3	CREB3L4	-0.10115	Decreased	-0.0069	Unchanged
ENSG00000177954	1	153963235	153964626	1	q21.3	RPS27	-0.1128	Decreased	-0.0069	Unchanged
ENSG00000143552	1	153965161	154127592	-1	q21.3	NUP210L	-0.1128	Decreased	-0.0069	Unchanged
ENSG00000143549	1	154127784	154167124	-1	q21.3	TPM3	-0.1128	Decreased	-0.0069	Unchanged
ENSG00000163263	1	154171848	154178809	-1	q21.3	C1orf189	-0.0861243	Unchanged	-0.0069	Unchanged
ENSG00000143612	1	154179182	154193104	-1	q21.3	C1orf43	-0.0442	Unchanged	-0.0069	Unchanged
ENSG00000143569	1	154192655	154243986	1	q21.3	UBAP2L	-0.0442	Unchanged	-0.0069	Unchanged
ENSG00000143575	1	154244987	154248351	1	q21.3	HAX1	-0.0442	Unchanged	-0.0069	Unchanged
ENSG00000143595	1	154293566	154297801	1	q21.3	AQP10	-0.0442	Unchanged	-0.0069	Unchanged
ENSG00000143515	1	154298029	154323783	1	q21.3	ATP8B2	-0.0442	Unchanged	-0.0069	Unchanged
ENSG00000160712	1	154377669	154441926	1	q21.3	IL6R	-0.0442	Unchanged	-0.0069	Unchanged
ENSG00000169291	1	154442248	154474589	-1	q21.3	SHE	-0.0442	Unchanged	-0.0069	Unchanged
ENSG00000163239	1	154474695	154520623	1	q21.3	TDRD10	-0.0442	Unchanged	-0.0069	Unchanged
ENSG00000160714	1	154521053	154531504	-1	q21.3	UBE2Q1	-0.0442	Unchanged	-0.0069	Unchanged
ENSG00000160716	1	154540257	154552502	1	q21.3	CHRNB2	-0.0442	Unchanged	-0.0069	Unchanged
ENSG00000160710	1	154554538	154600475	-1	q21.3	ADAR	-0.0200648	Unchanged	-0.0069	Unchanged
ENSG00000163344	1	154897210	154909467	-1	q21.3	PMVK	-0.0083	Unchanged	-0.0069	Unchanged
ENSG00000163346	1	154916552	154928599	-1	q21.3	PBXIP1	-0.0083	Unchanged	-0.0069	Unchanged
ENSG00000163348	1	154929502	154936329	-1	q21.3	PYGO2	-0.0083	Unchanged	-0.0069	Unchanged
ENSG00000160691	1	154934774	154946871	-1	q21.3	SHC1	-0.0083	Unchanged	-0.0069	Unchanged
ENSG00000173207	1	154947129	154951725	1	q21.3	CKS1B	-0.0083	Unchanged	-0.0069	Unchanged
ENSG00000160688	1	154955814	154965587	1	q21.3	FLAD1	-0.0083	Unchanged	-0.0069	Unchanged
ENSG00000163352	1	154966062	154966791	1	q21.3	LENEP	-0.0083	Unchanged	-0.0069	Unchanged
ENSG00000160685	1	154975127	154990998	1	q21.3	ZBTB7B	-0.0083	Unchanged	-0.0069	Unchanged
ENSG00000163354	1	154990996	155006257	-1	q22	DCST2	-0.0083	Unchanged	-0.0069	Unchanged
ENSG00000163357	1	155006300	155023406	1	q22	DCST1	-0.0083	Unchanged	-0.0069	Unchanged
ENSG00000143537	1	155023042	155035252	1	q22	ADAM15	-0.0083	Unchanged	-0.0069	Unchanged
ENSG00000243364	1	155036207	155042029	1	q22	EFNA4	-0.0083	Unchanged	-0.0069	Unchanged
ENSG00000169242	1	155099936	155107333	1	q22	EFNA1	-0.0083	Unchanged	-0.0069	Unchanged
ENSG00000169241	1	155107820	155111329	1	q22	SLC50A1	-0.0083	Unchanged	-0.0069	Unchanged
ENSG00000179085	1	155112367	155113071	-1	q22	DPM3	-0.0083	Unchanged	-0.0069	Unchanged
ENSG00000223452	1	155121020	155121295	1	q22	HMGN2P18	-0.0083	Unchanged	-0.0069	Unchanged
ENSG00000163462	1	155145873	155157447	1	q22	TRIM46	-0.0083	Unchanged	-0.0069	Unchanged
ENSG00000185499	1	155158300	155162707	-1	q22	MUC1	-0.0083	Unchanged	-0.0069	Unchanged
ENSG00000169231	1	155165379	155178842	-1	q22	THBS3	-0.0083	Unchanged	-0.0069	Unchanged
ENSG00000231064	1	155166659	155175286	1	q22	RP11-263K19.4	-0.0083	Unchanged	-0.0069	Unchanged
ENSG00000173171	1	155178490	155183614	1	q22	MTX1	-0.0083	Unchanged	-0.0069	Unchanged
ENSG00000160766	1	155183616	155197214	-1	q22	GBAP1	-0.0083	Unchanged	-0.0069	Unchanged
ENSG00000236675	1	155200766	155204116	1	q22	MTX1P1	-0.0083	Unchanged	-0.0069	Unchanged
ENSG00000177628	1	155204239	155214653	-1	q22	GBA	-0.0083	Unchanged	-0.0069	Unchanged
ENSG00000160767	1	155216996	155225274	-1	q22	FAM189B	-0.0083	Unchanged	-0.0069	Unchanged
ENSG00000116521	1	155225770	155232221	-1	q22	SCAMP3	-0.0083	Unchanged	-0.0069	Unchanged
ENSG00000176444	1	155232659	155248282	-1	q22	CLK2	-0.0083	Unchanged	-0.0069	Unchanged
ENSG00000143630	1	155247374	155259639	1	q22	HCN3	-0.0083	Unchanged	-0.0069	Unchanged
ENSG00000143627	1	155259630	155271225	-1	q22	PKLR	-0.0083	Unchanged	-0.0069	Unchanged
ENSG00000160752	1	155278539	155290457	1	q22	FDPS	0.0828	Unchanged	-0.0069	Unchanged
ENSG00000225855	1	155286654	155293967	-1	q22	RUSC1-AS1	0.0828	Unchanged	-0.0069	Unchanged
ENSG00000116539	1	155305059	155532598	-1	q22	ASH1L	0.0828	Unchanged	-0.0069	Unchanged
ENSG00000237872	1	155402969	155404053	1	q22	POU5F1P4	0.0828	Unchanged	-0.0069	Unchanged
ENSG00000235919	1	155531821	155533775	1	q22	ASH1L-AS1	0.0828	Unchanged	-0.0069	Unchanged
ENSG00000223503	1	155560392	155561053	-1	q22	RP11-29H23.6	0.0828	Unchanged	-0.0069	Unchanged
ENSG00000125459	1	155579979	155718153	1	q22	MSTO1	0.0828	Unchanged	-0.0069	Unchanged
ENSG00000246203	1	155584517	155630036	-1	q22	RP11-29H23.5	0.0828	Unchanged	-0.0069	Unchanged
ENSG00000163374	1	155629237	155658791	-1	q22	YY1AP1	0.0828	Unchanged	-0.0069	Unchanged
ENSG00000132676	1	155657751	155708803	1	q22	DAP3	0.0828	Unchanged	-0.0069	Unchanged
ENSG00000116580	1	155719508	155829191	-1	q22	GON4L	0.0828	Unchanged	-0.0069	Unchanged
ENSG00000234937	1	155815158	155816415	1	q22	RP11-101O6.2	0.0828	Unchanged	-0.0069	Unchanged
ENSG00000132718	1	155829300	155854990	1	q22	SYT11	0.0828	Unchanged	-0.0069	Unchanged
ENSG00000143622	1	155867599	155881195	-1	q22	RIT1	0.0828	Unchanged	-0.0069	Unchanged
ENSG00000132680	1	155882834	155904191	-1	q22	KIAA0907	-0.00191112	Unchanged	-0.0069	Unchanged
ENSG00000173080	1	155911480	155912625	1	q22	RXFP4	-0.0077	Unchanged	-0.0069	Unchanged
ENSG00000116584	1	155916645	155972355	-1	q22	ARHGEF2	-0.0077	Unchanged	-0.0069	Unchanged
ENSG00000163479	1	155978839	155990750	-1	q22	SSR2	-0.0077	Unchanged	-0.0069	Unchanged
ENSG00000160803	1	156005092	156023585	-1	q22	UBQLN4	-0.0077	Unchanged	-0.0069	Unchanged
ENSG00000116586	1	156024543	156028301	1	q22	LAMTOR2	-0.0077	Unchanged	-0.0069	Unchanged
ENSG00000132698	1	156030951	156040295	1	q22	RAB25	-0.0077	Unchanged	-0.0069	Unchanged
ENSG00000254726	1	156041804	156051789	-1	q22	MEX3A	-0.0077	Unchanged	-0.0069	Unchanged
ENSG00000160789	1	156052364	156109880	1	q22	LMNA	-0.0077	Unchanged	-0.0069	Unchanged
ENSG00000196189	1	156117157	156147543	1	q22	SEMA4A	-0.0077	Unchanged	-0.0069	Unchanged
ENSG00000160785	1	156163880	156182587	1	q22	SLC25A44	-0.0077	Unchanged	-0.0069	Unchanged
ENSG00000260238	1	156182773	156213123	1	q22	PMF1-BGLAP	-0.0077	Unchanged	-0.0069	Unchanged
ENSG00000160783	1	156182784	156212874	1	q22	PMF1	-0.0077	Unchanged	-0.0069	Unchanged
ENSG00000242252	1	156211753	156213112	1	q22	BGLAP	-0.0077	Unchanged	-0.0069	Unchanged
ENSG00000160781	1	156213206	156217881	-1	q22	PAQR6	-0.0077	Unchanged	-0.0069	Unchanged
ENSG00000198952	1	156219015	156252616	-1	q22	SMG5	-0.0077	Unchanged	-0.0069	Unchanged
ENSG00000163472	1	156252726	156262976	1	q22	TMEM79	-0.0077	Unchanged	-0.0069	Unchanged
ENSG00000198715	1	156259880	156265463	-1	q22	C1orf85	-0.0077	Unchanged	-0.0069	Unchanged
ENSG00000189030	1	156268415	156269428	-1	q22	VHLL	-0.0077	Unchanged	-0.0069	Unchanged
ENSG00000163468	1	156278759	156337664	-1	q22	CCT3	-0.0077	Unchanged	-0.0069	Unchanged
ENSG00000163467	1	156307105	156316786	1	q22	TSACC	-0.0077	Unchanged	-0.0069	Unchanged
ENSG00000132677	1	156339003	156355011	1	q22	RHBG	-0.0077	Unchanged	-0.0069	Unchanged
ENSG00000125462	1	156374044	156400493	-1	q22	C1orf61	-0.0077	Unchanged	-0.0069	Unchanged
ENSG00000116604	1	156433519	156470620	-1	q22	MEF2D	-0.0077	Unchanged	-0.0069	Unchanged
ENSG00000183856	1	156495197	156542396	-1	q23.1	IQGAP3	-0.0077	Unchanged	-0.0069	Unchanged
ENSG00000187862	1	156549519	156556562	1	q23.1	TTC24	-0.0077	Unchanged	-0.0069	Unchanged
ENSG00000163382	1	156561554	156564091	1	q23.1	APOA1BP	-0.0077	Unchanged	-0.0069	Unchanged
ENSG00000160818	1	156564279	156571288	-1	q23.1	GPATCH4	-0.0077	Unchanged	-0.0069	Unchanged
ENSG00000132702	1	156589086	156595517	1	q23.1	HAPLN2	-0.0077	Unchanged	-0.0069	Unchanged
ENSG00000132692	1	156611182	156629324	1	q23.1	BCAN	-0.0077	Unchanged	-0.0069	Unchanged
ENSG00000132688	1	156638555	156647189	-1	q23.1	NES	-0.0077	Unchanged	-0.0069	Unchanged
ENSG00000143320	1	156669398	156675608	-1	q23.1	CRABP2	-0.0077	Unchanged	-0.0069	Unchanged
ENSG00000143319	1	156691683	156698591	-1	q23.1	ISG20L2	-0.0077	Unchanged	-0.0069	Unchanged
ENSG00000143303	1	156698234	156706752	1	q23.1	RRNAD1	-0.0077	Unchanged	-0.0069	Unchanged
ENSG00000143314	1	156707095	156711382	-1	q23.1	MRPL24	-0.0077	Unchanged	-0.0069	Unchanged
ENSG00000143321	1	156711899	156736717	-1	q23.1	HDGF	-0.0077	Unchanged	-0.0069	Unchanged
ENSG00000143294	1	156720402	156770607	1	q23.1	PRCC	-0.0077	Unchanged	-0.0069	Unchanged
ENSG00000027869	1	156776035	156786654	-1	q23.1	SH2D2A	-0.0077	Unchanged	-0.0069	Unchanged
ENSG00000027644	1	156809855	156828810	-1	q23.1	INSRR	-0.0077	Unchanged	-0.0069	Unchanged
ENSG00000187800	1	156863490	156886226	1	q23.1	PEAR1	-0.0077	Unchanged	-0.0069	Unchanged
ENSG00000160838	1	156890442	156902886	1	q23.1	LRRC71	-0.0077	Unchanged	-0.0069	Unchanged
ENSG00000132694	1	156904632	157015162	-1	q23.1	ARHGEF11	-0.0077	Unchanged	-0.0069	Unchanged
ENSG00000211581	1	156905923	156906036	-1	q23.1	MIR765	-0.0077	Unchanged	-0.0069	Unchanged
ENSG00000237842	1	157029024	157030554	-1	q23.1	RP11-110J1.2	-0.0077	Unchanged	-0.0069	Unchanged
ENSG00000224520	1	157043049	157044495	1	q23.1	KRT8P45	-0.0077	Unchanged	-0.0069	Unchanged
ENSG00000253831	1	157061836	157069600	-1	q23.1	ETV3L	-0.0077	Unchanged	-0.0069	Unchanged
ENSG00000117036	1	157090983	157108266	-1	q23.1	ETV3	-0.0077	Unchanged	-0.0069	Unchanged
ENSG00000235700	1	157098154	157098463	1	q23.1	CYCSP52	-0.0077	Unchanged	-0.0069	Unchanged
ENSG00000143297	1	157483167	157522310	-1	q23.1	FCRL5	-0.0777	Unchanged	-0.0069	Unchanged
ENSG00000163518	1	157543539	157567870	-1	q23.1	FCRL4	-0.0777	Unchanged	-0.0069	Unchanged
ENSG00000160856	1	157644111	157670647	-1	q23.1	FCRL3	-0.0777	Unchanged	-0.0069	Unchanged
ENSG00000132704	1	157715523	157746922	-1	q23.1	FCRL2	-0.0777	Unchanged	-0.0864	Unchanged
ENSG00000163534	1	157764193	157789895	-1	q23.1	FCRL1	-0.0777	Unchanged	-0.0864	Unchanged
ENSG00000073754	1	157800704	157868046	-1	q23.1	CD5L	-0.0777	Unchanged	-0.0864	Unchanged
ENSG00000183853	1	157963063	158070052	1	q23.1	KIRREL	-0.0777	Unchanged	-0.0864	Unchanged
ENSG00000231666	1	158101834	158110429	-1	q23.1	RP11-404O13.1	-0.0777	Unchanged	-0.0864	Unchanged
ENSG00000158477	1	158223927	158228059	1	q23.1	CD1A	0.1692	Increased	-0.0864	Unchanged
ENSG00000158488	1	158323254	158327343	1	q23.1	CD1E	-0.0781	Unchanged	-0.0864	Unchanged
ENSG00000186306	1	158368312	158369256	-1	q23.1	OR10T2	-0.0781	Unchanged	-0.0864	Unchanged
ENSG00000180708	1	158389718	158390656	-1	q23.1	OR10K2	-0.0781	Unchanged	-0.0864	Unchanged
ENSG00000236257	1	158423988	158425063	1	q23.1	EI24P2	-0.0781	Unchanged	-0.0864	Unchanged
ENSG00000173285	1	158435272	158436344	1	q23.1	OR10K1	-0.0781	Unchanged	-0.0864	Unchanged
ENSG00000198965	1	158449668	158450675	1	q23.1	OR10R2	-0.0781	Unchanged	-0.0864	Unchanged
ENSG00000197532	1	158516918	158517895	-1	q23.1	OR6Y1	-0.0781	Unchanged	0.0363	Unchanged
ENSG00000186440	1	158532441	158533394	-1	q23.1	OR6P1	-0.0781	Unchanged	0.0363	Unchanged
ENSG00000186400	1	158548709	158549689	-1	q23.1	OR10X1	-0.0781	Unchanged	0.0363	Unchanged
ENSG00000198967	1	158576229	158577170	1	q23.1	OR10Z1	-0.0781	Unchanged	0.0363	Unchanged
ENSG00000163554	1	158580278	158656488	-1	q23.1	SPTA1	-0.0781	Unchanged	0.0363	Unchanged
ENSG00000196171	1	158669369	158670486	-1	q23.1	OR6K2	-0.0781	Unchanged	0.0363	Unchanged
ENSG00000203757	1	158686958	158687953	-1	q23.1	OR6K3	-0.0781	Unchanged	-0.0681	Unchanged
ENSG00000180437	1	158693903	158694902	-1	q23.1	OR6K4P	-0.0781	Unchanged	-0.0681	Unchanged
ENSG00000180433	1	158724510	158725681	1	q23.1	OR6K6	-0.0781	Unchanged	-0.0681	Unchanged
ENSG00000197403	1	158735466	158736492	-1	q23.1	OR6N1	-0.0781	Unchanged	-0.0681	Unchanged
ENSG00000188340	1	158746472	158747425	-1	q23.1	OR6N2	-0.0781	Unchanged	-0.0681	Unchanged
ENSG00000180409	1	158778189	158779125	-1	q23.1	OR10AA1P	-0.0781	Unchanged	-0.0681	Unchanged
ENSG00000229849	1	158848536	158853290	1	q23.1	RP11-393K10.1	-0.0781	Unchanged	-0.0681	Unchanged
ENSG00000163564	1	158900586	158946844	1	q23.1	PYHIN1	-0.0781	Unchanged	-0.0681	Unchanged
ENSG00000163565	1	158969758	159024945	1	q23.1	IFI16	-0.0781	Unchanged	-0.0681	Unchanged
ENSG00000163568	1	159032274	159116886	-1	q23.2	AIM2	-0.0781	Unchanged	-0.0681	Unchanged
ENSG00000162706	1	159141399	159173103	1	q23.2	CADM3	-0.0781	Unchanged	-0.0681	Unchanged
ENSG00000225670	1	159165775	159172302	-1	q23.2	CTA-134P22.2	-0.0781	Unchanged	-0.0681	Unchanged
ENSG00000213088	1	159173097	159176290	1	q23.2	DARC	-0.0781	Unchanged	-0.0681	Unchanged
ENSG00000215846	1	159246293	159247282	1	q23.2	MPTX1	-0.0781	Unchanged	-0.0681	Unchanged
ENSG00000196266	1	159283460	159284449	-1	q23.2	OR10J3	-0.0781	Unchanged	-0.0681	Unchanged
ENSG00000251686	1	159335951	159336879	1	q23.2	OR10J8P	-0.0781	Unchanged	-0.0681	Unchanged
ENSG00000196184	1	159409512	159410600	1	q23.2	OR10J1	-0.0781	Unchanged	-0.0681	Unchanged
ENSG00000184155	1	159504793	159505842	-1	q23.2	OR10J5	-0.0781	Unchanged	-0.0681	Unchanged
ENSG00000132703	1	159557615	159558655	1	q23.2	APCS	-0.0781	Unchanged	-0.0681	Unchanged
ENSG00000132693	1	159682079	159684379	-1	q23.2	CRP	-0.0781	Unchanged	-0.0681	Unchanged
ENSG00000235226	1	159728960	159729379	1	q23.2	RP11-419N10.5	-0.0781	Unchanged	-0.0681	Unchanged
ENSG00000158716	1	159750722	159752333	1	q23.2	DUSP23	-0.0781	Unchanged	-0.0681	Unchanged
ENSG00000181036	1	159770301	159786041	1	q23.2	FCRL6	-0.0781	Unchanged	-0.0681	Unchanged
ENSG00000158714	1	159796540	159807039	1	q23.2	SLAMF8	-0.0781	Unchanged	-0.0681	Unchanged
ENSG00000188004	1	159804264	159825137	-1	q23.2	C1orf204	-0.0781	Unchanged	-0.0681	Unchanged
ENSG00000243284	1	159824106	159832447	-1	q23.2	VSIG8	-0.0781	Unchanged	-0.0681	Unchanged
ENSG00000213085	1	159842154	159869953	-1	q23.2	CCDC19	-0.0781	Unchanged	-0.0681	Unchanged
ENSG00000158710	1	159887897	159895522	-1	q23.2	TAGLN2	-0.0781	Unchanged	-0.0681	Unchanged
ENSG00000085552	1	159896829	159915386	-1	q23.2	IGSF9	-0.0781	Unchanged	-0.0681	Unchanged
ENSG00000162723	1	159921282	159924044	-1	q23.2	SLAMF9	-0.0781	Unchanged	-0.0681	Unchanged
ENSG00000224259	1	159931008	159948851	1	q23.2	RP11-48O20.4	-0.0781	Unchanged	-0.0681	Unchanged
ENSG00000260766	1	159994743	159996584	-1	q23.2	RP11-226L15.5	-0.0781	Unchanged	-0.0681	Unchanged
ENSG00000143315	1	159997462	160001783	-1	q23.2	PIGM	-0.0781	Unchanged	-0.0681	Unchanged
ENSG00000177807	1	160007257	160040038	-1	q23.2	KCNJ10	-0.0781	Unchanged	-0.0681	Unchanged
ENSG00000162728	1	160051360	160060353	1	q23.2	KCNJ9	-0.0781	Unchanged	-0.0681	Unchanged
ENSG00000162729	1	160061130	160068733	-1	q23.2	IGSF8	-0.0781	Unchanged	-0.0681	Unchanged
ENSG00000018625	1	160085549	160113381	1	q23.2	ATP1A2	-0.0781	Unchanged	0.0217561	Unchanged
ENSG00000132681	1	160121360	160156767	1	q23.2	ATP1A4	-0.0781	Unchanged	0.0592	Unchanged
ENSG00000143318	1	160160285	160171676	1	q23.2	CASQ1	-0.0781	Unchanged	0.0592	Unchanged
ENSG00000227741	1	160171989	160178659	-1	q23.2	RP11-536C5.7	-0.0781	Unchanged	0	Unchanged
ENSG00000162734	1	160175127	160185166	1	q23.2	PEA15	-0.0781	Unchanged	-0.0588	Unchanged
ENSG00000132716	1	160185505	160232321	-1	q23.2	DCAF8	-0.0781	Unchanged	-0.0588	Unchanged
ENSG00000224261	1	160236130	160237015	-1	q23.2	RP11-179G5.1	-0.0781	Unchanged	-0.0588	Unchanged
ENSG00000162735	1	160246602	160256138	-1	q23.2	PEX19	-0.0781	Unchanged	-0.0588	Unchanged
ENSG00000122218	1	160259063	160313190	-1	q23.2	COPA	-0.0781	Unchanged	-0.0588	Unchanged
ENSG00000235082	1	160287193	160287496	1	q23.2	RP11-179G5.4	-0.0781	Unchanged	-0.0588	Unchanged
ENSG00000162736	1	160313062	160328742	1	q23.2	NCSTN	-0.0781	Unchanged	-0.0588	Unchanged
ENSG00000171786	1	160336857	160342638	1	q23.2	NHLH1	-0.0781	Unchanged	-0.0588	Unchanged
ENSG00000162738	1	160370376	160398468	1	q23.2	VANGL2	-0.0781	Unchanged	-0.0588	Unchanged
ENSG00000162739	1	160454820	160493052	-1	q23.2	SLAMF6	-0.0781	Unchanged	-0.0588	Unchanged
ENSG00000066294	1	160510885	160549306	-1	q23.3	CD84	-0.0781	Unchanged	-0.0588	Unchanged
ENSG00000117090	1	160577890	160617085	-1	q23.3	SLAMF1	-0.0781	Unchanged	-0.0588	Unchanged
ENSG00000117091	1	160648536	160681641	-1	q23.3	CD48	-0.0781	Unchanged	-0.0588	Unchanged
ENSG00000026751	1	160709037	160724611	1	q23.3	SLAMF7	-0.0781	Unchanged	-0.0588	Unchanged
ENSG00000122224	1	160765896	160798045	1	q23.3	LY9	-0.0781	Unchanged	-0.0588	Unchanged
ENSG00000122223	1	160799950	160832692	-1	q23.3	CD244	-0.0781	Unchanged	-0.0588	Unchanged
ENSG00000179914	1	160846329	160854960	-1	q23.3	ITLN1	-0.062938	Unchanged	-0.0588	Unchanged
ENSG00000213080	1	160864770	160865866	1	q23.3	RP11-312J18.5	-0.009	Unchanged	-0.0588	Unchanged
ENSG00000158764	1	160914815	160924589	-1	q23.3	ITLN2	-0.009	Unchanged	-0.0588	Unchanged
ENSG00000158769	1	160965001	160991138	-1	q23.3	F11R	-0.009	Unchanged	0.0186	Unchanged
ENSG00000215845	1	161007421	161008780	-1	q23.3	TSTD1	-0.009	Unchanged	0.0186	Unchanged
ENSG00000186517	1	161016736	161039760	-1	q23.3	ARHGAP30	-0.009	Unchanged	0.0186	Unchanged
ENSG00000143217	1	161040785	161059389	-1	q23.3	PVRL4	-0.009	Unchanged	0.0186	Unchanged
ENSG00000162755	1	161068151	161070136	1	q23.3	KLHDC9	-0.009	Unchanged	0.0186	Unchanged
ENSG00000143256	1	161070346	161087901	-1	q23.3	PFDN2	-0.009	Unchanged	0.0186	Unchanged
ENSG00000158793	1	161087876	161095235	1	q23.3	NIT1	-0.009	Unchanged	0.0186	Unchanged
ENSG00000158796	1	161090764	161102478	-1	q23.3	DEDD	-0.009	Unchanged	0.0186	Unchanged
ENSG00000224985	1	161123550	161129139	-1	q23.3	RP11-297K8.2	-0.009	Unchanged	0.0186	Unchanged
ENSG00000143258	1	161129240	161135513	1	q23.3	USP21	-0.009	Unchanged	0.0186	Unchanged
ENSG00000143224	1	161136200	161147803	1	q23.3	PPOX	-0.009	Unchanged	0.0186	Unchanged
ENSG00000158850	1	161141100	161147287	-1	q23.3	B4GALT3	-0.009	Unchanged	0.0186	Unchanged
ENSG00000158859	1	161159538	161168846	-1	q23.3	ADAMTS4	-0.009	Unchanged	-0.0228607	Unchanged
ENSG00000158869	1	161185024	161190489	1	q23.3	FCER1G	-0.009	Unchanged	-0.0517	Unchanged
ENSG00000158882	1	161195793	161200408	1	q23.3	TOMM40L	-0.009	Unchanged	-0.0517	Unchanged
ENSG00000143257	1	161199456	161208092	-1	q23.3	NR1I3	-0.009	Unchanged	-0.0517	Unchanged
ENSG00000248485	1	161228517	161255240	1	q23.3	PCP4L1	-0.009	Unchanged	-0.0517	Unchanged
ENSG00000158887	1	161274525	161279762	-1	q23.3	MPZ	-0.009	Unchanged	-0.0517	Unchanged
ENSG00000143252	1	161284047	161332984	1	q23.3	SDHC	-0.009	Unchanged	-0.0517	Unchanged
ENSG00000188931	1	161334521	161337664	-1	q23.3	C1orf192	-0.009	Unchanged	-0.0517	Unchanged
ENSG00000143226	1	161475220	161493803	1	q23.3	FCGR2A	-0.009	Unchanged	-0.0517	Unchanged
ENSG00000173110	1	161494036	161496681	1	q23.3	HSPA6	-0.009	Unchanged	-0.0517	Unchanged
ENSG00000203747	1	161511549	161600917	-1	q23.3	FCGR3A	-0.009	Unchanged	-0.0517	Unchanged
ENSG00000072694	1	161551101	161648444	1	q23.3	FCGR2B	-0.009	Unchanged	-0.0517	Unchanged
ENSG00000244682	1	161551129	161575452	1	q23.3	FCGR2C	-0.009	Unchanged	-0.0517	Unchanged
ENSG00000225217	1	161576081	161578007	1	q23.3	HSPA7	-0.009	Unchanged	-0.0517	Unchanged
ENSG00000234211	1	161641768	161644614	-1	q23.3	RP11-25K21.1	-0.009	Unchanged	-0.0517	Unchanged
ENSG00000213075	1	161653485	161655042	-1	q23.3	RPL31P11	-0.009	Unchanged	-0.0517	Unchanged
ENSG00000132185	1	161676762	161684142	1	q23.3	FCRLA	-0.009	Unchanged	-0.0517	Unchanged
ENSG00000162746	1	161691353	161697933	1	q23.3	FCRLB	0.148333	Increased	-0.0517	Unchanged
ENSG00000081721	1	161719548	161727028	1	q23.3	DUSP12	0.1889	Increased	-0.0517	Unchanged
ENSG00000118217	1	161736084	161933860	1	q23.3	ATF6	0.1889	Increased	-0.0517	Unchanged
ENSG00000229808	1	161860623	161861986	1	q23.3	RP11-456P18.2	0.1889	Increased	-0.0517	Unchanged
ENSG00000162745	1	161952982	161993644	-1	q23.3	OLFML2B	0.1889	Increased	-0.0517	Unchanged
ENSG00000198929	1	162039564	162353321	1	q23.3	NOS1AP	0.1889	Increased	-0.0517	Unchanged
ENSG00000239887	1	162336698	162356600	1	q23.3	C1orf226	0.1889	Increased	-0.0517	Unchanged
ENSG00000171722	1	162343515	162346660	-1	q23.3	C1orf111	0.1889	Increased	-0.0517	Unchanged
ENSG00000198574	1	162365056	162381928	-1	q23.3	SH2D1B	0.1889	Increased	-0.0517	Unchanged
ENSG00000152332	1	162467041	162499419	1	q23.3	UHMK1	0.1889	Increased	-0.0517	Unchanged
ENSG00000117143	1	162531321	162569627	1	q23.3	UAP1	0.1889	Increased	-0.0517	Unchanged
ENSG00000162733	1	162601163	162750237	1	q23.3	DDR2	0.1889	Increased	-0.0517	Unchanged
ENSG00000132196	1	162760492	162782607	1	q23.3	HSD17B7	0.1889	Increased	-0.0517	Unchanged
ENSG00000185860	1	162794248	162838605	-1	q23.3	C1orf110	0.1889	Increased	-0.0517	Unchanged
ENSG00000117152	1	163038565	163046592	1	q23.3	RGS4	0.1889	Increased	-0.0517	Unchanged
ENSG00000143248	1	163080911	163291577	-1	q23.3	RGS5	0.00692145	Unchanged	-0.0517	Unchanged
ENSG00000143228	1	163236366	163325554	1	q23.3	NUF2	0.087169	Unchanged	-0.0517	Unchanged
ENSG00000213070	1	164326004	164326601	1	q23.3	HMGB3P6	0.2077	Increased	-0.0517	Unchanged
ENSG00000185630	1	164524821	164868533	1	q23.3	PBX1	-0.267958	Decreased	-0.0517	Unchanged
ENSG00000162761	1	165171104	165325952	-1	q23.3	LMX1A	-0.1486	Decreased	-0.0517	Unchanged
ENSG00000143171	1	165370159	165414433	-1	q23.3	RXRG	-0.1486	Decreased	-0.0517	Unchanged
ENSG00000237463	1	165446078	165551392	-1	q24.1	RP11-280O1.2	-0.1486	Decreased	-0.0517	Unchanged
ENSG00000162763	1	165513244	165533198	1	q24.1	LRRC52	-0.1486	Decreased	-0.0517	Unchanged
ENSG00000143198	1	165600098	165631033	1	q24.1	MGST3	-0.1486	Decreased	-0.0517	Unchanged
ENSG00000143149	1	165631453	165668100	-1	q24.1	ALDH9A1	-0.1486	Decreased	-0.0517	Unchanged
ENSG00000215838	1	165667987	165679205	1	q24.1	RP11-466F5.6	-0.1486	Decreased	-0.0517	Unchanged
ENSG00000143183	1	165696032	165796992	-1	q24.1	TMCO1	-0.1486	Decreased	-0.0517	Unchanged
ENSG00000230659	1	165788590	165789024	1	q24.1	RP11-466F5.9	-0.1486	Decreased	-0.0517	Unchanged
ENSG00000143179	1	165796768	165880855	1	q24.1	UCK2	-0.169733	Decreased	-0.0517	Unchanged
ENSG00000188859	1	166026674	166136206	-1	q24.1	FAM78B	-0.2351	Decreased	-0.0517	Unchanged
ENSG00000267884	1	166026679	166028709	-1	q24.1	AL626787.1	-0.2351	Decreased	-0.0517	Unchanged
ENSG00000215834	1	166572912	166600637	1	q24.1	FMO9P	-0.2351	Decreased	-0.0517	Unchanged
ENSG00000232341	1	166716616	166717897	1	q24.1	RPL4P2	-0.2351	Decreased	-0.0517	Unchanged
ENSG00000143157	1	166808681	166825581	1	q24.1	POGK	-0.2351	Decreased	-0.0517	Unchanged
ENSG00000152382	1	166825747	166845564	-1	q24.1	TADA1	-0.2351	Decreased	-0.0517	Unchanged
ENSG00000143195	1	166882443	166944719	-1	q24.1	ILDR2	-0.2351	Decreased	-0.0517	Unchanged
ENSG00000143194	1	166958346	166991451	1	q24.1	MAEL	-0.2351	Decreased	-0.0517	Unchanged
ENSG00000143167	1	167022073	167059868	-1	q24.1	GPA33	-0.2351	Decreased	-0.0517	Unchanged
ENSG00000198842	1	167063282	167098402	1	q24.1	DUSP27	-0.2351	Decreased	-0.0517	Unchanged
ENSG00000198821	1	167399877	167487847	-1	q24.2	CD247	-0.1695	Decreased	-0.0517	Unchanged
ENSG00000143162	1	167498914	167523004	-1	q24.2	CREG1	-0.1695	Decreased	-0.0517	Unchanged
ENSG00000198771	1	167599330	167675486	1	q24.2	RCSD1	-0.1695	Decreased	-0.0517	Unchanged
ENSG00000197965	1	167690429	167761156	1	q24.2	MPZL1	-0.1695	Decreased	-0.0517	Unchanged
ENSG00000143199	1	167778625	167883453	-1	q24.2	ADCY10	-0.1695	Decreased	-0.0517	Unchanged
ENSG00000143158	1	167885967	167906278	-1	q24.2	MPC2	-0.1695	Decreased	-0.0517	Unchanged
ENSG00000143164	1	167905021	168045081	1	q24.2	DCAF6	-0.0432669	Unchanged	-0.0517	Unchanged
ENSG00000224837	1	168025139	168025660	-1	q24.2	GCSHP5	-0.1274	Decreased	-0.0517	Unchanged
ENSG00000143147	1	168053997	168106821	-1	q24.2	GPR161	-0.1274	Decreased	-0.0517	Unchanged
ENSG00000143155	1	168148171	168169950	1	q24.2	TIPRL	-0.136155	Decreased	-0.0517	Unchanged
ENSG00000214262	1	168214803	168216581	-1	q24.2	ANKRD36BP1	-0.2239	Decreased	-0.0517	Unchanged
ENSG00000143178	1	168250278	168283664	1	q24.2	TBX19	-0.2239	Decreased	-0.0517	Unchanged
ENSG00000143185	1	168510003	168513235	-1	q24.2	XCL2	-0.2239	Decreased	-0.0517	Unchanged
ENSG00000143184	1	168545711	168551315	1	q24.2	XCL1	-0.2239	Decreased	-0.0517	Unchanged
ENSG00000143196	1	168664697	168698502	-1	q24.2	DPT	-0.2239	Decreased	-0.0517	Unchanged
ENSG00000225826	1	168756177	168762124	1	q24.2	LINC00626	-0.2239	Decreased	-0.0517	Unchanged
ENSG00000213063	1	168907705	168908161	1	q24.2	RPL29P7	-0.2239	Decreased	-0.0517	Unchanged
ENSG00000143153	1	169074935	169101960	1	q24.2	ATP1B1	-0.2239	Decreased	-0.0517	Unchanged
ENSG00000117475	1	169337208	169365778	1	q24.2	BLZF1	-0.2239	Decreased	-0.0517	Unchanged
ENSG00000117477	1	169364108	169429907	-1	q24.2	CCDC181	-0.2239	Decreased	-0.0517	Unchanged
ENSG00000117479	1	169433147	169455241	-1	q24.2	SLC19A2	-0.2239	Decreased	-0.0517	Unchanged
ENSG00000174175	1	169558087	169599431	-1	q24.2	SELP	-0.2239	Decreased	-0.0517	Unchanged
ENSG00000000460	1	169631245	169823221	1	q24.2	C1orf112	-0.2239	Decreased	-0.0517	Unchanged
ENSG00000188404	1	169659808	169680839	-1	q24.2	SELL	-0.2239	Decreased	-0.0517	Unchanged
ENSG00000007908	1	169691781	169703220	-1	q24.2	SELE	-0.2239	Decreased	-0.0517	Unchanged
ENSG00000171806	1	169761670	169764107	-1	q24.2	METTL18	-0.2239	Decreased	-0.0517	Unchanged
ENSG00000000457	1	169821804	169863408	-1	q24.2	SCYL3	-0.2239	Decreased	-0.0517	Unchanged
ENSG00000075945	1	169890467	170054349	-1	q24.2	KIFAP3	-0.2239	Decreased	-0.0517	Unchanged
ENSG00000203740	1	170115142	170136931	1	q24.2	METTL11B	-0.2239	Decreased	-0.0517	Unchanged
ENSG00000224286	1	170240744	170253349	-1	q24.2	RP11-297H3.4	-0.2239	Decreased	-0.0517	Unchanged
ENSG00000120370	1	170501270	170522587	1	q24.2	GORAB	-0.2239	Decreased	-0.0517	Unchanged
ENSG00000116132	1	170631869	170708560	1	q24.2	PRRX1	-0.2239	Decreased	-0.0517	Unchanged
ENSG00000271811	1	170636522	170638566	1	q24.2	RP1-79C4.4	-0.2239	Decreased	-0.0517	Unchanged
ENSG00000117501	1	170904612	171033906	1	q24.3	MROH9	-0.2239	Decreased	-0.0517	Unchanged
ENSG00000226552	1	171052706	171054346	1	q24.3	RP5-1092L12.2	-0.2239	Decreased	-0.0517	Unchanged
ENSG00000007933	1	171060018	171086959	1	q24.3	FMO3	-0.2239	Decreased	-0.0517	Unchanged
ENSG00000117507	1	171106879	171130707	1	q24.3	FMO6P	-0.2239	Decreased	-0.0517	Unchanged
ENSG00000094963	1	171154347	171181822	1	q24.3	FMO2	-0.2239	Decreased	-0.0517	Unchanged
ENSG00000010932	1	171217638	171255117	1	q24.3	FMO1	-0.2239	Decreased	-0.0517	Unchanged
ENSG00000076258	1	171283347	171311223	1	q24.3	FMO4	-0.2239	Decreased	-0.0517	Unchanged
ENSG00000117523	1	171454651	171562650	1	q24.3	PRRC2C	-0.2239	Decreased	-0.0517	Unchanged
ENSG00000034971	1	171604557	171621811	-1	q24.3	MYOC	-0.2239	Decreased	-0.0517	Unchanged
ENSG00000233328	1	171639657	171640079	-1	q24.3	PFN1P1	-0.2239	Decreased	-0.0517	Unchanged
ENSG00000117533	1	171669300	171711387	-1	q24.3	VAMP4	-0.2239	Decreased	-0.0517	Unchanged
ENSG00000010165	1	171750788	171783163	1	q24.3	METTL13	-0.2239	Decreased	-0.0517	Unchanged
ENSG00000224600	1	171793750	171794101	-1	q24.3	RP4-612B18.1	-0.2239	Decreased	-0.0517	Unchanged
ENSG00000197959	1	171810621	172387606	1	q24.3	DNM3	-0.2239	Decreased	-0.0517	Unchanged
ENSG00000135845	1	172339329	172413230	-1	q24.3	PIGC	-0.2239	Decreased	-0.0517	Unchanged
ENSG00000094975	1	172501489	172580971	1	q24.3	SUCO	-0.2239	Decreased	-0.0517	Unchanged
ENSG00000117560	1	172628154	172636014	1	q24.3	FASLG	-0.2239	Decreased	-0.0517	Unchanged
ENSG00000120337	1	173009100	173020103	-1	q25.1	TNFSF18	-0.2239	Decreased	-0.0517	Unchanged
ENSG00000117586	1	173152873	173176452	-1	q25.1	TNFSF4	-0.2239	Decreased	-0.0517	Unchanged
ENSG00000231615	1	173331536	173332872	-1	q25.1	RP11-296O14.2	-0.2239	Decreased	-0.0517	Unchanged
ENSG00000203739	1	173386932	173430501	-1	q25.1	RP11-296O14.3	-0.2239	Decreased	-0.0517	Unchanged
ENSG00000117592	1	173446405	173457946	1	q25.1	PRDX6	-0.2239	Decreased	-0.0517	Unchanged
ENSG00000162753	1	173469603	173572233	-1	q25.1	SLC9C2	-0.2239	Decreased	-0.0517	Unchanged
ENSG00000232113	1	173604912	173606273	1	q25.1	RP11-360D2.1	-0.2239	Decreased	-0.0517	Unchanged
ENSG00000076321	1	173684080	173755840	1	q25.1	KLHL20	-0.2239	Decreased	-0.0517	Unchanged
ENSG00000120334	1	173768688	173793858	-1	q25.1	CENPL	-0.2239	Decreased	-0.0517	Unchanged
ENSG00000117593	1	173793641	173827684	1	q25.1	DARS2	-0.2239	Decreased	-0.0517	Unchanged
ENSG00000234741	1	173833038	173838020	-1	q25.1	GAS5	-0.2239	Decreased	-0.0517	Unchanged
ENSG00000185278	1	173837220	173866494	1	q25.1	ZBTB37	-0.2239	Decreased	-0.0517	Unchanged
ENSG00000117601	1	173872947	173886516	-1	q25.1	SERPINC1	-0.2239	Decreased	-0.0517	Unchanged
ENSG00000135870	1	173900352	173991435	-1	q25.1	RC3H1	-0.2239	Decreased	-0.0517	Unchanged
ENSG00000152061	1	174128548	174964445	1	q25.1	RABGAP1L	-0.26559	Decreased	-0.0517	Unchanged
ENSG00000203737	1	174417212	174418683	1	q25.1	GPR52	-0.2239	Decreased	-0.0517	Unchanged
ENSG00000231378	1	174818805	174819306	-1	q25.1	NDUFAF4P4	-0.2301	Decreased	-0.0517	Unchanged
ENSG00000116161	1	174968300	174980851	1	q25.1	CACYBP	-0.2301	Decreased	-0.0517	Unchanged
ENSG00000120333	1	174979925	174992561	-1	q25.1	MRPS14	-0.2301	Decreased	-0.0517	Unchanged
ENSG00000181101	1	175013762	175014784	-1	q25.1	SDCCAG3P2	-0.2301	Decreased	-0.0517	Unchanged
ENSG00000120332	1	175036994	175117202	1	q25.1	TNN	-0.2301	Decreased	-0.0517	Unchanged
ENSG00000235750	1	175126123	175162135	-1	q25.1	KIAA0040	-0.2301	Decreased	-0.0517	Unchanged
ENSG00000233946	1	175266216	175266376	1	q25.1	RP5-1114G22.1	-0.2301	Decreased	-0.0517	Unchanged
ENSG00000224718	1	175846479	175849604	1	q25.1	RP11-222A5.1	-0.2301	Decreased	-0.0517	Unchanged
ENSG00000143207	1	175913967	176176629	-1	q25.2	RFWD2	-0.2301	Decreased	-0.0517	Unchanged
ENSG00000116183	1	176432307	176814735	1	q25.2	PAPPA2	-0.2301	Decreased	-0.0517	Unchanged
ENSG00000237514	1	176585404	176585925	-1	q25.2	PTP4A1P7	-0.2301	Decreased	-0.0517	Unchanged
ENSG00000152092	1	176826438	177134109	-1	q25.2	ASTN1	-0.2301	Decreased	-0.0517	Unchanged
ENSG00000198797	1	177140633	177251558	1	q25.2	FAM5B	-0.221898	Decreased	-0.0517	Unchanged
ENSG00000227579	1	177362423	177566844	-1	q25.2	RP1-35C21.2	-0.1397	Decreased	-0.0517	Unchanged
ENSG00000120341	1	177893091	177939348	-1	q25.2	SEC16B	-0.1397	Decreased	-0.0517	Unchanged
ENSG00000254154	1	177897923	178007142	-1	q25.2	RP4-798P15.3	-0.1397	Decreased	-0.0517	Unchanged
ENSG00000242193	1	177975271	178007085	-1	q25.2	RP11-568K15.1	-0.1397	Decreased	-0.0517	Unchanged
ENSG00000075391	1	178062864	178448644	1	q25.2	RASAL2	-0.1397	Decreased	-0.0517	Unchanged
ENSG00000240021	1	178482212	178517734	1	q25.2	TEX35	-0.1397	Decreased	-0.0517	Unchanged
ENSG00000213057	1	178511887	178518024	1	q25.2	C1orf220	-0.1397	Decreased	-0.0517	Unchanged
ENSG00000184909	1	178511950	178517579	1	q25.2	C1ORF220	-0.1397	Decreased	-0.0517	Unchanged
ENSG00000116191	1	178694300	178889238	1	q25.2	RALGPS2	-0.1397	Decreased	-0.0517	Unchanged
ENSG00000228196	1	178715818	178716889	-1	q25.2	PTPN2P1	-0.1397	Decreased	-0.0517	Unchanged
ENSG00000116194	1	178818840	178840187	-1	q25.2	ANGPTL1	-0.1397	Decreased	-0.0517	Unchanged
ENSG00000116199	1	178994939	179045697	1	q25.2	FAM20B	-0.1397	Decreased	-0.0517	Unchanged
ENSG00000186283	1	179050512	179067158	1	q25.2	TOR3A	-0.1397	Decreased	-0.0517	Unchanged
ENSG00000143322	1	179068462	179198819	-1	q25.2	ABL2	-0.1397	Decreased	-0.0517	Unchanged
ENSG00000057252	1	179262925	179327815	1	q25.2	SOAT1	-0.1397	Decreased	-0.0517	Unchanged
ENSG00000162779	1	179334855	179523870	1	q25.2	AXDND1	-0.1397	Decreased	-0.0517	Unchanged
ENSG00000236539	1	179416737	179426450	-1	q25.2	HNRNPA1P54	-0.1397	Decreased	-0.0517	Unchanged
ENSG00000261250	1	179512336	179518057	-1	q25.2	RP11-545A16.1	-0.1397	Decreased	-0.0517	Unchanged
ENSG00000116218	1	179519674	179545087	-1	q25.2	NPHS2	-0.1397	Decreased	-0.0517	Unchanged
ENSG00000162782	1	179560748	179660407	1	q25.2	TDRD5	-0.1397	Decreased	-0.0517	Unchanged
ENSG00000143340	1	179712298	179785333	1	q25.2	FAM163A	-0.1397	Decreased	-0.0517	Unchanged
ENSG00000169905	1	179809102	179846934	-1	q25.2	TOR1AIP2	-0.1397	Decreased	-0.0517	Unchanged
ENSG00000258664	1	179833916	179834311	-1	q25.2	IFRG15	-0.1397	Decreased	-0.0517	Unchanged
ENSG00000143337	1	179851177	179889211	1	q25.2	TOR1AIP1	-0.1397	Decreased	-0.0517	Unchanged
ENSG00000135837	1	179923873	180084015	1	q25.2	CEP350	-0.1397	Decreased	-0.0517	Unchanged
ENSG00000116260	1	180123969	180173165	1	q25.2	QSOX1	-0.1397	Decreased	-0.0517	Unchanged
ENSG00000121454	1	180199421	180249380	1	q25.2	LHX4	-0.1397	Decreased	-0.0517	Unchanged
ENSG00000135847	1	180244515	180472089	-1	q25.3	ACBD6	-0.1397	Decreased	-0.0517	Unchanged
ENSG00000235060	1	180403935	180405071	1	q25.3	VDAC1P4	-0.1397	Decreased	-0.0517	Unchanged
ENSG00000143324	1	180601140	180859387	1	q25.3	XPR1	-0.1397	Decreased	-0.0517	Unchanged
ENSG00000135835	1	180882290	180920750	1	q25.3	KIAA1614	-0.1397	Decreased	-0.0517	Unchanged
ENSG00000135823	1	180941861	180992047	-1	q25.3	STX6	-0.1397	Decreased	-0.0517	Unchanged
ENSG00000153029	1	181003067	181031074	1	q25.3	MR1	-0.1397	Decreased	-0.0517	Unchanged
ENSG00000162783	1	181057638	181059977	1	q25.3	IER5	-0.1397	Decreased	-0.0517	Unchanged
ENSG00000179452	1	181205524	181207740	1	q25.3	RP11-380B22.1	-0.1397	Decreased	-0.0517	Unchanged
ENSG00000198216	1	181382238	181777219	1	q25.3	CACNA1E	-0.1397	Decreased	-0.0517	Unchanged
ENSG00000179930	1	182023705	182030847	-1	q25.3	ZNF648	-0.1397	Decreased	-0.0517	Unchanged
ENSG00000224810	1	182031812	182038388	-1	q25.3	RP11-538D16.2	-0.1397	Decreased	-0.0517	Unchanged
ENSG00000232096	1	182151865	182152231	-1	q25.3	GS1-122H1.3	-0.1397	Decreased	-0.0517	Unchanged
ENSG00000231684	1	182305136	182305475	1	q25.3	RP11-416K24.2	-0.1397	Decreased	-0.0517	Unchanged
ENSG00000135821	1	182350839	182361341	-1	q25.3	GLUL	-0.1397	Decreased	-0.0517	Unchanged
ENSG00000203730	1	182367252	182369751	-1	q25.3	TEDDM1	-0.1397	Decreased	-0.0517	Unchanged
ENSG00000203729	1	182376756	182383950	1	q25.3	LINC00272	-0.1397	Decreased	-0.0517	Unchanged
ENSG00000121446	1	182419256	182529734	1	q25.3	RGSL1	-0.1397	Decreased	-0.0517	Unchanged
ENSG00000135828	1	182542769	182558391	-1	q25.3	RNASEL	-0.1397	Decreased	-0.0517	Unchanged
ENSG00000143333	1	182567758	182573543	-1	q25.3	RGS16	-0.1397	Decreased	-0.0517	Unchanged
ENSG00000261504	1	182584389	182585764	1	q25.3	RP11-317P15.4	-0.1397	Decreased	-0.0517	Unchanged
ENSG00000135824	1	182615239	182653711	-1	q25.3	RGS8	-0.1397	Decreased	-0.0517	Unchanged
ENSG00000135838	1	182758428	182799519	1	q25.3	NPL	-0.1397	Decreased	-0.0517	Unchanged
ENSG00000135829	1	182808504	182856886	1	q25.3	DHX9	-0.1397	Decreased	-0.0517	Unchanged
ENSG00000135862	1	182992595	183114727	1	q25.3	LAMC1	-0.1397	Decreased	-0.0517	Unchanged
ENSG00000058085	1	183155373	183214035	1	q25.3	LAMC2	-0.1397	Decreased	-0.0517	Unchanged
ENSG00000157064	1	183217372	183387737	-1	q25.3	NMNAT2	-0.1397	Decreased	-0.0517	Unchanged
ENSG00000116698	1	183441351	183567381	1	q25.3	SMG7	-0.1397	Decreased	-0.0517	Unchanged
ENSG00000116701	1	183524698	183560011	-1	q25.3	NCF2	-0.1397	Decreased	-0.0517	Unchanged
ENSG00000162704	1	183592401	183604892	-1	q25.3	ARPC5	-0.1397	Decreased	-0.0517	Unchanged
ENSG00000143344	1	183605208	183897666	1	q25.3	RGL1	-0.175532	Decreased	-0.0517	Unchanged
ENSG00000173627	1	183615541	183622451	-1	q25.3	APOBEC4	-0.1397	Decreased	-0.0517	Unchanged
ENSG00000198756	1	183898796	184006863	-1	q25.3	COLGALT2	-0.2654	Decreased	-0.0517	Unchanged
ENSG00000198860	1	184020811	184043346	1	q25.3	TSEN15	-0.2654	Decreased	-0.0517	Unchanged
ENSG00000116667	1	184356192	184598154	1	q25.3	C1orf21	-0.2654	Decreased	-0.0517	Unchanged
ENSG00000116406	1	184659365	184724047	-1	q25.3	EDEM3	-0.2654	Decreased	-0.0517	Unchanged
ENSG00000135842	1	184759858	184943682	-1	q25.3	FAM129A	-0.218058	Decreased	-0.0517	Unchanged
ENSG00000121481	1	185014496	185071740	1	q25.3	RNF2	-0.0996888	Unchanged	-0.0517	Unchanged
ENSG00000121486	1	185087220	185126204	-1	q25.3	TRMT1L	-0.0848322	Unchanged	-0.0517	Unchanged
ENSG00000116668	1	185126212	185260897	1	q25.3	SWT1	-0.2338	Decreased	0.0131223	Unchanged
ENSG00000116679	1	185265520	185286461	-1	q25.3	IVNS1ABP	-0.2338	Decreased	-0.037	Unchanged
ENSG00000143341	1	185703683	186160085	1	q25.3	HMCN1	-0.194883	Decreased	-0.037	Unchanged
ENSG00000116690	1	186265405	186283694	1	q31.1	PRG4	-0.2351	Decreased	-0.037	Unchanged
ENSG00000202025	1	186280957	186281060	-1	q31.1	RNU6-1240P	-0.2351	Decreased	-0.037	Unchanged
ENSG00000047410	1	186282954	186344825	-1	q31.1	TPR	-0.297526	Decreased	-0.0267036	Unchanged
ENSG00000157181	1	186344890	186390510	1	q31.1	C1orf27	-0.1414	Decreased	-0.0633	Unchanged
ENSG00000262180	1	186369704	186370587	1	q31.1	OCLM	-0.1414	Decreased	-0.0633	Unchanged
ENSG00000116703	1	186412698	186430254	-1	q31.1	PDC	-0.1414	Decreased	-0.0633	Unchanged
ENSG00000073756	1	186640923	186649559	-1	q31.1	PTGS2	-0.1414	Decreased	-0.0633	Unchanged
ENSG00000116711	1	186798085	186958113	1	q31.1	PLA2G4A	-0.1414	Decreased	-0.0633	Unchanged
ENSG00000162670	1	190066792	190446759	-1	q31.1	FAM5C	-0.181084	Decreased	-0.0633	Unchanged
ENSG00000231175	1	190594020	190770788	1	q31.1	RP11-463J7.2	-0.1408	Decreased	-0.0633	Unchanged
ENSG00000228020	1	191115155	191116091	-1	q31.2	HNRNPA1P46	-0.1408	Decreased	-0.0633	Unchanged
ENSG00000150681	1	192127587	192154945	1	q31.2	RGS18	-0.1776	Decreased	-0.0396376	Unchanged
ENSG00000226723	1	192215838	192216617	-1	q31.2	RP11-142L4.3	-0.1776	Decreased	-0.0602	Unchanged
ENSG00000253148	1	192286122	192336415	1	q31.2	RGS21	-0.1776	Decreased	-0.0602	Unchanged
ENSG00000090104	1	192544857	192549161	1	q31.2	RGS1	-0.1776	Decreased	-0.0602	Unchanged
ENSG00000127074	1	192605275	192629390	1	q31.2	RGS13	-0.0818	Unchanged	-0.0602	Unchanged
ENSG00000231767	1	192685313	192685783	1	q31.2	MIR4426	-0.0818	Unchanged	-0.0602	Unchanged
ENSG00000116741	1	192778169	192781403	1	q31.2	RGS2	-0.0818	Unchanged	-0.0602	Unchanged
ENSG00000116750	1	192984889	193029237	-1	q31.2	UCHL5	-0.0818	Unchanged	-0.0602	Unchanged
ENSG00000116747	1	193028552	193060907	1	q31.2	TROVE2	-0.0818	Unchanged	-0.0602	Unchanged
ENSG00000023572	1	193065598	193075244	-1	q31.2	GLRX2	-0.0818	Unchanged	-0.0602	Unchanged
ENSG00000134371	1	193091147	193223031	1	q31.2	CDC73	-0.0818	Unchanged	-0.0602	Unchanged
ENSG00000162630	1	193148175	193155784	-1	q31.2	B3GALT2	-0.0818	Unchanged	-0.0602	Unchanged
ENSG00000000971	1	196621008	196716634	1	q31.3	CFH	-0.0818	Unchanged	-0.0602	Unchanged
ENSG00000116785	1	196743925	196763203	1	q31.3	CFHR3	-0.0818	Unchanged	-0.0602	Unchanged
ENSG00000244414	1	196788875	196801319	1	q31.3	CFHR1	-0.0818	Unchanged	-0.0602	Unchanged
ENSG00000080910	1	196788898	196928356	1	q31.3	CFHR2	-0.0818	Unchanged	-0.0602	Unchanged
ENSG00000134365	1	196857144	196887843	1	q31.3	CFHR4	-0.0818	Unchanged	-0.0602	Unchanged
ENSG00000134389	1	196946667	196978804	1	q31.3	CFHR5	-0.0818	Unchanged	-0.0602	Unchanged
ENSG00000143278	1	197008321	197036397	-1	q31.3	F13B	-0.0818	Unchanged	-0.0602	Unchanged
ENSG00000066279	1	197053258	197115824	-1	q31.3	ASPM	-0.0818	Unchanged	-0.0602	Unchanged
ENSG00000177888	1	197122810	197169672	-1	q31.3	ZBTB41	-0.0818	Unchanged	-0.0602	Unchanged
ENSG00000134376	1	197170592	197447585	1	q31.3	CRB1	-0.0818	Unchanged	-0.0602	Unchanged
ENSG00000213047	1	197473878	197744826	-1	q31.3	DENND1B	-0.0818	Unchanged	-0.0557116	Unchanged
ENSG00000213046	1	197657890	197659757	1	q31.3	EEF1A1P32	-0.0818	Unchanged	-0.0714	Unchanged
ENSG00000203724	1	197871777	197876497	1	q31.3	C1orf53	-0.0818	Unchanged	-0.0714	Unchanged
ENSG00000143355	1	197881037	197904608	1	q31.3	LHX9	-0.0818	Unchanged	-0.0714	Unchanged
ENSG00000151414	1	198126093	198291550	1	q31.3	NEK7	-0.0818	Unchanged	-0.0714	Unchanged
ENSG00000232824	1	198166909	198167316	-1	q31.3	RP11-401A10.2	-0.0818	Unchanged	-0.0714	Unchanged
ENSG00000151418	1	198492352	198510075	-1	q31.3	ATP6V1G3	-0.0818	Unchanged	-0.0714	Unchanged
ENSG00000081237	1	198607801	198726545	1	q31.3	PTPRC	-0.0818	Unchanged	-0.0714	Unchanged
ENSG00000229989	1	198776622	198906558	-1	q32.1	MIR181A1HG	-0.0818	Unchanged	-0.0714	Unchanged
ENSG00000227747	1	198918145	198918934	1	q32.1	RP11-16L9.1	-0.0818	Unchanged	-0.0714	Unchanged
ENSG00000231718	1	199117726	199362435	1	q32.1	RP11-382E9.1	-0.0818	Unchanged	-0.0714	Unchanged
ENSG00000116833	1	199996730	200146552	1	q32.1	NR5A2	-0.0818	Unchanged	-0.0714	Unchanged
ENSG00000233827	1	200182656	200183643	1	q32.1	FAM58BP	-0.0818	Unchanged	-0.0714	Unchanged
ENSG00000203721	1	200311672	200343482	-1	q32.1	LINC00862	-0.0818	Unchanged	-0.0714	Unchanged
ENSG00000162702	1	200375827	200379184	-1	q32.1	ZNF281	-0.0818	Unchanged	-0.0714	Unchanged
ENSG00000118193	1	200520628	200589862	-1	q32.1	KIF14	-0.0818	Unchanged	-0.0714	Unchanged
[truncated: 22,626 more rows]
