# Supplementary material for: Network-based analysis of prostate cancer cell lines reveals novel marker gene candidates associated with radioresistance and patient relapse
Source: PLoS Comput Biol. 2019 Nov 4;15(11):e1007460. doi: 10.1371/journal.pcbi.1007460 (PMC6855562; doi:10.1371/journal.pcbi.1007460)
Supplement: S3 Table — (XLS) [file pcbi.1007460.s015.xls]

## Sheet: GeneExpressionData
Gene	Chromosome	Start	DU145_Log2GeneExpressionLevel_radioresistant_vs_radiosensitive	DU145_ExpressionState_radioresistant_vs_radiosensitive	LNCaP_Log2GeneExpressionLevel_radioresistant_vs_radiosensitive	LNCaP_ExpressionState_radioresistant_vs_radiosensitive
WASH7P	1	14363	-0.0140539	Unchanged	0.0989113	Unchanged
FAM138A	1	34554	-1.38624	Under	1.4375	Over
OR4G11P	1	62948	-0.0758474	Unchanged	-0.0266122	Unchanged
OR4F5	1	69091	-1.28411	Under	-0.56832	Unchanged
RP11-34P13.7	1	89295	-0.0913782	Unchanged	-0.305817	Unchanged
CICP27	1	131025	-0.0371852	Unchanged	0.114044	Unchanged
AL627309.1	1	134901	-0.113454	Unchanged	0.101191	Unchanged
RP11-34P13.15	1	135141	-0.0861626	Unchanged	0.106957	Unchanged
RP11-34P13.16	1	137682	0.0906095	Unchanged	0.138039	Unchanged
RP11-34P13.14	1	139790	-0.319435	Unchanged	0.213477	Unchanged
RP11-34P13.13	1	141474	0.00884521	Unchanged	0.032266	Unchanged
AP006222.2	1	227615	0.266675	Unchanged	-0.146858	Unchanged
AP006222.1	1	228292	0.266675	Unchanged	-0.146858	Unchanged
RP4-669L17.10	1	317720	-0.1352	Unchanged	0.0803237	Unchanged
RP4-669L17.8	1	326096	-0.0262938	Unchanged	0.0914532	Unchanged
CICP7	1	329431	-0.0286326	Unchanged	0.115346	Unchanged
RP4-669L17.4	1	334126	-0.0913782	Unchanged	-0.305817	Unchanged
OR4F29	1	367640	0.290619	Unchanged	-0.34737	Unchanged
RP5-857K21.4	1	536816	-0.0913782	Unchanged	-0.305817	Unchanged
hsa-mir-6723	1	566454	0.430465	Unchanged	0.626538	Unchanged
RP5-857K21.7	1	568137	0.313649	Unchanged	0.578318	Unchanged
MTATP8P1	1	568915	0.409833	Unchanged	0.50079	Unchanged
MTATP6P1	1	569076	0.409833	Unchanged	0.50079	Unchanged
RP5-857K21.11	1	569756	0.546071	Unchanged	0.528763	Unchanged
OR4F16	1	621059	0.290619	Unchanged	-0.34737	Unchanged
CICP3	1	657472	-0.0966494	Unchanged	0.122758	Unchanged
RP11-206L10.1	1	661611	-0.0262938	Unchanged	0.0914532	Unchanged
RP11-206L10.5	1	694412	-0.483515	Unchanged	-0.409959	Unchanged
RP11-206L10.2	1	700237	0.0307776	Unchanged	0.059359	Unchanged
RP11-206L10.10	1	745489	1.11454	Unchanged	-0.409384	Unchanged
FAM87B	1	752751	0.136142	Unchanged	0.113455	Unchanged
LINC00115	1	761586	1.03108	Unchanged	0.0214928	Unchanged
RP11-206L10.11	1	762988	0.0636682	Unchanged	0.0330194	Unchanged
TUBB8P11	1	808672	-3.28494	Under	-0.120256	Unchanged
RP11-54O7.1	1	846815	0.0648393	Unchanged	0.0158005	Unchanged
RP11-54O7.2	1	849551	0.0648393	Unchanged	0.0158005	Unchanged
RP11-54O7.3	1	852250	3.249	Over	0.071091	Unchanged
SAMD11	1	860260	1.65871	Over	-0.206109	Unchanged
NOC2L	1	879584	0.418895	Unchanged	0.134219	Unchanged
KLHL17	1	895967	0.542172	Unchanged	0.352406	Unchanged
PLEKHN1	1	901877	-0.0252965	Unchanged	0.62452	Unchanged
C1orf170	1	910579	2.07432	Over	0.431094	Unchanged
HES4	1	934342	0.386536	Unchanged	0.67307	Unchanged
ISG15	1	948803	0.662201	Unchanged	0.52787	Unchanged
AGRN	1	955503	0.156749	Unchanged	0.194505	Unchanged
RP11-465B22.3	1	995114	-0.480113	Unchanged	-0.445366	Unchanged
C1orf159	1	1017198	0.443236	Unchanged	0.142592	Unchanged
RP11-465B22.5	1	1072397	-0.479142	Unchanged	-0.00418951	Unchanged
TTLL10-AS1	1	1108436	0.00621374	Unchanged	-0.426965	Unchanged
TTLL10	1	1109264	-0.16644	Unchanged	-0.00454801	Unchanged
TNFRSF4	1	1146706	1.20094	Unchanged	0.384096	Unchanged
SDF4	1	1152288	0.392874	Unchanged	-0.0421824	Unchanged
B3GALT6	1	1167629	0.655955	Unchanged	-0.00714115	Unchanged
UBE2J2	1	1189289	0.378129	Unchanged	-0.0413865	Unchanged
SCNN1D	1	1215816	-0.466554	Unchanged	-0.158032	Unchanged
ACAP3	1	1227756	0.76075	Unchanged	0.190037	Unchanged
PUSL1	1	1243947	0.402395	Unchanged	0.170668	Unchanged
CPSF3L	1	1246965	0.626076	Unchanged	0.106901	Unchanged
GLTPD1	1	1260136	0.535406	Unchanged	0.158447	Unchanged
TAS1R3	1	1266694	0.864914	Unchanged	-0.146039	Unchanged
DVL1	1	1270656	0.62488	Unchanged	0.119448	Unchanged
AURKAIP1	1	1309110	0.457837	Unchanged	0.152343	Unchanged
CCNL2	1	1321091	1.1787	Unchanged	0.240688	Unchanged
RP4-758J18.2	1	1334902	0.521085	Unchanged	0.143062	Unchanged
MRPL20	1	1337288	0.0998656	Unchanged	-0.0143327	Unchanged
RN7SL657P	1	1340841	0.0998656	Unchanged	-0.0143327	Unchanged
ANKRD65	1	1353800	1.00502	Unchanged	0.940568	Over
TMEM88B	1	1361508	-0.107317	Unchanged	0.148187	Unchanged
RP4-758J18.10	1	1365919	0.0883032	Unchanged	0.471591	Unchanged
VWA1	1	1370241	0.446977	Unchanged	0.425681	Unchanged
ATAD3C	1	1385069	-0.011688	Unchanged	0.351617	Unchanged
ATAD3B	1	1407143	0.0266062	Unchanged	0.226343	Unchanged
ATAD3A	1	1447531	0.0273973	Unchanged	0.217235	Unchanged
TMEM240	1	1470554	-0.204168	Unchanged	0.139577	Unchanged
SSU72	1	1477053	0.437953	Unchanged	-0.0196669	Unchanged
C1orf233	1	1533392	-0.449309	Unchanged	0.120853	Unchanged
MIB2	1	1550795	0.504466	Unchanged	0.0141455	Unchanged
CDK11B	1	1570603	0.0271242	Unchanged	-0.108165	Unchanged
SLC35E2B	1	1592939	-0.00695693	Unchanged	-0.101762	Unchanged
RP11-345P4.6	1	1604714	0.233413	Unchanged	-0.192997	Unchanged
CDK11A	1	1634169	0.040787	Unchanged	-0.0369437	Unchanged
RP1-283E3.8	1	1634175	0.040787	Unchanged	-0.0369437	Unchanged
RP1-283E3.4	1	1655951	0.334948	Unchanged	-0.52811	Unchanged
NADK	1	1682671	0.0252023	Unchanged	0.277784	Unchanged
GNB1	1	1716729	-0.0398654	Unchanged	0.0161583	Unchanged
RP1-140A9.1	1	1822910	0.0384447	Unchanged	0.206972	Unchanged
TMEM52	1	1849029	0.354182	Unchanged	0.392137	Unchanged
C1orf222	1	1853396	0.324998	Unchanged	0.0638075	Unchanged
GABRD	1	1950780	-0.975282	Unchanged	0.464141	Unchanged
PRKCZ	1	1981909	0.223519	Unchanged	0.177214	Unchanged
RP11-181G12.2	1	2113233	-0.556756	Unchanged	-0.14354	Unchanged
C1orf86	1	2115903	0.268144	Unchanged	0.0636185	Unchanged
AL590822.1	1	2143360	0.963388	Unchanged	0.015321	Unchanged
SKI	1	2160134	-0.328395	Unchanged	0.0704924	Unchanged
MORN1	1	2252692	0.107774	Unchanged	0.309858	Unchanged
RP4-740C4.6	1	2281853	-0.470143	Unchanged	0.13984	Unchanged
RP4-740C4.9	1	2306292	-0.0487794	Unchanged	0.251987	Unchanged
RER1	1	2323267	0.0387851	Unchanged	0.0652915	Unchanged
PEX10	1	2336236	-0.207641	Unchanged	-0.124415	Unchanged
PLCH2	1	2357419	0.39072	Unchanged	0.543082	Unchanged
PANK4	1	2439972	-0.314042	Unchanged	0.139153	Unchanged
HES5	1	2460184	0.5827	Unchanged	0.480053	Unchanged
RP3-395M20.8	1	2481359	0.651786	Unchanged	0.421931	Unchanged
TNFRSF14	1	2487078	-0.0636905	Unchanged	0.529899	Unchanged
RP3-395M20.7	1	2497849	0.763679	Unchanged	1.23635	Over
FAM213B	1	2517930	0.122296	Unchanged	0.331125	Unchanged
MMEL1	1	2522078	-0.349103	Unchanged	0.752642	Unchanged
TTC34	1	2567415	-0.715215	Unchanged	-0.169964	Unchanged
ACTRT2	1	2938046	0.073782	Unchanged	0.321235	Unchanged
LINC00982	1	2976179	0.282463	Unchanged	-0.0515546	Unchanged
AL008733.1	1	2978523	0.282463	Unchanged	-0.0515546	Unchanged
PRDM16	1	2985732	0.667732	Unchanged	0.0832911	Unchanged
ARHGEF16	1	3370990	-2.14851	Under	0.0795718	Unchanged
TPRG1L	1	3541566	-0.136289	Unchanged	0.183406	Unchanged
WRAP73	1	3547331	0.11673	Unchanged	0.108899	Unchanged
TP73	1	3569084	0.325875	Unchanged	0.692934	Unchanged
TP73-AS1	1	3652548	-0.0380839	Unchanged	0.0438467	Unchanged
CCDC27	1	3668962	0.251213	Unchanged	-1.21688	Under
SMIM1	1	3689352	0.621828	Unchanged	0.196029	Unchanged
LRRC47	1	3696784	0.0183624	Unchanged	-0.0200442	Unchanged
CEP104	1	3728645	0.0746386	Unchanged	0.115828	Unchanged
DFFB	1	3773845	0.272177	Unchanged	0.0582278	Unchanged
AL691523.1	1	3800628	0.33692	Unchanged	-0.137302	Unchanged
C1orf174	1	3805689	0.203879	Unchanged	0.0274726	Unchanged
RP13-15E13.1	1	3816936	1.02472	Unchanged	-0.000158003	Unchanged
RP13-614K11.1	1	4000673	0.506111	Unchanged	-0.356404	Unchanged
RP5-1166F10.1	1	4472111	0.299614	Unchanged	-0.425921	Unchanged
AJAP1	1	4714792	-0.273196	Unchanged	-0.45104	Unchanged
MIR4689	1	5922732	0.00884386	Unchanged	0.0425117	Unchanged
NPHP4	1	5922871	0.283233	Unchanged	0.214099	Unchanged
KCNAB2	1	6051526	-0.987407	Unchanged	-0.0319446	Unchanged
CHD5	1	6161853	-0.160923	Unchanged	0.122394	Unchanged
RPL22	1	6241329	0.637196	Unchanged	-0.0956646	Unchanged
RNF207	1	6265535	0.0705972	Unchanged	0.746852	Unchanged
ICMT	1	6281253	-0.512867	Unchanged	0.101591	Unchanged
LINC00337	1	6296300	-0.917811	Unchanged	0.430074	Unchanged
HES3	1	6304252	-0.512135	Unchanged	0.406703	Unchanged
GPR153	1	6307406	0.108199	Unchanged	0.0249946	Unchanged
ACOT7	1	6324333	-0.115087	Unchanged	0.142912	Unchanged
HES2	1	6472478	1.05761	Unchanged	1.33587	Over
ESPN	1	6484848	0.174136	Unchanged	1.5666	Over
TNFRSF25	1	6521211	0.196525	Unchanged	-0.286596	Unchanged
PLEKHG5	1	6526152	-0.299648	Unchanged	0.180872	Unchanged
NOL9	1	6581407	-0.547951	Unchanged	0.0473914	Unchanged
TAS1R1	1	6615241	0.129031	Unchanged	0.171719	Unchanged
ZBTB48	1	6640061	0.0740083	Unchanged	0.363151	Unchanged
KLHL21	1	6650784	-0.130265	Unchanged	0.0647491	Unchanged
PHF13	1	6673745	0.249396	Unchanged	-0.149704	Unchanged
THAP3	1	6684926	0.0338271	Unchanged	-0.00998082	Unchanged
DNAJC11	1	6694228	-0.562642	Unchanged	-0.552582	Unchanged
CAMTA1	1	6845384	0.382899	Unchanged	0.0021889	Unchanged
CAMTA1-IT1	1	7429003	-0.107205	Unchanged	-0.0816237	Unchanged
RP3-453P22.2	1	7442548	-0.940564	Unchanged	-0.47543	Unchanged
VAMP3	1	7831329	0.28182	Unchanged	0.00600844	Unchanged
PER3	1	7844380	-0.259269	Unchanged	-0.644426	Unchanged
UTS2	1	7903143	0.392328	Unchanged	0.217141	Unchanged
TNFRSF9	1	7979907	2.56227	Over	0.1452	Unchanged
PARK7	1	8014351	0.148927	Unchanged	0.0979181	Unchanged
ERRFI1	1	8064464	0.063593	Unchanged	0.674645	Unchanged
SLC45A1	1	8377886	-1.46879	Under	0.681302	Unchanged
RERE	1	8412457	-0.256186	Unchanged	0.114581	Unchanged
ENO1	1	8921061	-0.0471936	Unchanged	-0.194803	Unchanged
HMGN2P17	1	8953468	0.573103	Unchanged	-0.111623	Unchanged
CA6	1	9005922	0.177301	Unchanged	0.166904	Unchanged
SLC2A7	1	9063359	-0.0915866	Unchanged	-1.80467	Under
SLC2A5	1	9095166	-0.149488	Unchanged	-0.0143436	Unchanged
GPR157	1	9160364	-0.218788	Unchanged	0.521751	Unchanged
RP3-510D11.1	1	9228327	0.025285	Unchanged	0.103695	Unchanged
H6PD	1	9294834	0.924718	Unchanged	-0.0712098	Unchanged
SPSB1	1	9352939	-0.570579	Unchanged	0.596221	Unchanged
SLC25A33	1	9599541	-0.386639	Unchanged	0.0941853	Unchanged
TMEM201	1	9648932	-0.0314822	Unchanged	0.34714	Unchanged
PIK3CD	1	9711790	0.332906	Unchanged	8.35761e-05	Unchanged
C1orf200	1	9712668	-0.377895	Unchanged	0.147291	Unchanged
CLSTN1	1	9789084	0.22083	Unchanged	-0.00300825	Unchanged
CTNNBIP1	1	9908334	0.0647156	Unchanged	0.0184003	Unchanged
LZIC	1	9982173	-0.152769	Unchanged	-0.0471925	Unchanged
NMNAT1	1	10003486	0.679181	Unchanged	0.135809	Unchanged
UBE4B	1	10092890	0.0275773	Unchanged	-0.0159865	Unchanged
KIF1B	1	10270863	-0.207186	Unchanged	-0.0822025	Unchanged
PGD	1	10458649	0.88625	Unchanged	-0.19168	Unchanged
APITD1-CORT	1	10490159	0.41179	Unchanged	0.164993	Unchanged
APITD1	1	10490159	0.251173	Unchanged	0.154301	Unchanged
CORT	1	10509776	0.41179	Unchanged	0.164993	Unchanged
DFFA	1	10516579	0.166458	Unchanged	0.0160696	Unchanged
PEX14	1	10532345	0.0779102	Unchanged	-0.0311844	Unchanged
CASZ1	1	10696661	0.188386	Unchanged	0.0820151	Unchanged
C1orf127	1	11006528	-0.0462143	Unchanged	-0.0228123	Unchanged
TARDBP	1	11072414	-0.10463	Unchanged	-0.0609992	Unchanged
MASP2	1	11086580	-0.257967	Unchanged	0.296804	Unchanged
SRM	1	11114641	-0.185214	Unchanged	0.31522	Unchanged
RP4-635E18.6	1	11159732	-0.262845	Unchanged	0.103848	Unchanged
MTOR	1	11166592	-0.341136	Unchanged	0.0674104	Unchanged
ANGPTL7	1	11249398	0.0457002	Unchanged	0.0102315	Unchanged
UBIAD1	1	11333263	-0.420939	Unchanged	0.323718	Unchanged
PTCHD2	1	11539223	0.00660702	Unchanged	0.0355351	Unchanged
FBXO2	1	11708424	-0.306778	Unchanged	-0.0815807	Unchanged
FBXO44	1	11714432	0.214479	Unchanged	0.103658	Unchanged
MAD2L2	1	11734537	-0.151119	Unchanged	0.599468	Unchanged
DRAXIN	1	11751786	0.530783	Unchanged	0.294897	Unchanged
AGTRAP	1	11796141	-0.187866	Unchanged	0.101887	Unchanged
C1orf167	1	11821844	1.31144	Over	0.123016	Unchanged
MTHFR	1	11845780	0.142385	Unchanged	-0.00417404	Unchanged
CLCN6	1	11866207	-0.223531	Unchanged	-0.0787909	Unchanged
NPPA	1	11905766	-0.31795	Unchanged	0.123004	Unchanged
NPPB	1	11917521	0.350839	Unchanged	0.478663	Unchanged
KIAA2013	1	11979648	-0.154073	Unchanged	-0.126812	Unchanged
PLOD1	1	11994262	-0.174141	Unchanged	-0.319748	Unchanged
MFN2	1	12040238	-0.261322	Unchanged	-0.0133367	Unchanged
MIIP	1	12079523	-0.242286	Unchanged	0.118127	Unchanged
TNFRSF8	1	12123434	-0.349532	Unchanged	-0.311689	Unchanged
TNFRSF1B	1	12227060	-1.0343	Unchanged	0.24807	Unchanged
RP5-1118D24.2	1	12280851	0.230895	Unchanged	-0.113218	Unchanged
VPS13D	1	12290124	0.562958	Unchanged	0.114373	Unchanged
SNORA59A	1	12567300	0.70189	Unchanged	0.449	Unchanged
DHRS3	1	12627939	0.67917	Unchanged	0.827949	Over
AADACL4	1	12704566	0.725256	Unchanged	0.264026	Unchanged
AADACL3	1	12776118	-0.346713	Unchanged	-0.0947993	Unchanged
C1orf158	1	12806163	-0.172731	Unchanged	0.228096	Unchanged
PRAMEF12	1	12834984	0.281305	Unchanged	0.632392	Unchanged
PRAMEF1	1	12851546	-1.18257	Unchanged	-0.820246	Under
PRAMEF11	1	12884468	-0.0231257	Unchanged	-0.28923	Unchanged
HNRNPCL1	1	12907261	-0.735101	Unchanged	-0.257576	Unchanged
PRAMEF2	1	12916941	-0.549706	Unchanged	-0.54438	Unchanged
PRAMEF4	1	12939045	0.0211159	Unchanged	-0.368821	Unchanged
PRAMEF10	1	12952727	-0.0399714	Unchanged	-0.00233729	Unchanged
PRAMEF7	1	12976450	0.291577	Unchanged	0.197283	Unchanged
RP11-450I1.2	1	12985990	0.672463	Unchanged	-0.36452	Unchanged
PRAMEF6	1	12998181	0.349911	Unchanged	-0.0352232	Unchanged
PRAMEF22	1	13035543	-0.404926	Unchanged	-0.239151	Unchanged
WI2-3308P17.2	1	13052394	0.0211159	Unchanged	-0.368821	Unchanged
RP13-221M14.7	1	13108842	0.349911	Unchanged	-0.0352232	Unchanged
RP13-221M14.1	1	13140456	-0.00432658	Unchanged	-0.228156	Unchanged
HNRNPCP5	1	13182960	-0.735101	Unchanged	-0.257576	Unchanged
WI2-2994D6.2	1	13216356	-0.00432658	Unchanged	-0.228156	Unchanged
PRAMEF3	1	13328196	-0.404926	Unchanged	-0.239151	Unchanged
PRAMEF5	1	13359819	0.349911	Unchanged	-0.0352232	Unchanged
RP11-219C24.8	1	13379149	0.672463	Unchanged	-0.36452	Unchanged
PRAMEF8	1	13386646	0.291577	Unchanged	0.197283	Unchanged
RP11-219C24.6	1	13411551	-0.0399714	Unchanged	-0.00233729	Unchanged
PRAMEF9	1	13421176	0.0211159	Unchanged	-0.368821	Unchanged
PRAMEF13	1	13447414	0.00575186	Unchanged	0.871458	Over
PRAMEF18	1	13474689	-1.10993	Unchanged	-0.187536	Unchanged
PRAMEF16	1	13495254	-0.35514	Unchanged	-0.248134	Unchanged
PRAMEF21	1	13516066	0.0402436	Unchanged	-0.0362698	Unchanged
XX-FW84067D5.1	1	13607431	0.291577	Unchanged	0.197283	Unchanged
XX-FW84067D5.2	1	13632348	-0.0399714	Unchanged	-0.00233729	Unchanged
PRAMEF15	1	13641973	0.0211159	Unchanged	-0.368821	Unchanged
PRAMEF14	1	13668269	0.00575186	Unchanged	0.871458	Over
PRAMEF19	1	13694889	-1.10993	Unchanged	-0.187536	Unchanged
PRAMEF17	1	13716092	-0.35514	Unchanged	-0.248134	Unchanged
PRAMEF20	1	13736907	0.0402436	Unchanged	-0.0362698	Unchanged
LRRC38	1	13801445	-0.0598294	Unchanged	-0.142624	Unchanged
PDPN	1	13909960	0.115395	Unchanged	-0.0680655	Unchanged
PRDM2	1	14026693	0.0712038	Unchanged	-0.233364	Unchanged
KAZN	1	14925200	-0.820055	Unchanged	-0.234998	Unchanged
TMEM51-AS1	1	15442448	-1.89029	Under	0.917043	Over
TMEM51	1	15479028	-1.00751	Under	-0.0926069	Unchanged
C1orf195	1	15490840	0.230774	Unchanged	-0.142126	Unchanged
FHAD1	1	15573768	-1.09977	Under	-0.35572	Unchanged
EFHD2	1	15736391	-0.922911	Under	0.0568738	Unchanged
CTRC	1	15764935	-1.4802	Under	0.0952077	Unchanged
CELA2B	1	15792404	-0.472632	Unchanged	-0.248521	Unchanged
CASP9	1	15817327	-0.11053	Unchanged	0.0377228	Unchanged
DNAJC16	1	15853308	0.174011	Unchanged	-0.0552848	Unchanged
AGMAT	1	15898848	0.235948	Unchanged	-0.0792788	Unchanged
CHCHD2P6	1	15931077	0.00682061	Unchanged	-0.0174515	Unchanged
DDI2	1	15943995	-0.486814	Unchanged	-0.249987	Unchanged
RSC1A1	1	15986364	-0.405595	Unchanged	-0.240472	Unchanged
PLEKHM2	1	16010827	-0.282119	Unchanged	0.276864	Unchanged
SLC25A34	1	16062900	-0.598942	Unchanged	0.106424	Unchanged
TMEM82	1	16068917	-0.493415	Unchanged	0.0935071	Unchanged
FBLIM1	1	16083102	0.416085	Unchanged	-0.668096	Unchanged
RP11-169K16.6	1	16119291	0.144058	Unchanged	0.0505138	Unchanged
RP11-169K16.7	1	16133679	-0.445463	Unchanged	0.0862726	Unchanged
RP11-169K16.8	1	16154724	0.0408642	Unchanged	0.0750304	Unchanged
RP11-169K16.9	1	16160560	-0.079434	Unchanged	-0.221255	Unchanged
SPEN	1	16174359	0.157195	Unchanged	-0.0817149	Unchanged
ZBTB17	1	16268364	-0.180908	Unchanged	-0.0530748	Unchanged
TBC1D3P6	1	16316366	0.720686	Unchanged	-0.313649	Unchanged
C1orf64	1	16330731	-0.00517547	Unchanged	0.559768	Unchanged
HSPB7	1	16340523	-0.0837871	Unchanged	-0.0159829	Unchanged
CLCNKB	1	16370272	0.136043	Unchanged	-0.311923	Unchanged
FAM131C	1	16384264	-0.27092	Unchanged	0.110315	Unchanged
RP11-276H7.2	1	16481706	-0.769982	Unchanged	0.339656	Unchanged
ARHGEF19	1	16524349	-0.171159	Unchanged	0.188852	Unchanged
ANO7P1	1	16542404	0.210868	Unchanged	-0.193935	Unchanged
C1orf134	1	16555368	0.0455662	Unchanged	0.151783	Unchanged
RSG1	1	16558195	-0.250471	Unchanged	0.467141	Unchanged
FBXO42	1	16573334	0.0308705	Unchanged	-0.0104838	Unchanged
SZRD1	1	16679070	0.0197476	Unchanged	0.0794693	Unchanged
SPATA21	1	16713612	0.0692174	Unchanged	0.224039	Unchanged
NECAP2	1	16767167	0.453788	Unchanged	-0.00927748	Unchanged
CROCCP3	1	16793931	-0.0643942	Unchanged	-0.735015	Under
RNU1-1	1	16840617	0.0364374	Unchanged	0.350971	Unchanged
RP4-798A10.4	1	16847189	-0.478295	Unchanged	-0.786043	Under
U1	1	16860381	-0.443827	Unchanged	0.515796	Unchanged
AL355149.2	1	16865561	0.151624	Unchanged	0.249044	Unchanged
NBPF1	1	16888814	-0.141779	Unchanged	-0.154129	Unchanged
CROCCP2	1	16944751	0.231895	Unchanged	0.158327	Unchanged
RNU1-3	1	16993280	0.0364374	Unchanged	0.350971	Unchanged
AL137798.1	1	16999498	0.164255	Unchanged	0.129848	Unchanged
EIF1AXP1	1	17012116	0.198499	Unchanged	-0.128473	Unchanged
ESPNP	1	17013834	0.707631	Unchanged	-0.124363	Unchanged
AL021920.2	1	17060447	0.164255	Unchanged	0.129848	Unchanged
CROCC	1	17066768	0.477408	Unchanged	-0.246866	Unchanged
RNU1-4	1	17067011	0.0364374	Unchanged	0.350971	Unchanged
MST1L	1	17081405	0.33777	Unchanged	-0.0077119	Unchanged
RP11-108M9.4	1	17215033	-0.478295	Unchanged	-0.786043	Under
RNU1-2	1	17222475	0.0364374	Unchanged	0.350971	Unchanged
MFAP2	1	17300997	1.42334	Over	0.120159	Unchanged
ATP13A2	1	17312453	0.150689	Unchanged	0.147392	Unchanged
PADI2	1	17393256	-0.805737	Unchanged	-0.216327	Unchanged
RP11-380J14.1	1	17516278	-0.103554	Unchanged	0.178322	Unchanged
PADI1	1	17531621	-2.85988	Under	-0.147277	Unchanged
PADI3	1	17575593	-0.284139	Unchanged	-0.0215685	Unchanged
PADI6	1	17698691	-0.200059	Unchanged	0.431135	Unchanged
RCC2	1	17733256	-0.100396	Unchanged	-0.0490572	Unchanged
ARHGEF10L	1	17866330	0.96866	Unchanged	0.135479	Unchanged
ACTL8	1	18081808	-0.0749187	Unchanged	0.026832	Unchanged
IGSF21	1	18434240	-0.686719	Unchanged	-2.16404	Under
KLHDC7A	1	18807424	-0.140997	Unchanged	-0.434155	Unchanged
PAX7	1	18957500	0.0404588	Unchanged	-0.103939	Unchanged
RP13-279N23.2	1	19175767	-0.433602	Unchanged	0.463558	Unchanged
ALDH4A1	1	19197926	0.243325	Unchanged	0.46257	Unchanged
MIR4695	1	19209696	-0.433602	Unchanged	0.463558	Unchanged
IFFO2	1	19230775	0.138907	Unchanged	0.240986	Unchanged
RP5-1126H10.2	1	19398604	-0.142761	Unchanged	0.0113315	Unchanged
UBR4	1	19401000	-0.176126	Unchanged	-0.0540002	Unchanged
EMC1	1	19542158	-0.307603	Unchanged	0.0107679	Unchanged
MRTO4	1	19578033	-0.0860685	Unchanged	0.120018	Unchanged
AKR7L	1	19592476	0.361849	Unchanged	0.000412396	Unchanged
AKR7A2	1	19630459	0.555293	Unchanged	0.261578	Unchanged
CAPZB	1	19665267	-0.127468	Unchanged	0.127734	Unchanged
MINOS1-NBL1	1	19923473	0.182022	Unchanged	0.104059	Unchanged
MINOS1	1	19923477	-0.314994	Unchanged	0.335392	Unchanged
NBL1	1	19967048	0.556544	Unchanged	0.14626	Unchanged
HTR6	1	19991780	0.594488	Unchanged	-0.0753267	Unchanged
TMCO4	1	20008706	0.389299	Unchanged	-0.0853521	Unchanged
RNF186	1	20140523	-0.205968	Unchanged	-0.526454	Unchanged
OTUD3	1	20209006	-0.258231	Unchanged	-0.286476	Unchanged
PLA2G2E	1	20246502	0.308529	Unchanged	-0.000958468	Unchanged
PLA2G5	1	20354672	-0.559773	Unchanged	0.21857	Unchanged
PLA2G2D	1	20438432	0.764741	Unchanged	0.155058	Unchanged
PLA2G2F	1	20465819	1.73911	Over	0.560234	Unchanged
PLA2G2C	1	20487746	0.486513	Unchanged	-0.224689	Unchanged
UBXN10	1	20512578	0.258637	Unchanged	-0.0202334	Unchanged
VWA5B1	1	20617412	-0.245217	Unchanged	-0.333924	Unchanged
RP4-749H3.1	1	20687072	-0.0286816	Unchanged	-0.440837	Unchanged
CAMK2N1	1	20808884	-0.131942	Unchanged	-0.663128	Unchanged
FAM43B	1	20878932	0.551331	Unchanged	0.0411397	Unchanged
CDA	1	20915441	1.24922	Unchanged	0.146609	Unchanged
PINK1	1	20959948	1.29837	Unchanged	-0.0826676	Unchanged
DDOST	1	20978270	-0.0859668	Unchanged	-0.0815673	Unchanged
KIF17	1	20990507	0.18091	Unchanged	0.306597	Unchanged
SH2D5	1	21046225	-1.34539	Under	0.228314	Unchanged
HP1BP3	1	21069154	-0.0480401	Unchanged	-0.10594	Unchanged
EIF4G3	1	21132963	-0.0874884	Unchanged	-0.265264	Unchanged
ECE1	1	21543740	-0.27027	Unchanged	0.0607291	Unchanged
NBPF2P	1	21751118	-0.24834	Unchanged	0.253988	Unchanged
NBPF3	1	21766621	-0.24834	Unchanged	0.253988	Unchanged
RAP1GAP	1	21922708	0.44903	Unchanged	0.0989258	Unchanged
USP48	1	22004791	0.0659963	Unchanged	0.0593286	Unchanged
LDLRAD2	1	22138758	-0.0239433	Unchanged	0.661268	Unchanged
HSPG2	1	22148738	1.28088	Over	0.0618327	Unchanged
RP11-26H16.1	1	22234591	0.0259345	Unchanged	-0.178243	Unchanged
CELA3B	1	22303514	-0.161128	Unchanged	0.0319963	Unchanged
CELA3A	1	22328149	-0.421777	Unchanged	-0.221804	Unchanged
LINC00339	1	22351681	0.175177	Unchanged	0.136867	Unchanged
CDC42	1	22379120	-0.0921776	Unchanged	-0.0915732	Unchanged
RP1-224A6.8	1	22394833	-0.0652081	Unchanged	-1.6032	Under
WNT4	1	22443798	-0.20326	Unchanged	-0.0411804	Unchanged
RP11-415K20.1	1	22649333	0.704208	Unchanged	0.390534	Unchanged
ZBTB40	1	22778344	0.246021	Unchanged	-0.0111699	Unchanged
EPHA8	1	22890057	-0.0102781	Unchanged	-0.0833867	Unchanged
C1QA	1	22962999	0.350516	Unchanged	-0.551022	Unchanged
C1QC	1	22970123	0.697326	Unchanged	0.00287829	Unchanged
C1QB	1	22979255	-0.734694	Unchanged	0.505802	Unchanged
EPHB2	1	23037332	-0.0507552	Unchanged	-0.226221	Unchanged
LACTBL1	1	23279536	-0.334756	Unchanged	-0.0762938	Unchanged
C1orf234	1	23337327	0.282058	Unchanged	-0.275126	Unchanged
KDM1A	1	23345941	-0.371948	Unchanged	-0.0736077	Unchanged
LUZP1	1	23410516	-0.320937	Unchanged	-0.380924	Unchanged
HTR1D	1	23516993	0.871618	Unchanged	-0.00564597	Unchanged
RP5-1057J7.6	1	23607802	-0.106041	Unchanged	-0.377215	Unchanged
HNRNPR	1	23630264	0.0875675	Unchanged	-0.228444	Unchanged
ZNF436	1	23685941	-0.162074	Unchanged	-0.274326	Unchanged
C1orf213	1	23695490	0.569384	Unchanged	-0.261057	Unchanged
ASAP3	1	23755056	0.83729	Unchanged	0.261382	Unchanged
E2F2	1	23832922	-0.638793	Unchanged	-0.0488257	Unchanged
ID3	1	23884409	1.23658	Over	-0.475215	Unchanged
MDS2	1	23907985	-0.263214	Unchanged	0.00748748	Unchanged
RP11-223J15.2	1	23996784	0.281863	Unchanged	0.208275	Unchanged
RPL11	1	24018269	0.196709	Unchanged	-0.0212049	Unchanged
TCEB3	1	24069645	-0.419005	Unchanged	0.135828	Unchanged
PITHD1	1	24104895	0.0241765	Unchanged	0.113367	Unchanged
LYPLA2	1	24117460	-0.13747	Unchanged	0.129495	Unchanged
GALE	1	24122089	-0.730817	Unchanged	-0.0505743	Unchanged
HMGCL	1	24128375	0.441922	Unchanged	-0.0331838	Unchanged
FUCA1	1	24171567	1.62822	Over	0.0526399	Unchanged
CNR2	1	24197016	0.135747	Unchanged	0.0249066	Unchanged
RP11-4M23.2	1	24227961	-1.03877	Unchanged	-0.0275661	Unchanged
RP11-4M23.4	1	24275506	0.0280545	Unchanged	-0.0377218	Unchanged
RP11-4M23.7	1	24334371	-0.441284	Unchanged	0.0949191	Unchanged
MYOM3	1	24382525	-0.0859896	Unchanged	-0.261198	Unchanged
IFNLR1	1	24480647	-0.364089	Unchanged	0.405315	Unchanged
RP11-10N16.2	1	24526730	0.0196685	Unchanged	0.757113	Unchanged
GRHL3	1	24645812	-0.113635	Unchanged	0.157917	Unchanged
STPG1	1	24683489	0.179001	Unchanged	0.051114	Unchanged
NIPAL3	1	24742284	1.06758	Unchanged	0.103158	Unchanged
RCAN3	1	24829387	0.0652465	Unchanged	-0.244845	Unchanged
NCMAP	1	24882602	1.53875	Over	-0.425873	Unchanged
SRRM1	1	24958207	-0.15772	Unchanged	0.0138596	Unchanged
CLIC4	1	25071848	1.04435	Unchanged	0.170677	Unchanged
RUNX3	1	25226002	-0.186846	Unchanged	-0.544766	Unchanged
SYF2	1	25549170	0.393963	Unchanged	-0.257177	Unchanged
C1orf63	1	25568728	0.34819	Unchanged	-0.0882355	Unchanged
RHD	1	25598884	0.112275	Unchanged	0.17592	Unchanged
SDHDP6	1	25620655	0.115683	Unchanged	-0.0921916	Unchanged
TMEM50A	1	25664408	0.637062	Unchanged	0.0745153	Unchanged
RHCE	1	25688740	2.17056	Over	0.397488	Unchanged
RP3-469D22.1	1	25725203	0.115683	Unchanged	-0.0921916	Unchanged
TMEM57	1	25757388	0.123801	Unchanged	-0.133714	Unchanged
LDLRAP1	1	25870071	0.35377	Unchanged	0.0245709	Unchanged
MAN1C1	1	25943959	0.754591	Unchanged	-0.126787	Unchanged
SEPN1	1	26126667	0.0669312	Unchanged	0.142392	Unchanged
MTFR1L	1	26145131	0.346036	Unchanged	0.210517	Unchanged
AL020996.1	1	26145212	-1.17739	Unchanged	0.0647436	Unchanged
AUNIP	1	26158414	-0.349192	Unchanged	0.153172	Unchanged
PAQR7	1	26187701	-0.361447	Unchanged	0.371761	Unchanged
STMN1	1	26210672	-0.540003	Unchanged	0.0948703	Unchanged
RP1-125I3.4	1	26215461	0.247453	Unchanged	0.0389641	Unchanged
PAFAH2	1	26286258	0.0902053	Unchanged	0.0199422	Unchanged
EXTL1	1	26346375	0.0571759	Unchanged	-0.048212	Unchanged
SLC30A2	1	26363743	-0.591979	Unchanged	-0.216765	Unchanged
TRIM63	1	26377795	0.0947964	Unchanged	0.305045	Unchanged
PDIK1L	1	26437664	-0.12498	Unchanged	-0.348971	Unchanged
FAM110D	1	26485511	0.404045	Unchanged	-0.536412	Unchanged
ZNF593	1	26496362	-0.174501	Unchanged	0.217885	Unchanged
RP11-96L14.7	1	26496438	0.0883054	Unchanged	0.308871	Unchanged
CNKSR1	1	26503894	-0.75645	Unchanged	0.16801	Unchanged
CATSPER4	1	26517052	0.773453	Unchanged	0.817476	Over
RP11-231P20.2	1	26536232	0.322972	Unchanged	0.208334	Unchanged
CEP85	1	26560691	-0.0534439	Unchanged	0.0955869	Unchanged
SH3BGRL3	1	26605667	0.188622	Unchanged	0.0316022	Unchanged
UBXN11	1	26607819	0.148371	Unchanged	0.17958	Unchanged
CD52	1	26644448	2.27291	Over	0.534094	Unchanged
AIM1L	1	26648350	0.283202	Unchanged	0.122645	Unchanged
ZNF683	1	26688125	-0.705646	Unchanged	-0.0265214	Unchanged
LIN28A	1	26737269	0.445451	Unchanged	0.11805	Unchanged
DHDDS	1	26758773	-0.334371	Unchanged	0.278683	Unchanged
RP3-476K8.4	1	26781144	0.52246	Unchanged	-0.0518079	Unchanged
HMGN2	1	26798941	0.585857	Unchanged	-0.114154	Unchanged
RPS6KA1	1	26856252	-0.0409895	Unchanged	0.143308	Unchanged
ARID1A	1	27022524	-0.42548	Unchanged	-0.17074	Unchanged
PIGV	1	27113963	0.111546	Unchanged	0.150137	Unchanged
ZDHHC18	1	27153201	0.269598	Unchanged	0.168304	Unchanged
SFN	1	27189633	0.195335	Unchanged	1.19433	Over
GPN2	1	27202624	-0.110728	Unchanged	-0.01207	Unchanged
GPATCH3	1	27216979	-0.317481	Unchanged	-0.16416	Unchanged
NUDC	1	27226729	-0.147128	Unchanged	0.0427514	Unchanged
NR0B2	1	27237980	0.351239	Unchanged	-0.216099	Unchanged
C1orf172	1	27276053	-0.402402	Unchanged	0.0785014	Unchanged
OSTCP2	1	27312388	0.522599	Unchanged	0.0967328	Unchanged
TRNP1	1	27320198	-0.871093	Unchanged	0.0558355	Unchanged
FAM46B	1	27331511	0.917735	Unchanged	0.731594	Unchanged
SLC9A1	1	27425306	0.0589343	Unchanged	0.00607608	Unchanged
WDTC1	1	27561007	-0.198877	Unchanged	0.159222	Unchanged
TMEM222	1	27648651	0.0925685	Unchanged	0.0591107	Unchanged
RP11-4K3__A.5	1	27651820	-0.249554	Unchanged	-0.142394	Unchanged
SYTL1	1	27668513	1.03817	Unchanged	0.420104	Unchanged
MAP3K6	1	27681675	0.202861	Unchanged	0.406953	Unchanged
FCN3	1	27695603	0.17896	Unchanged	0.265447	Unchanged
CD164L2	1	27705666	-0.947362	Unchanged	0.0326782	Unchanged
GPR3	1	27719148	-0.310712	Unchanged	0.188411	Unchanged
WASF2	1	27730730	-0.117264	Unchanged	-0.46962	Unchanged
AHDC1	1	27860546	0.351423	Unchanged	0.184208	Unchanged
FGR	1	27938575	-0.0118419	Unchanged	0.443078	Unchanged
IFI6	1	27992572	1.08096	Unchanged	0.567152	Unchanged
FAM76A	1	28052490	0.022046	Unchanged	0.0342681	Unchanged
STX12	1	28099694	0.709912	Unchanged	0.0599831	Unchanged
PPP1R8	1	28157289	0.139905	Unchanged	-0.0297848	Unchanged
SCARNA1	1	28160912	0.0982515	Unchanged	-0.323912	Unchanged
THEMIS2	1	28199055	0.255095	Unchanged	0.337174	Unchanged
RPA2	1	28218035	-0.124946	Unchanged	-0.0845474	Unchanged
SMPDL3B	1	28261504	-0.101602	Unchanged	0.0321112	Unchanged
RP11-460I13.2	1	28265386	0.118284	Unchanged	-0.18302	Unchanged
XKR8	1	28285973	-0.0469345	Unchanged	-0.103667	Unchanged
EYA3	1	28296855	0.347873	Unchanged	-0.0629155	Unchanged
SPCS2P4	1	28421582	-0.0444568	Unchanged	-0.0852397	Unchanged
RP5-1053E7.3	1	28446960	-0.0215725	Unchanged	-0.13056	Unchanged
PTAFR	1	28473677	-0.364838	Unchanged	0.0394909	Unchanged
DNAJC8	1	28525967	-0.0178884	Unchanged	0.0552686	Unchanged
AL353354.1	1	28527013	-0.0178884	Unchanged	0.0552686	Unchanged
ATPIF1	1	28562620	0.0593923	Unchanged	0.149257	Unchanged
SESN2	1	28586038	0.36936	Unchanged	0.273252	Unchanged
MED18	1	28655513	-0.433837	Unchanged	0.0266019	Unchanged
PHACTR4	1	28696114	0.0409315	Unchanged	-0.113039	Unchanged
RCC1	1	28832455	-0.613765	Unchanged	0.0778251	Unchanged
SNHG3	1	28832492	0.267999	Unchanged	0.0842282	Unchanged
SNORA73B	1	28835071	0.233566	Unchanged	0.0630794	Unchanged
TRNAU1AP	1	28879597	0.402023	Unchanged	0.0993986	Unchanged
TAF12	1	28915835	0.650363	Unchanged	0.254136	Unchanged
RAB42	1	28918712	0.643961	Unchanged	-0.0621609	Unchanged
GMEB1	1	28995244	-0.170619	Unchanged	-0.0281933	Unchanged
YTHDF2	1	29063133	-0.0086228	Unchanged	-0.121898	Unchanged
OPRD1	1	29138654	0.263345	Unchanged	-0.159496	Unchanged
EPB41	1	29213603	0.383673	Unchanged	-0.172745	Unchanged
TMEM200B	1	29445940	-0.0504675	Unchanged	-0.15068	Unchanged
SRSF4	1	29474255	0.0909752	Unchanged	-0.0180055	Unchanged
PTPRU	1	29563028	1.65097	Over	0.406375	Unchanged
MATN1	1	31184124	0.104822	Unchanged	0.122477	Unchanged
MATN1-AS1	1	31191351	-0.0848913	Unchanged	0.223082	Unchanged
LAPTM5	1	31205316	-0.218953	Unchanged	0.384973	Unchanged
RP1-65J11.5	1	31331005	0.0776472	Unchanged	-0.0527101	Unchanged
SDC3	1	31342314	0.427236	Unchanged	-0.0904111	Unchanged
PUM1	1	31404353	0.375049	Unchanged	-0.0617282	Unchanged
NKAIN1	1	31652592	0.506134	Unchanged	0.422212	Unchanged
SNRNP40	1	31732417	-0.0272118	Unchanged	0.167454	Unchanged
ZCCHC17	1	31769842	0.207285	Unchanged	-0.109964	Unchanged
SERINC2	1	31882412	-0.462067	Unchanged	0.0396263	Unchanged
RP11-439L8.3	1	31971841	0.232757	Unchanged	0.145912	Unchanged
RP11-439L8.4	1	31984036	-0.383792	Unchanged	1.30438	Over
TINAGL1	1	32042116	0.301966	Unchanged	-0.0251988	Unchanged
HCRTR1	1	32083287	-0.268295	Unchanged	0.267525	Unchanged
PEF1	1	32095463	0.465467	Unchanged	0.0131891	Unchanged
COL16A1	1	32117848	0.961706	Unchanged	0.193711	Unchanged
BAI2	1	32192718	0.391984	Unchanged	0.391587	Unchanged
SPOCD1	1	32256023	-0.906797	Unchanged	0.191342	Unchanged
PTP4A2	1	32372022	0.345907	Unchanged	-0.1654	Unchanged
AL136115.1	1	32379174	0.172762	Unchanged	-1.42092	Under
KHDRBS1	1	32479430	0.104772	Unchanged	-0.108528	Unchanged
TMEM39B	1	32537632	0.286966	Unchanged	0.073487	Unchanged
KPNA6	1	32573639	0.137065	Unchanged	-0.00332623	Unchanged
RP4-622L5.2	1	32636334	0.223356	Unchanged	-0.0578755	Unchanged
TXLNA	1	32645287	-0.15831	Unchanged	0.0278497	Unchanged
CCDC28B	1	32665987	1.24523	Over	-0.156684	Unchanged
RP4-622L5.7	1	32670370	0.103984	Unchanged	0.308132	Unchanged
IQCC	1	32671236	-0.442851	Unchanged	-0.0241243	Unchanged
DCDC2B	1	32674695	-0.596372	Unchanged	-0.71544	Unchanged
TMEM234	1	32680073	-0.240658	Unchanged	0.0983835	Unchanged
EIF3I	1	32687529	-0.200012	Unchanged	-0.0424518	Unchanged
MTMR9LP	1	32697259	0.907868	Unchanged	-0.00140687	Unchanged
FAM167B	1	32712834	0.397253	Unchanged	0.00817856	Unchanged
LCK	1	32716840	0.0141783	Unchanged	0.0154747	Unchanged
HDAC1	1	32757687	0.599432	Unchanged	0.126044	Unchanged
MARCKSL1	1	32799433	0.904055	Unchanged	-0.482104	Unchanged
TSSK3	1	32817122	0.989366	Unchanged	0.120789	Unchanged
BSDC1	1	32830704	0.458213	Unchanged	0.0859415	Unchanged
RP1-27O5.3	1	32930658	-1.00888	Unchanged	-0.000271867	Unchanged
ZBTB8B	1	32930670	-1.53878	Under	0.473047	Unchanged
ZBTB8A	1	33005028	-0.283132	Unchanged	-0.146767	Unchanged
ZBTB8OS	1	33065773	-0.368913	Unchanged	-0.137047	Unchanged
RBBP4	1	33116743	-0.130401	Unchanged	-0.267725	Unchanged
SYNC	1	33145507	0.420198	Unchanged	0.0733377	Unchanged
KIAA1522	1	33207486	0.573657	Unchanged	0.0760192	Unchanged
YARS	1	33240840	-0.0139985	Unchanged	0.373451	Unchanged
S100PBP	1	33282368	0.331109	Unchanged	-0.114795	Unchanged
FNDC5	1	33327869	1.88411	Over	-0.510593	Unchanged
HPCA	1	33351595	-0.0668747	Unchanged	-0.354943	Unchanged
TMEM54	1	33360195	-0.0249266	Unchanged	0.204054	Unchanged
RP4-803A2.1	1	33445543	0.226184	Unchanged	-0.0529738	Unchanged
AK2	1	33473585	-0.131452	Unchanged	0.11658	Unchanged
ADC	1	33546705	0.431605	Unchanged	-0.0333575	Unchanged
TRIM62	1	33611003	0.127282	Unchanged	0.00737517	Unchanged
ZNF362	1	33722146	-0.265117	Unchanged	-0.216212	Unchanged
AL513327.1	1	33764975	-0.265117	Unchanged	-0.216212	Unchanged
PHC2	1	33789224	-0.271647	Unchanged	-0.29009	Unchanged
ZSCAN20	1	33938246	0.147318	Unchanged	-0.290315	Unchanged
CSMD2	1	33979609	0.0153976	Unchanged	0.167933	Unchanged
HMGB4	1	34326076	-0.263177	Unchanged	0.0297686	Unchanged
RP5-1007G16.1	1	34334554	0.405304	Unchanged	0.249009	Unchanged
SMIM12	1	35178338	-0.0818782	Unchanged	0.0686728	Unchanged
GJB5	1	35220648	0.0693544	Unchanged	-0.0425356	Unchanged
GJB4	1	35225342	0.126583	Unchanged	0.111054	Unchanged
GJB3	1	35246790	-1.46469	Under	0.789842	Over
GJA4	1	35258599	0.187361	Unchanged	-0.209819	Unchanged
DLGAP3	1	35331037	-0.372631	Unchanged	0.239446	Unchanged
RP11-244H3.1	1	35439957	0.441941	Unchanged	-0.316654	Unchanged
ZMYM6	1	35447134	-0.028069	Unchanged	-0.104401	Unchanged
ZMYM6NB	1	35447136	0.217474	Unchanged	0.581143	Unchanged
ZMYM1	1	35525387	-0.596174	Unchanged	-0.0483953	Unchanged
SFPQ	1	35641979	-0.17545	Unchanged	-0.153107	Unchanged
ZMYM4	1	35734568	-0.39337	Unchanged	-0.271714	Unchanged
KIAA0319L	1	35899091	0.0277752	Unchanged	0.193535	Unchanged
NCDN	1	36023074	-0.027685	Unchanged	0.387088	Unchanged
RP4-728D4.2	1	36035414	0.710728	Unchanged	0.606454	Unchanged
TFAP2E	1	36038971	-0.608867	Unchanged	0.367855	Unchanged
PSMB2	1	36067185	-0.315878	Unchanged	-0.0258424	Unchanged
C1orf216	1	36179476	0.043726	Unchanged	0.17649	Unchanged
CLSPN	1	36185819	-0.894567	Unchanged	-0.0845125	Unchanged
AGO4	1	36273773	-0.574581	Unchanged	-0.142175	Unchanged
AGO1	1	36335409	0.206726	Unchanged	-0.169267	Unchanged
AGO3	1	36396319	-0.15472	Unchanged	0.0923835	Unchanged
RP4-665N4.4	1	36545667	0.375679	Unchanged	-0.58109	Unchanged
TEKT2	1	36549676	-0.0821028	Unchanged	0.585234	Unchanged
ADPRHL2	1	36554476	-0.0386069	Unchanged	0.0214513	Unchanged
COL8A2	1	36560837	0.880897	Unchanged	-0.493167	Unchanged
TRAPPC3	1	36602173	0.0624079	Unchanged	-0.311696	Unchanged
MAP7D1	1	36621180	0.153432	Unchanged	0.193536	Unchanged
THRAP3	1	36690017	-0.0427778	Unchanged	-0.0406907	Unchanged
SH3D21	1	36771988	0.250266	Unchanged	0.156144	Unchanged
EVA1B	1	36787632	-0.290025	Unchanged	0.466329	Unchanged
RP11-268J15.5	1	36789335	0.459968	Unchanged	-0.00643569	Unchanged
STK40	1	36805225	0.55617	Unchanged	0.237178	Unchanged
LSM10	1	36856839	-0.0098176	Unchanged	0.184529	Unchanged
OSCP1	1	36881428	0.445939	Unchanged	0.134206	Unchanged
SNORA63	1	36884051	0.365885	Unchanged	0.139861	Unchanged
MRPS15	1	36921319	-0.473164	Unchanged	-0.0363074	Unchanged
CSF3R	1	36931644	-0.170196	Unchanged	0.0828674	Unchanged
GRIK3	1	37261128	-0.0519966	Unchanged	-0.00962084	Unchanged
RP11-422J8.1	1	37920480	0.72398	Unchanged	0.487883	Unchanged
ZC3H12A	1	37940153	-0.847467	Unchanged	0.511438	Unchanged
MEAF6	1	37958176	0.0777414	Unchanged	0.28264	Unchanged
SNIP1	1	38000050	0.0448862	Unchanged	-0.219072	Unchanged
DNALI1	1	38022520	-0.379892	Unchanged	0.326593	Unchanged
RSPO1	1	38076951	-0.777479	Unchanged	0.00408534	Unchanged
C1orf109	1	38147242	-0.81611	Unchanged	-0.0748159	Unchanged
CDCA8	1	38158090	-0.724272	Unchanged	0.118586	Unchanged
EPHA10	1	38179552	-0.203063	Unchanged	0.372927	Unchanged
MANEAL	1	38259474	-0.408005	Unchanged	0.311828	Unchanged
YRDC	1	38268616	-1.06236	Unchanged	0.00974329	Unchanged
C1orf122	1	38272651	-0.165892	Unchanged	0.17893	Unchanged
MTF1	1	38275239	-0.235297	Unchanged	-0.0897377	Unchanged
INPP5B	1	38326369	-0.27675	Unchanged	-0.231149	Unchanged
FHL3	1	38462442	-0.0385489	Unchanged	0.0110942	Unchanged
UTP11L	1	38474930	-0.420451	Unchanged	-0.0191498	Unchanged
POU3F1	1	38509523	-0.180921	Unchanged	0.259701	Unchanged
RP5-884C9.2	1	38512986	-0.221204	Unchanged	0.241045	Unchanged
RP11-214L19.1	1	38674706	0.205748	Unchanged	-0.496762	Unchanged
RRAGC	1	39303870	-1.14727	Unchanged	-0.289424	Unchanged
RP5-864K19.4	1	39325672	-0.894457	Unchanged	0.0926193	Unchanged
MYCBP	1	39328636	0.552405	Unchanged	0.605836	Unchanged
GJA9	1	39330175	0.552405	Unchanged	0.605836	Unchanged
RHBDL2	1	39351479	2.27574	Over	0.297884	Unchanged
AKIRIN1	1	39456895	-0.582779	Unchanged	-0.0837701	Unchanged
NDUFS5	1	39491990	-0.311919	Unchanged	0.0485345	Unchanged
MACF1	1	39546988	-1.15593	Unchanged	-0.443287	Unchanged
RP11-420K8.2	1	39769966	-0.0744833	Unchanged	-0.00808351	Unchanged
KIAA0754	1	39876151	-1.58546	Under	-1.39461	Under
OXCT2P1	1	39980628	-0.786992	Unchanged	-0.312236	Unchanged
RP11-69E11.4	1	39987952	-0.166774	Unchanged	0.134045	Unchanged
PABPC4	1	40026488	-0.585988	Unchanged	-0.126697	Unchanged
HEYL	1	40089825	-0.288941	Unchanged	-0.275436	Unchanged
NT5C1A	1	40124793	0.758745	Unchanged	0.0697754	Unchanged
HPCAL4	1	40144320	-0.0170336	Unchanged	0.30468	Unchanged
BMP8B	1	40222854	0.0688419	Unchanged	0.00925392	Unchanged
OXCT2	1	40235195	-0.786992	Unchanged	-0.312236	Unchanged
TRIT1	1	40306723	-0.473056	Unchanged	0.105864	Unchanged
MYCL	1	40361098	0.278673	Unchanged	0.321972	Unchanged
MFSD2A	1	40420802	-0.688156	Unchanged	0.24256	Unchanged
RP3-342P20.2	1	40428352	-0.367521	Unchanged	0.400714	Unchanged
CAP1	1	40505905	-0.727896	Unchanged	-0.262419	Unchanged
PPT1	1	40538379	-0.976534	Unchanged	-0.0660535	Unchanged
RP11-115D7.3	1	40598436	0.00931674	Unchanged	0.0932043	Unchanged
RLF	1	40627045	-0.561821	Unchanged	-0.283893	Unchanged
TMCO2	1	40711619	0.964825	Unchanged	-0.197433	Unchanged
ZMPSTE24	1	40723779	-0.757159	Unchanged	0.000137781	Unchanged
COL9A2	1	40766159	0.470761	Unchanged	-0.239444	Unchanged
RP1-228H13.1	1	40798748	0.0916916	Unchanged	-0.18966	Unchanged
SMAP2	1	40810522	-0.425112	Unchanged	-0.0684998	Unchanged
ZFP69B	1	40915774	-0.846651	Unchanged	-0.202483	Unchanged
ZFP69	1	40942887	-0.704077	Unchanged	-0.170124	Unchanged
EXO5	1	40974413	-0.231871	Unchanged	-0.428149	Unchanged
ZNF684	1	40997233	-1.08521	Unchanged	-0.0705991	Unchanged
RIMS3	1	41086351	0.221701	Unchanged	-0.117275	Unchanged
RP4-739H11.4	1	41156052	0.0982359	Unchanged	0.0446756	Unchanged
NFYC	1	41157320	-0.592568	Unchanged	-0.00787952	Unchanged
CITED4	1	41326729	-0.763811	Unchanged	0.106429	Unchanged
CTPS1	1	41445007	-0.924041	Unchanged	-0.0863764	Unchanged
SLFNL1	1	41481269	-0.467471	Unchanged	0.66824	Unchanged
SCMH1	1	41492872	-0.518039	Unchanged	0.178727	Unchanged
RP11-399E6.1	1	41708045	0.180567	Unchanged	-0.508315	Unchanged
FOXO6	1	41827594	0.800474	Unchanged	0.420264	Unchanged
EDN2	1	41944446	0.579193	Unchanged	-0.404919	Unchanged
HIVEP3	1	41972036	0.553534	Unchanged	-0.307061	Unchanged
GUCA2A	1	42628362	0.565742	Unchanged	-0.548617	Unchanged
FOXJ3	1	42642210	-0.084894	Unchanged	-0.0359273	Unchanged
RIMKLA	1	42846466	-1.41579	Under	-0.209262	Unchanged
ZMYND12	1	42896000	-0.437343	Unchanged	0.49528	Unchanged
PPCS	1	42921788	-0.488682	Unchanged	-0.132145	Unchanged
CCDC30	1	42929001	0.0157634	Unchanged	-0.881192	Under
TMSB4XP1	1	42965876	0.906177	Unchanged	-5.39529	Under
PPIH	1	43124096	-0.0670786	Unchanged	-0.0514008	Unchanged
YBX1	1	43148098	-0.741166	Unchanged	-0.58061	Unchanged
CLDN19	1	43198764	-0.00989661	Unchanged	0.0997475	Unchanged
LEPRE1	1	43212006	-0.297032	Unchanged	-0.0559381	Unchanged
C1orf50	1	43232940	-0.517314	Unchanged	-0.328634	Unchanged
CCDC23	1	43272723	-0.306701	Unchanged	-0.175101	Unchanged
ERMAP	1	43282795	-0.077422	Unchanged	0.265711	Unchanged
ZNF691	1	43312280	-0.209806	Unchanged	-0.125774	Unchanged
ATP6V1E1P1	1	43368903	-0.317973	Unchanged	-0.0529208	Unchanged
SLC2A1	1	43391052	0.148719	Unchanged	0.241867	Unchanged
SLC2A1-AS1	1	43424720	-0.396622	Unchanged	0.0155907	Unchanged
FAM183A	1	43610824	-0.650895	Unchanged	0.158895	Unchanged
EBNA1BP2	1	43629846	-0.423946	Unchanged	0.109159	Unchanged
TMEM125	1	43735665	-0.0671092	Unchanged	0.095831	Unchanged
C1orf210	1	43747554	0.265877	Unchanged	0.130627	Unchanged
TIE1	1	43766664	0.331821	Unchanged	-0.0070338	Unchanged
MPL	1	43803478	-0.943167	Unchanged	0.177047	Unchanged
CDC20	1	43824626	-0.895376	Unchanged	0.135694	Unchanged
ELOVL1	1	43829068	-0.477107	Unchanged	0.257157	Unchanged
MED8	1	43849588	0.26802	Unchanged	0.0832889	Unchanged
SZT2	1	43855553	0.237842	Unchanged	-0.0687944	Unchanged
HYI	1	43916824	0.0760351	Unchanged	-0.571699	Unchanged
PTPRF	1	43990858	-0.674137	Unchanged	0.186652	Unchanged
KDM4A	1	44115829	-0.192409	Unchanged	-0.187204	Unchanged
KDM4A-AS1	1	44165436	-0.984198	Unchanged	-0.0291305	Unchanged
ST3GAL3	1	44171495	-0.330653	Unchanged	-0.525205	Unchanged
ARTN	1	44398992	0.591084	Unchanged	0.137158	Unchanged
IPO13	1	44412611	-0.468957	Unchanged	0.392855	Unchanged
DPH2	1	44435672	-0.545603	Unchanged	0.0134155	Unchanged
ATP6V0B	1	44440159	-0.836516	Unchanged	0.223798	Unchanged
B4GALT2	1	44444615	-0.144156	Unchanged	0.0675089	Unchanged
CCDC24	1	44457031	-0.526386	Unchanged	0.0318532	Unchanged
SLC6A9	1	44457172	0.647728	Unchanged	0.425332	Unchanged
RP5-1198O20.4	1	44509600	-0.237046	Unchanged	0.369506	Unchanged
KLF17	1	44584522	0.10205	Unchanged	-0.128241	Unchanged
RP11-570P14.1	1	44587825	-0.0658777	Unchanged	-0.154537	Unchanged
DMAP1	1	44679127	-0.560154	Unchanged	-0.0225414	Unchanged
ERI3	1	44686742	0.179479	Unchanged	0.0206711	Unchanged
RNF220	1	44870866	-0.0874608	Unchanged	0.000249362	Unchanged
TMEM53	1	45100910	0.493289	Unchanged	0.0233524	Unchanged
C1orf228	1	45140364	1.10885	Unchanged	0.0797113	Unchanged
KIF2C	1	45205490	-0.873398	Unchanged	0.0451825	Unchanged
RPS8	1	45240923	-0.14469	Unchanged	-0.0198793	Unchanged
SNORD38A	1	45243515	-0.14469	Unchanged	-0.0198793	Unchanged
SNORD38B	1	45244062	-0.14469	Unchanged	-0.0198793	Unchanged
RP11-269F19.4	1	45245998	0.415076	Unchanged	0.0344501	Unchanged
BEST4	1	45249257	-0.012512	Unchanged	0.495973	Unchanged
TCTEX1D4	1	45271585	-0.279483	Unchanged	0.426415	Unchanged
BTBD19	1	45274154	-0.188095	Unchanged	0.0825175	Unchanged
PTCH2	1	45285516	0.435506	Unchanged	0.594452	Unchanged
EIF2B3	1	45316450	-0.508598	Unchanged	0.212617	Unchanged
CCNB1IP1P1	1	45424229	-0.555782	Unchanged	-0.235505	Unchanged
RP5-882O7.4	1	45453906	-0.0227742	Unchanged	-0.187595	Unchanged
MRPS17P1	1	45454377	-0.0227742	Unchanged	-0.187595	Unchanged
HECTD3	1	45468212	-0.708533	Unchanged	-0.0244235	Unchanged
ZSWIM5	1	45482071	-0.498773	Unchanged	-0.193554	Unchanged
HPDL	1	45792545	-0.536714	Unchanged	-0.109528	Unchanged
MUTYH	1	45794835	-0.541344	Unchanged	0.226562	Unchanged
TOE1	1	45805342	-0.673235	Unchanged	0.0106229	Unchanged
TESK2	1	45809555	0.650433	Unchanged	0.425502	Unchanged
CCDC163P	1	45959538	-0.143704	Unchanged	-0.302131	Unchanged
MMACHC	1	45965725	-0.0970011	Unchanged	0.178522	Unchanged
PRDX1	1	45976708	0.0642262	Unchanged	0.145989	Unchanged
AKR1A1	1	46016215	-0.280979	Unchanged	0.211948	Unchanged
NASP	1	46049518	-0.402775	Unchanged	-0.218107	Unchanged
CCDC17	1	46085716	-1.58855	Under	0.296271	Unchanged
GPBP1L1	1	46092976	-0.214586	Unchanged	0.00293692	Unchanged
RPS15AP10	1	46111488	0.123116	Unchanged	-0.314914	Unchanged
TMEM69	1	46152886	-0.446708	Unchanged	-0.0764763	Unchanged
IPP	1	46159996	-0.207467	Unchanged	0.170075	Unchanged
RP11-767N6.7	1	46160356	-0.37201	Unchanged	0.126549	Unchanged
MAST2	1	46252659	-0.918267	Unchanged	-0.0288331	Unchanged
PIK3R3	1	46505812	-1.31967	Unchanged	-0.445793	Unchanged
RP4-533D7.5	1	46600203	-0.161885	Unchanged	-0.367878	Unchanged
TSPAN1	1	46640745	-1.09613	Unchanged	0.231599	Unchanged
POMGNT1	1	46654354	-0.832612	Unchanged	0.0737218	Unchanged
LURAP1	1	46669006	0.205679	Unchanged	-0.426124	Unchanged
RAD54L	1	46713360	-0.823266	Unchanged	0.0188652	Unchanged
LRRC41	1	46726868	-0.276554	Unchanged	0.0356717	Unchanged
UQCRH	1	46769303	-0.474108	Unchanged	0.04101	Unchanged
NSUN4	1	46805849	-0.167284	Unchanged	0.178844	Unchanged
FAAH	1	46859937	-0.221099	Unchanged	0.337151	Unchanged
RP5-1109J22.1	1	46897801	-0.35058	Unchanged	0.290298	Unchanged
DMBX1	1	46972668	-0.465092	Unchanged	0.237093	Unchanged
KNCN	1	47011316	0.607937	Unchanged	0.370733	Unchanged
MKNK1	1	47023090	0.383626	Unchanged	0.169131	Unchanged
MOB3C	1	47073387	0.731095	Unchanged	-0.00930713	Unchanged
ATPAF1	1	47098409	-0.38832	Unchanged	-0.357749	Unchanged
EFCAB14	1	47124366	0.0138029	Unchanged	-0.0378823	Unchanged
TEX38	1	47134527	0.421515	Unchanged	0.11949	Unchanged
EFCAB14-AS1	1	47139708	0.0713624	Unchanged	0.00900206	Unchanged
CYP4B1	1	47223510	-0.142225	Unchanged	-0.35783	Unchanged
CYP4A11	1	47394849	-0.156139	Unchanged	-0.45222	Unchanged
CYP4X1	1	47427036	-0.235295	Unchanged	0.664661	Unchanged
CYP4Z1	1	47533160	0.372532	Unchanged	-1.33647	Under
CYP4A22	1	47603107	-0.0808401	Unchanged	-0.141887	Unchanged
PDZK1IP1	1	47649265	-2.08034	Under	0.322615	Unchanged
TAL1	1	47681962	-0.199473	Unchanged	0.104319	Unchanged
STIL	1	47715811	-1.37333	Under	-0.240613	Unchanged
CMPK1	1	47799469	-0.337018	Unchanged	0.0383431	Unchanged
FOXE3	1	47881744	0.0142903	Unchanged	0.42547	Unchanged
FOXD2-AS1	1	47897805	-0.154593	Unchanged	0.393683	Unchanged
FOXD2	1	47901689	-0.375819	Unchanged	0.138581	Unchanged
RP11-543D5.4	1	48226200	-0.043564	Unchanged	-0.0052796	Unchanged
RP11-543D5.2	1	48226804	0.02757	Unchanged	-0.0204185	Unchanged
TRABD2B	1	48231308	0.526032	Unchanged	0.52226	Unchanged
SKINTL	1	48561764	0.091012	Unchanged	-0.0871691	Unchanged
SLC5A9	1	48688357	-0.812996	Unchanged	0.00833569	Unchanged
SPATA6	1	48761044	-1.17135	Unchanged	0.396067	Unchanged
RP11-329A14.1	1	48901639	-0.178619	Unchanged	-0.141125	Unchanged
AGBL4	1	48998527	0.166676	Unchanged	0.0277821	Unchanged
ZNF859P	1	50307493	-0.595464	Unchanged	-0.00671921	Unchanged
ELAVL4	1	50513686	-0.766974	Unchanged	0.810279	Over
RP11-183G22.1	1	50791803	0.200644	Unchanged	0.160538	Unchanged
DMRTA2	1	50883222	-2.10873	Under	0.00351822	Unchanged
FAF1	1	50905150	-0.316089	Unchanged	0.119491	Unchanged
CDKN2C	1	51426417	0.0392409	Unchanged	0.220276	Unchanged
C1orf185	1	51567906	0.0867898	Unchanged	0.820281	Over
CFL1P2	1	51623460	-0.521638	Unchanged	-0.108801	Unchanged
RNF11	1	51701943	-0.353774	Unchanged	-0.151163	Unchanged
RP11-296A18.5	1	51716270	0.107072	Unchanged	0.1452	Unchanged
TTC39A	1	51752930	-0.32525	Unchanged	0.484293	Unchanged
EPS15	1	51819935	0.220046	Unchanged	0.0255794	Unchanged
OSBPL9	1	52042851	-0.170234	Unchanged	-0.14759	Unchanged
NRD1	1	52254863	-0.637807	Unchanged	0.147794	Unchanged
RAB3B	1	52373628	-0.352867	Unchanged	0.223819	Unchanged
KTI12	1	52497775	-0.356789	Unchanged	-0.00779158	Unchanged
RP11-91A18.4	1	52499063	-0.436713	Unchanged	0.211092	Unchanged
BTF3L4	1	52521797	0.181147	Unchanged	0.0817659	Unchanged
ZFYVE9	1	52608046	-0.986472	Unchanged	-0.408704	Unchanged
ANAPC10P1	1	52719293	-0.114221	Unchanged	-0.0822491	Unchanged
CC2D1B	1	52811395	-1.00779	Unchanged	-0.109538	Unchanged
PLA2G12AP1	1	52834349	-0.0106767	Unchanged	0.0311187	Unchanged
ORC1	1	52838501	-1.17633	Unchanged	0.199702	Unchanged
PRPF38A	1	52870236	-0.203996	Unchanged	-0.157028	Unchanged
ZCCHC11	1	52873954	-0.512544	Unchanged	-0.233126	Unchanged
GPX7	1	53068044	0.0176197	Unchanged	0.540059	Unchanged
FAM159A	1	53099016	0.169502	Unchanged	0.0879169	Unchanged
SELRC1	1	53152508	-0.910302	Unchanged	-0.0324684	Unchanged
ZYG11B	1	53192126	0.0577642	Unchanged	-0.129675	Unchanged
RP11-159C21.4	1	53237866	0.460655	Unchanged	0.0268706	Unchanged
ZYG11A	1	53308183	-0.761329	Unchanged	0.249604	Unchanged
ECHDC2	1	53361656	0.783081	Unchanged	-0.0768417	Unchanged
RP4-631H13.6	1	53386094	0.28787	Unchanged	-0.0211731	Unchanged
RP4-631H13.4	1	53390921	0.0794299	Unchanged	0.416994	Unchanged
SCP2	1	53392901	-0.50934	Unchanged	-0.371798	Unchanged
PODN	1	53527854	-1.28808	Unchanged	-0.550853	Unchanged
HIGD1AP11	1	53538782	-0.0724281	Unchanged	0.368062	Unchanged
SLC1A7	1	53552855	0.0422608	Unchanged	-0.33808	Unchanged
CPT2	1	53662101	-0.423157	Unchanged	0.00270816	Unchanged
C1orf123	1	53679771	-0.244917	Unchanged	-0.0518981	Unchanged
MAGOH	1	53692564	-0.140832	Unchanged	-0.659717	Unchanged
LRP8	1	53711217	-0.668174	Unchanged	0.0500997	Unchanged
SLC25A3P1	1	53878821	0.113946	Unchanged	0.0659098	Unchanged
DMRTB1	1	53925072	0.0664065	Unchanged	-0.027633	Unchanged
GLIS1	1	53971910	0.647275	Unchanged	0.205768	Unchanged
NDC1	1	54231133	-1.6301	Under	-0.0607501	Unchanged
YIPF1	1	54317392	0.00646571	Unchanged	-0.066587	Unchanged
DIO1	1	54356912	-0.0332418	Unchanged	0.131891	Unchanged
HSPB11	1	54382247	-0.234091	Unchanged	-0.364745	Unchanged
LRRC42	1	54411750	-0.138787	Unchanged	-0.220156	Unchanged
HNRNPA3P12	1	54440642	-0.0434369	Unchanged	-0.00366572	Unchanged
LDLRAD1	1	54474412	0.0191943	Unchanged	-0.0928116	Unchanged
TMEM59	1	54497347	0.00518046	Unchanged	-0.104389	Unchanged
TCEANC2	1	54519260	-0.0058877	Unchanged	0.257707	Unchanged
AL161915.1	1	54569968	0.195664	Unchanged	-0.290092	Unchanged
CDCP2	1	54598747	-0.217481	Unchanged	0.210583	Unchanged
CYB5RL	1	54638009	-1.66106	Under	0.180499	Unchanged
MRPL37	1	54649714	-0.631955	Unchanged	0.0955769	Unchanged
C1orf191	1	54703710	0.0963046	Unchanged	0.366793	Unchanged
RP5-866L20.2	1	54990497	0.988849	Unchanged	0.233029	Unchanged
ACOT11	1	55007930	0.223573	Unchanged	0.210089	Unchanged
FAM151A	1	55074855	-0.12473	Unchanged	0.691754	Unchanged
MROH7	1	55107463	-0.411459	Unchanged	0.0819572	Unchanged
TTC4	1	55181495	-0.688434	Unchanged	0.0977903	Unchanged
PARS2	1	55222571	0.0710511	Unchanged	0.00716396	Unchanged
TTC22	1	55245385	-0.618468	Unchanged	0.264487	Unchanged
C1orf177	1	55271736	-0.024387	Unchanged	-0.19145	Unchanged
DHCR24	1	55315306	-1.11593	Unchanged	-0.0246904	Unchanged
TMEM61	1	55446465	-0.76293	Unchanged	-0.262917	Unchanged
BSND	1	55464606	0.467306	Unchanged	0.572109	Unchanged
PCSK9	1	55505221	0.809097	Unchanged	0.177854	Unchanged
USP24	1	55532032	-0.698356	Unchanged	0.237493	Unchanged
PPAP2B	1	56960419	0.559382	Unchanged	0.154449	Unchanged
PRKAA2	1	57110995	-0.136012	Unchanged	-0.247219	Unchanged
C1orf168	1	57184477	-0.0272564	Unchanged	-0.0368342	Unchanged
C8A	1	57320479	0.602719	Unchanged	0.504917	Unchanged
C8B	1	57394883	-0.0593461	Unchanged	-0.137022	Unchanged
DAB1	1	57460451	0.309968	Unchanged	0.051419	Unchanged
RP11-393I23.2	1	58521805	-0.316233	Unchanged	0.0661839	Unchanged
OMA1	1	58881056	0.595091	Unchanged	-0.232511	Unchanged
TACSTD2	1	59041099	1.47515	Over	-0.540998	Unchanged
RP4-592A1.2	1	59096513	-0.162234	Unchanged	0.0701005	Unchanged
MYSM1	1	59120411	-0.584397	Unchanged	-0.572521	Unchanged
JUN	1	59246465	0.520435	Unchanged	-0.351379	Unchanged
RP4-794H19.2	1	59250823	0.212756	Unchanged	-0.265616	Unchanged
RP4-794H19.1	1	59348540	-0.0800139	Unchanged	-0.212794	Unchanged
PHBP3	1	59465348	-0.654288	Unchanged	0.267916	Unchanged
RP11-470E16.1	1	59597608	-0.103055	Unchanged	-0.137369	Unchanged
FGGY	1	59762310	0.0221337	Unchanged	0.0851474	Unchanged
HOOK1	1	60280458	-0.327007	Unchanged	-0.319483	Unchanged
CYP2J2	1	60358980	-1.17361	Unchanged	-0.730284	Unchanged
C1orf87	1	60452941	0.727758	Unchanged	1.78187	Over
NFIA	1	61330931	-0.688449	Unchanged	-0.157237	Unchanged
RP5-833A20.1	1	61714617	-0.00832736	Unchanged	-0.294096	Unchanged
RP11-430G17.1	1	62119866	-0.18804	Unchanged	-0.157979	Unchanged
TM2D1	1	62146718	-0.169923	Unchanged	0.0219558	Unchanged
INADL	1	62208149	-0.154358	Unchanged	-0.086775	Unchanged
L1TD1	1	62660503	-0.130861	Unchanged	-0.00788042	Unchanged
Y_RNA	1	62677229	-0.0679775	Unchanged	0.0406725	Unchanged
KANK4	1	62702651	0.20415	Unchanged	-1.31806	Under
USP1	1	62901968	-0.380034	Unchanged	-0.241406	Unchanged
DOCK7	1	62920399	-0.513388	Unchanged	-0.298623	Unchanged
ANGPTL3	1	63063158	-0.0935427	Unchanged	0.00914668	Unchanged
RP11-230B22.1	1	63154153	-0.701515	Unchanged	-0.666794	Unchanged
ATG4C	1	63249806	-0.228279	Unchanged	0.0689902	Unchanged
RP11-5P4.1	1	63466168	1.00079	Unchanged	0.118746	Unchanged
RP11-335E6.4	1	63624754	-0.301907	Unchanged	0.0253803	Unchanged
FOXD3	1	63788730	-0.809786	Unchanged	0.13984	Unchanged
ALG6	1	63833261	-0.152743	Unchanged	0.152953	Unchanged
DLEU2L	1	64014588	0.212577	Unchanged	-0.25979	Unchanged
PGM1	1	64058947	-0.25295	Unchanged	-0.557823	Unchanged
ROR1	1	64239693	-0.533626	Unchanged	-0.0622648	Unchanged
CACHD1	1	64936428	-1.23587	Unchanged	0.0883298	Unchanged
RAVER2	1	65210778	-0.438485	Unchanged	-0.239505	Unchanged
JAK1	1	65298912	0.0527893	Unchanged	0.147788	Unchanged
AK4	1	65613232	-0.368067	Unchanged	0.0270711	Unchanged
DNAJC6	1	65713902	0.350336	Unchanged	-0.516551	Unchanged
LEPR	1	65886248	-1.52188	Under	-0.374225	Unchanged
LEPROT	1	65886270	0.0254456	Unchanged	-0.206746	Unchanged
PDE4B	1	66258197	2.33605	Over	-1.10571	Under
RP11-397C12.1	1	66508183	-0.432317	Unchanged	0.159471	Unchanged
SGIP1	1	66999066	-0.534979	Unchanged	0.192701	Unchanged
TCTEX1D1	1	67218142	0.838377	Unchanged	-0.00174638	Unchanged
INSL5	1	67263424	0.423734	Unchanged	1.42274	Over
WDR78	1	67278568	0.27663	Unchanged	-0.365056	Unchanged
MIER1	1	67390578	-0.748618	Unchanged	-0.410649	Unchanged
SLC35D1	1	67465015	-0.904201	Unchanged	0.00310665	Unchanged
C1orf141	1	67557848	0.0680869	Unchanged	-0.131448	Unchanged
IL23R	1	67632083	-0.0404033	Unchanged	-0.0404604	Unchanged
IL12RB2	1	67773047	0.33487	Unchanged	-0.724351	Unchanged
SERBP1	1	67873493	-0.273822	Unchanged	-0.26137	Unchanged
GADD45A	1	68150744	-0.196297	Unchanged	-0.0995995	Unchanged
GNG12	1	68167149	-0.0506405	Unchanged	0.0853843	Unchanged
GNG12-AS1	1	68297986	0.229218	Unchanged	-0.151071	Unchanged
DIRAS3	1	68511645	-0.934647	Unchanged	0.078084	Unchanged
WLS	1	68564142	-0.411758	Unchanged	-1.05356	Under
CTBP2P8	1	68627444	-1.334	Unchanged	-0.0420789	Unchanged
RPS7P4	1	68708157	0.101447	Unchanged	0.0938636	Unchanged
RPE65	1	68894505	0.0414466	Unchanged	-0.0587547	Unchanged
DEPDC1	1	68939835	-1.26267	Under	-0.00563572	Unchanged
LRRC7	1	70034081	0.47047	Unchanged	-0.094161	Unchanged
PIN1P1	1	70385005	-0.110856	Unchanged	0.108542	Unchanged
LRRC40	1	70610488	-0.253673	Unchanged	-0.150089	Unchanged
SRSF11	1	70671365	-0.332805	Unchanged	-0.00373911	Unchanged
ANKRD13C	1	70726271	-0.214975	Unchanged	-0.107934	Unchanged
HHLA3	1	70820488	0.792723	Unchanged	0.224108	Unchanged
CTH	1	70876901	0.405471	Unchanged	0.342074	Unchanged
PTGER3	1	71318036	-0.0673915	Unchanged	-0.0133267	Unchanged
RP3-333A15.2	1	71471537	0.190508	Unchanged	-0.0117645	Unchanged
ZRANB2	1	71528974	0.22536	Unchanged	0.0607446	Unchanged
NEGR1	1	71868625	0.482602	Unchanged	0.199758	Unchanged
GDI2P2	1	72740235	-0.20637	Unchanged	-0.341648	Unchanged
RP11-292O17.1	1	72767155	0.151126	Unchanged	0.024729	Unchanged
LRRIQ3	1	74491699	-0.257575	Unchanged	0.499099	Unchanged
FPGT	1	74663922	-0.0990302	Unchanged	-0.0879722	Unchanged
FPGT-TNNI3K	1	74663926	0.0314283	Unchanged	0.222285	Unchanged
TNNI3K	1	74663937	0.516883	Unchanged	0.373209	Unchanged
LRRC53	1	74935562	0.942272	Unchanged	-0.188767	Unchanged
C1orf173	1	75033795	-0.36955	Unchanged	0.00477249	Unchanged
CRYZ	1	75171170	-0.725199	Unchanged	0.0333397	Unchanged
TYW3	1	75198836	-0.490204	Unchanged	0.0808034	Unchanged
LHX8	1	75594119	-0.0673186	Unchanged	-0.0273461	Unchanged
RP4-595K12.1	1	76047784	0.614869	Unchanged	0.0374616	Unchanged
RABGGTB	1	76251879	-0.517983	Unchanged	-0.174776	Unchanged
ASB17	1	76384558	0.136801	Unchanged	-0.0332098	Unchanged
RP11-550H2.2	1	76507376	-0.442409	Unchanged	0.014324	Unchanged
ST6GALNAC3	1	76540404	0.0175696	Unchanged	-0.168859	Unchanged
TPI1P1	1	77165474	-0.132863	Unchanged	-0.081532	Unchanged
ST6GALNAC5	1	77333126	1.64173	Over	0.282014	Unchanged
RP4-564M11.2	1	77533605	-0.0517195	Unchanged	0.54179	Unchanged
PIGK	1	77554675	-0.283246	Unchanged	0.051466	Unchanged
RP4-706A16.3	1	77594768	0.52246	Unchanged	-0.0518079	Unchanged
AK5	1	77747736	0.185699	Unchanged	-0.019856	Unchanged
ZZZ3	1	78028101	-0.110141	Unchanged	-0.0465866	Unchanged
USP33	1	78161672	-0.219565	Unchanged	-0.0556397	Unchanged
FAM73A	1	78245309	-0.259446	Unchanged	-0.00824247	Unchanged
RP11-181C21.4	1	78276507	-0.607435	Unchanged	0.232757	Unchanged
NSRP1P1	1	78312795	0.556712	Unchanged	-0.232013	Unchanged
NEXN-AS1	1	78347033	-0.85724	Unchanged	0.0262302	Unchanged
NEXN	1	78354198	0.618536	Unchanged	-0.0435904	Unchanged
FUBP1	1	78409740	-0.509213	Unchanged	-0.196387	Unchanged
DNAJB4	1	78444859	1.01737	Unchanged	-0.345339	Unchanged
GIPC2	1	78445226	-0.824042	Unchanged	-0.0878203	Unchanged
RP11-183M13.1	1	78695283	-0.557717	Unchanged	-0.753213	Under
PTGFR	1	78769568	-0.392977	Unchanged	0.197382	Unchanged
IFI44L	1	79085607	0.631464	Unchanged	-1.00364	Under
IFI44	1	79115481	0.910404	Unchanged	-0.463127	Unchanged
ELTD1	1	79355449	0.544191	Unchanged	-0.646866	Unchanged
PSAT1P3	1	79520630	0.147698	Unchanged	0.066274	Unchanged
LPHN2	1	81771845	-0.0647363	Unchanged	0.000589854	Unchanged
TTLL7	1	84330711	-0.182726	Unchanged	-0.125949	Unchanged
PRKACB	1	84543745	0.734105	Unchanged	-0.126647	Unchanged
SAMD13	1	84764049	0.473371	Unchanged	-0.263865	Unchanged
RP11-376N17.4	1	84810361	0.613456	Unchanged	-0.20732	Unchanged
UOX	1	84831111	-0.017597	Unchanged	0.448369	Unchanged
DNASE2B	1	84864215	0.336511	Unchanged	0.470516	Unchanged
RPF1	1	84944942	-0.316239	Unchanged	-0.0315751	Unchanged
SPATA1	1	84971974	-0.133271	Unchanged	0.340332	Unchanged
CTBS	1	85018804	-0.314583	Unchanged	0.00836198	Unchanged
C1orf180	1	85093913	0.0321632	Unchanged	0.0202741	Unchanged
SSX2IP	1	85109390	-0.0616635	Unchanged	-0.0994275	Unchanged
LPAR3	1	85277285	-0.528038	Unchanged	-0.0302995	Unchanged
MCOLN2	1	85391268	-0.381578	Unchanged	-0.0404123	Unchanged
WDR63	1	85464830	-0.604978	Unchanged	0.315183	Unchanged
MCOLN3	1	85483765	-1.07519	Unchanged	-1.18965	Under
SYDE2	1	85622556	-1.10411	Unchanged	-1.49234	Under
C1orf52	1	85715639	-0.225326	Unchanged	-0.279462	Unchanged
BCL10	1	85731931	-1.3872	Under	-1.64944	Under
DDAH1	1	85784164	-0.00418556	Unchanged	0.0144478	Unchanged
CYR61	1	86046444	0.109849	Unchanged	-0.043664	Unchanged
ZNHIT6	1	86115106	-0.680559	Unchanged	-0.0879474	Unchanged
COL24A1	1	86194916	-1.78666	Under	-0.209172	Unchanged
ODF2L	1	86814344	-0.963855	Unchanged	0.250895	Unchanged
CLCA2	1	86889769	0.112252	Unchanged	0.00735437	Unchanged
CLCA1	1	86934051	-0.0408088	Unchanged	-0.609963	Unchanged
CLCA4	1	87012761	-0.273962	Unchanged	0.431327	Unchanged
CLCA3P	1	87099956	-2.53328	Under	-0.0308061	Unchanged
SH3GLB1	1	87170259	-0.224872	Unchanged	-0.0989235	Unchanged
RP4-604K5.1	1	87328132	-0.571132	Unchanged	-0.0526927	Unchanged
HS2ST1	1	87380331	-0.930003	Under	-0.148066	Unchanged
RP5-1052I5.2	1	87458692	-1.90641	Under	-0.585622	Unchanged
RP5-1052I5.1	1	87595448	-1.18775	Under	-0.275416	Unchanged
LMO4	1	87794151	-0.2163	Unchanged	-0.420538	Unchanged
PKN2	1	89149905	-0.835338	Unchanged	-0.0924507	Unchanged
GTF2B	1	89318615	-0.332871	Unchanged	0.0138066	Unchanged
CCBL2	1	89401456	-0.972617	Unchanged	0.10828	Unchanged
RBMXL1	1	89445139	-0.178758	Unchanged	-0.199038	Unchanged
GBP3	1	89472349	-1.4124	Under	0.794984	Over
GBP1	1	89518002	-0.88439	Unchanged	0.226147	Unchanged
GBP7	1	89597434	0.0285751	Unchanged	-0.0213015	Unchanged
GBP4	1	89646831	-0.192532	Unchanged	0.138485	Unchanged
GBP5	1	89724633	0.205658	Unchanged	-0.129844	Unchanged
RP4-620F22.3	1	89755359	0.471636	Unchanged	-0.27492	Unchanged
GBP1P1	1	89873238	-0.00986243	Unchanged	0.00832898	Unchanged
LRRC8B	1	89990395	-0.794301	Unchanged	-0.153752	Unchanged
RP5-1007M22.2	1	90048800	0.160704	Unchanged	0.0504622	Unchanged
LRRC8C	1	90098631	-1.19372	Unchanged	-0.0231568	Unchanged
RP11-302M6.4	1	90098699	-1.10961	Unchanged	-0.00148321	Unchanged
LRRC8D	1	90286573	-0.286831	Unchanged	0.0095805	Unchanged
GEMIN8P4	1	90459152	-0.665871	Unchanged	-0.164734	Unchanged
ZNF326	1	90460671	-0.386908	Unchanged	-0.158436	Unchanged
BARHL2	1	91177096	-0.048423	Unchanged	-0.370937	Unchanged
RP4-665J23.1	1	91248543	0.00163932	Unchanged	-0.662106	Unchanged
PHKA1P1	1	91358549	-0.386949	Unchanged	-0.0127605	Unchanged
ZNF644	1	91380859	-0.752955	Unchanged	-0.334539	Unchanged
RPL5P6	1	91489476	-0.232511	Unchanged	0.0715513	Unchanged
HFM1	1	91726323	0.0887787	Unchanged	-0.0539803	Unchanged
FEN1P1	1	91793926	-0.785525	Unchanged	-0.0333818	Unchanged
CDC7	1	91966408	-0.743342	Unchanged	-0.22244	Unchanged
HSP90B3P	1	92100568	-0.791537	Unchanged	-0.582167	Under
TGFBR3	1	92145902	-1.01126	Unchanged	-0.803827	Under
BRDT	1	92414928	-0.4753	Unchanged	-1.83317	Under
EPHX4	1	92495539	-0.768331	Unchanged	-0.44652	Unchanged
BTBD8	1	92545862	-0.149134	Unchanged	-0.284575	Unchanged
KIAA1107	1	92632542	-0.506337	Unchanged	-0.826949	Under
C1orf146	1	92683497	-0.57541	Unchanged	0.0961059	Unchanged
ACTBP12	1	92694138	-0.215358	Unchanged	-0.266027	Unchanged
AL451010.1	1	92694813	-0.215358	Unchanged	-0.266027	Unchanged
GLMN	1	92711959	-0.904907	Unchanged	-0.144531	Unchanged
RPAP2	1	92764522	-0.453608	Unchanged	-0.0590007	Unchanged
GFI1	1	92940319	0.129406	Unchanged	0.116624	Unchanged
EVI5	1	92974253	-0.0554719	Unchanged	-0.0221316	Unchanged
RPL5	1	93297582	-0.246178	Unchanged	-0.0775997	Unchanged
SNORA66	1	93306276	-0.702005	Unchanged	0.389534	Unchanged
FAM69A	1	93307724	-0.0474522	Unchanged	-0.543168	Unchanged
MTF2	1	93544792	-0.729629	Unchanged	-0.325945	Unchanged
TMED5	1	93615299	-0.581727	Unchanged	-0.0306558	Unchanged
CCDC18	1	93645476	-0.108089	Unchanged	0.436357	Unchanged
RP4-612C19.1	1	93656297	-0.323552	Unchanged	-2.10973	Under
RP4-717I23.3	1	93727743	0.674114	Unchanged	0.0643649	Unchanged
FNBP1L	1	93913688	-0.293962	Unchanged	-0.510861	Unchanged
BCAR3	1	94027347	-0.642508	Unchanged	-0.364698	Unchanged
RP5-1033H22.2	1	94057756	0.615926	Unchanged	0.0117353	Unchanged
RP11-488P3.1	1	94218480	-4.95532	Under	-0.227572	Unchanged
GCLM	1	94350761	0.0807272	Unchanged	-0.0950079	Unchanged
ABCA4	1	94458393	0.150702	Unchanged	0.242026	Unchanged
ARHGAP29	1	94614544	-0.199959	Unchanged	0.0307121	Unchanged
ABCD3	1	94883933	0.0236715	Unchanged	-0.135159	Unchanged
F3	1	94994781	0.43024	Unchanged	-0.00266302	Unchanged
SLC44A3	1	95285898	0.00862108	Unchanged	-0.0615766	Unchanged
CNN3	1	95362507	0.432818	Unchanged	-0.23367	Unchanged
RP4-639F20.1	1	95393122	0.641876	Unchanged	-0.0289629	Unchanged
ALG14	1	95448297	-0.258409	Unchanged	-0.108647	Unchanged
TMEM56	1	95582894	0.0774438	Unchanged	-0.788786	Under
RP11-57H12.6	1	95583479	-0.139116	Unchanged	-0.0342634	Unchanged
RWDD3	1	95699711	-0.139116	Unchanged	-0.0342634	Unchanged
RP4-586O15.1	1	95776484	-0.351092	Unchanged	-0.0298084	Unchanged
RP4-617C6.1	1	95940293	0.161669	Unchanged	-0.106492	Unchanged
EEF1A1P11	1	96912486	0.234611	Unchanged	-0.0984508	Unchanged
PTBP2	1	97187221	-0.313745	Unchanged	-0.38635	Unchanged
DPYD	1	97543299	1.27392	Over	-0.204574	Unchanged
MIR137HG	1	98453556	-1.29414	Under	-0.0936169	Unchanged
RP5-1070A16.1	1	98676303	0.595811	Unchanged	0.138413	Unchanged
SNX7	1	99127236	-0.354933	Unchanged	-0.125234	Unchanged
LPPR5	1	99355806	-0.155931	Unchanged	-0.00619276	Unchanged
RP5-896L10.1	1	99469832	0.685095	Unchanged	-0.0403879	Unchanged
RP11-234N17.1	1	99473774	-0.232511	Unchanged	0.0715513	Unchanged
LPPR4	1	99729509	0.0920172	Unchanged	-0.130272	Unchanged
PALMD	1	100111499	-1.09252	Unchanged	-1.15597	Under
AGL	1	100315640	-0.320265	Unchanged	-0.199948	Unchanged
RP5-884G6.2	1	100433939	0.159761	Unchanged	-0.0455579	Unchanged
SLC35A3	1	100435345	-0.833868	Unchanged	-0.105281	Unchanged
HIAT1	1	100503653	-0.814389	Unchanged	-0.31888	Unchanged
SASS6	1	100549119	-1.06735	Unchanged	-0.0701738	Unchanged
TRMT13	1	100598706	-0.0252208	Unchanged	-0.0841418	Unchanged
LRRC39	1	100614409	0.255347	Unchanged	-0.264872	Unchanged
DBT	1	100659736	-0.695473	Unchanged	-0.325995	Unchanged
BRI3P1	1	100678849	-0.101289	Unchanged	-0.131237	Unchanged
RTCA	1	100731763	-0.326799	Unchanged	0.375831	Unchanged
RP5-837M10.1	1	100797360	0.141199	Unchanged	-0.229724	Unchanged
CDC14A	1	100810584	-1.04789	Unchanged	-0.465058	Unchanged
GPR88	1	101003693	-0.0721237	Unchanged	0.0919283	Unchanged
RP11-84O12.4	1	101092605	0.600258	Unchanged	-0.202778	Unchanged
VCAM1	1	101185298	-0.26822	Unchanged	-0.723549	Unchanged
EXTL2	1	101337943	-0.253722	Unchanged	-0.231941	Unchanged
SLC30A7	1	101361632	-0.211492	Unchanged	0.144221	Unchanged
DPH5	1	101455179	-0.434743	Unchanged	0.108883	Unchanged
RP11-421L21.3	1	101491434	0.991791	Unchanged	0.370227	Unchanged
RP4-575N6.4	1	101701239	0.822357	Unchanged	0.220664	Unchanged
S1PR1	1	101702444	1.59371	Over	0.391391	Unchanged
RP11-556K13.1	1	102251892	-0.0169584	Unchanged	0.0439448	Unchanged
OLFM3	1	102268130	-0.0697605	Unchanged	-0.04987	Unchanged
DNAJA1P5	1	102358661	-0.0872606	Unchanged	0.110532	Unchanged
COL11A1	1	103342023	0.000357305	Unchanged	-0.0375945	Unchanged
RP11-347K2.2	1	103820969	0.0444083	Unchanged	0.00738867	Unchanged
RP11-153F1.1	1	103960701	0.0444083	Unchanged	0.00738867	Unchanged
RNPC3	1	104068313	-0.0868312	Unchanged	-0.313524	Unchanged
AMY2B	1	104096437	1.66185	Over	-0.372278	Unchanged
AMY1A	1	104197912	1.35291	Over	-0.04406	Unchanged
AMY1B	1	104230037	1.35291	Over	-0.04406	Unchanged
AMY1C	1	104293028	1.35291	Over	-0.04406	Unchanged
RP11-364B6.2	1	104615632	-0.298905	Unchanged	-0.160664	Unchanged
RP11-364B6.1	1	104615645	-0.298905	Unchanged	-0.160664	Unchanged
SEPT2P1	1	106240661	-0.373884	Unchanged	0.0328622	Unchanged
RP11-24P14.1	1	106470246	0.0107118	Unchanged	-0.0354358	Unchanged
RP5-947P14.2	1	106623423	2.08364	Over	0.153592	Unchanged
PRMT6	1	107599267	-0.224144	Unchanged	-0.0681467	Unchanged
NTNG1	1	107682629	-0.140608	Unchanged	0.0839767	Unchanged
SLC25A24	1	108676658	-0.274826	Unchanged	-0.390707	Unchanged
NBPF4	1	108765087	-0.474563	Unchanged	0.115432	Unchanged
RP11-483I13.2	1	108803818	0.0839117	Unchanged	-0.00788577	Unchanged
SLC25A24P1	1	108815565	0.908631	Unchanged	-0.117503	Unchanged
NBPF6	1	108918421	-0.179881	Unchanged	0.0332719	Unchanged
NBPF5P	1	108918460	-0.348633	Unchanged	0.0289199	Unchanged
RP11-131J3.1	1	108963311	0.0839117	Unchanged	-0.00788577	Unchanged
FAM102B	1	109102711	-0.418044	Unchanged	-0.0998121	Unchanged
HENMT1	1	109190912	-0.257645	Unchanged	-0.540055	Unchanged
PRPF38B	1	109234945	-0.403549	Unchanged	-0.200664	Unchanged
FNDC7	1	109255279	0.123206	Unchanged	-0.108294	Unchanged
STXBP3	1	109289296	-0.264284	Unchanged	-0.042764	Unchanged
AKNAD1	1	109358520	-1.26458	Unchanged	-0.179514	Unchanged
SPATA42	1	109399839	0.0541708	Unchanged	-0.00141493	Unchanged
GPSM2	1	109417972	-0.990101	Unchanged	-0.186506	Unchanged
CLCC1	1	109472130	-1.01528	Unchanged	-0.0222136	Unchanged
WDR47	1	109512836	-0.262837	Unchanged	-0.00205908	Unchanged
RP11-20O24.4	1	109534878	0.52246	Unchanged	-0.0518079	Unchanged
RP11-20O24.1	1	109572689	0.0586452	Unchanged	-0.0567179	Unchanged
TAF13	1	109605108	-0.495583	Unchanged	0.0630313	Unchanged
TMEM167B	1	109633357	-0.488667	Unchanged	0.230204	Unchanged
SCARNA2	1	109642815	0.0763031	Unchanged	0.146463	Unchanged
C1orf194	1	109648573	-0.00368016	Unchanged	-0.0383638	Unchanged
KIAA1324	1	109656301	0.64093	Unchanged	-0.280692	Unchanged
SARS	1	109756540	-0.228108	Unchanged	0.233656	Unchanged
CELSR2	1	109792641	0.394839	Unchanged	-0.0285372	Unchanged
PSRC1	1	109822178	-0.743071	Unchanged	-0.00219263	Unchanged
MYBPHL	1	109834987	0.198481	Unchanged	0.0095171	Unchanged
SORT1	1	109852192	0.0133751	Unchanged	-0.297796	Unchanged
SYPL2	1	110009180	-0.879366	Unchanged	0.866063	Over
ATXN7L2	1	110026101	-0.142532	Unchanged	0.173057	Unchanged
CYB561D1	1	110036674	0.370098	Unchanged	0.0631846	Unchanged
AMIGO1	1	110046797	0.348444	Unchanged	0.135114	Unchanged
GPR61	1	110082494	-0.127069	Unchanged	-0.0357606	Unchanged
GNAI3	1	110091233	-0.125932	Unchanged	-0.215502	Unchanged
GNAT2	1	110145889	-1.43665	Under	0.121085	Unchanged
AMPD2	1	110158726	0.126748	Unchanged	0.0738534	Unchanged
GSTM4	1	110198703	1.19299	Over	0.0155181	Unchanged
GSTM2	1	110210644	-0.627149	Unchanged	0.293444	Unchanged
GSTM1	1	110230436	0.814955	Unchanged	0.310764	Unchanged
GSTM5	1	110254864	0.190096	Unchanged	-0.0712952	Unchanged
GSTM3	1	110276554	3.68808	Over	-0.0113974	Unchanged
EPS8L3	1	110292702	0.780984	Unchanged	0.0731127	Unchanged
CSF1	1	110452864	1.22465	Unchanged	0.0172689	Unchanged
AHCYL1	1	110527308	0.12334	Unchanged	-0.21833	Unchanged
STRIP1	1	110574199	-0.43322	Unchanged	0.167855	Unchanged
ALX3	1	110602616	0.252837	Unchanged	0.610769	Unchanged
UBL4B	1	110655062	0.280907	Unchanged	0.470676	Unchanged
SLC6A17	1	110693108	1.23038	Unchanged	0.221005	Unchanged
RP5-1028L10.1	1	110708808	0.48698	Unchanged	-0.185399	Unchanged
KCNC4	1	110753965	-0.479137	Unchanged	-0.207529	Unchanged
RP5-1074L1.1	1	110828997	-0.294443	Unchanged	-0.299232	Unchanged
RBM15	1	110881128	-0.401888	Unchanged	-0.162789	Unchanged
SLC16A4	1	110905470	-0.688584	Unchanged	0.173506	Unchanged
LAMTOR5	1	110943871	-0.526155	Unchanged	-0.00579922	Unchanged
PROK1	1	110993822	0.544359	Unchanged	-0.124514	Unchanged
CYMP	1	111023374	0.650155	Unchanged	-0.356826	Unchanged
RP11-470L19.2	1	111030302	-0.573777	Unchanged	-0.0319467	Unchanged
KCNA10	1	111059839	-0.14445	Unchanged	0.24309	Unchanged
KCNA2	1	111136202	-0.0512646	Unchanged	-0.00969278	Unchanged
KCNA3	1	111214310	-0.561592	Unchanged	-0.293363	Unchanged
NRBF2P3	1	111390699	0.222719	Unchanged	-0.182427	Unchanged
CD53	1	111415775	1.16468	Unchanged	-0.0735935	Unchanged
LRIF1	1	111489807	-0.882817	Unchanged	0.0315553	Unchanged
DRAM2	1	111659955	-0.0859851	Unchanged	-0.0566655	Unchanged
CEPT1	1	111682249	-0.513893	Unchanged	-0.169275	Unchanged
DENND2D	1	111729796	-0.828262	Unchanged	0.494787	Unchanged
CHIAP2	1	111822681	0.225189	Unchanged	0.137943	Unchanged
CHIA	1	111833484	-0.464774	Unchanged	1.62194	Over
PIFO	1	111888910	-0.336052	Unchanged	0.289255	Unchanged
OVGP1	1	111956936	0.394759	Unchanged	-0.119445	Unchanged
RP11-552M11.4	1	111981260	-0.810931	Unchanged	0.0974434	Unchanged
WDR77	1	111982512	-0.810931	Unchanged	0.0974434	Unchanged
ATP5F1	1	111991486	-0.538811	Unchanged	-0.0565314	Unchanged
C1orf162	1	112016414	-0.122295	Unchanged	0.0285633	Unchanged
ADORA3	1	112025970	0.45007	Unchanged	-0.0725081	Unchanged
RAP1A	1	112084840	0.0929748	Unchanged	-0.100727	Unchanged
RP5-836N10.1	1	112142277	-0.333719	Unchanged	0.0810841	Unchanged
FAM212B	1	112223252	-0.330883	Unchanged	0.338771	Unchanged
DDX20	1	112297867	-0.769316	Unchanged	-0.124042	Unchanged
KCND3	1	112313284	-0.195607	Unchanged	0.210917	Unchanged
RP11-88H9.2	1	112532392	-0.00502032	Unchanged	0.242683	Unchanged
CTTNBP2NL	1	112938803	0.271919	Unchanged	-0.470763	Unchanged
WNT2B	1	113009163	-0.349102	Unchanged	0.0281931	Unchanged
ST7L	1	113066140	-0.575059	Unchanged	0.106333	Unchanged
CAPZA1	1	113161795	-0.270519	Unchanged	0.104038	Unchanged
MOV10	1	113215763	-0.0284265	Unchanged	0.054263	Unchanged
RHOC	1	113243728	-0.143572	Unchanged	0.226383	Unchanged
RP11-426L16.10	1	113245236	0.117501	Unchanged	0.293061	Unchanged
PPM1J	1	113252616	0.378574	Unchanged	0.359738	Unchanged
FAM19A3	1	113263041	-0.762967	Unchanged	-0.422823	Unchanged
RP11-426L16.7	1	113290717	0.310504	Unchanged	0.141243	Unchanged
RP11-426L16.8	1	113362792	-0.00636324	Unchanged	-0.129422	Unchanged
SLC16A1	1	113454469	0.0921108	Unchanged	0.0800742	Unchanged
AKR7A2P1	1	113466045	0.425483	Unchanged	0.332527	Unchanged
RP11-31F15.1	1	113499037	-0.612988	Unchanged	-0.250661	Unchanged
LRIG2	1	113615831	-0.374102	Unchanged	-0.276674	Unchanged
RLIMP2	1	113667943	0.00970526	Unchanged	0.0456064	Unchanged
MAGI3	1	113933371	0.258837	Unchanged	-0.128335	Unchanged
RP11-512F24.1	1	113992322	0.0699625	Unchanged	-0.00724316	Unchanged
PHTF1	1	114239453	-0.531011	Unchanged	2.09151	Over
PTPN22	1	114356433	-0.348408	Unchanged	-0.0583889	Unchanged
BCL2L15	1	114420790	0.545966	Unchanged	1.1233	Over
AP4B1	1	114437370	-0.402067	Unchanged	0.13855	Unchanged
DCLRE1B	1	114447763	-0.453734	Unchanged	-0.264921	Unchanged
HIPK1	1	114471814	0.206484	Unchanged	-0.0397151	Unchanged
OLFML3	1	114522063	1.06291	Unchanged	-0.486992	Unchanged
SYT6	1	114631914	0.796009	Unchanged	0.279893	Unchanged
TRIM33	1	114935399	-0.0520974	Unchanged	-0.0976456	Unchanged
BCAS2	1	115110178	-0.189594	Unchanged	-0.161267	Unchanged
DENND2C	1	115125469	-0.250476	Unchanged	-0.481171	Unchanged
AMPD1	1	115215719	0.0167287	Unchanged	0.0124478	Unchanged
NRAS	1	115247090	-0.824744	Unchanged	-0.391209	Unchanged
SIKE1	1	115312100	-0.732965	Unchanged	-0.222629	Unchanged
TSHB	1	115572415	-0.0343739	Unchanged	-0.103169	Unchanged
TSPAN2	1	115590632	1.03954	Unchanged	-0.0097424	Unchanged
NGF	1	115828539	1.7896	Over	-0.272193	Unchanged
VANGL1	1	116184574	-0.512035	Unchanged	-0.370553	Unchanged
CASQ2	1	116242628	-0.00564353	Unchanged	-0.00694391	Unchanged
NHLH2	1	116378998	-0.757234	Unchanged	0.58811	Unchanged
SLC22A15	1	116519119	-0.567882	Unchanged	0.311229	Unchanged
MAB21L3	1	116654376	-0.254482	Unchanged	0.168097	Unchanged
ATP1A1	1	116915290	0.323775	Unchanged	0.0919471	Unchanged
ATP1A1OS	1	116941622	0.463912	Unchanged	0.174295	Unchanged
RP4-655J12.4	1	116966346	-0.0690398	Unchanged	1.60138	Over
RP5-1086K13.1	1	117035645	0.0638188	Unchanged	0.943457	Over
CD58	1	117057157	-0.500413	Unchanged	-0.201299	Unchanged
IGSF3	1	117117031	-0.11353	Unchanged	-0.421801	Unchanged
C1orf137	1	117236734	1.12994	Unchanged	0.0103638	Unchanged
CD2	1	117297007	0.101845	Unchanged	0.333947	Unchanged
PTGFRN	1	117452679	-0.265155	Unchanged	-0.0308107	Unchanged
CD101	1	117544382	-1.60288	Under	0.417924	Unchanged
TTF2	1	117602925	-0.684172	Unchanged	-0.129629	Unchanged
TRIM45	1	117653682	0.025585	Unchanged	0.0954103	Unchanged
VTCN1	1	117686209	0.1876	Unchanged	-0.100432	Unchanged
MAN1A2	1	117910071	-0.363501	Unchanged	-0.258266	Unchanged
FAM46C	1	118148556	2.55633	Over	-0.888422	Under
AL390877.1	1	118320709	-0.506349	Unchanged	-0.422275	Unchanged
GDAP2	1	118412037	-0.442881	Unchanged	-0.112196	Unchanged
WDR3	1	118472343	-0.634263	Unchanged	-0.121763	Unchanged
TBX15	1	119425669	-0.397813	Unchanged	0.943759	Over
WARS2	1	119573839	0.371935	Unchanged	-0.186383	Unchanged
HAO2	1	119911402	0.0519769	Unchanged	0.164467	Unchanged
HSD3B2	1	119957554	0.478948	Unchanged	-0.0951908	Unchanged
RP5-871G17.5	1	119977079	0.0516447	Unchanged	0.0393539	Unchanged
GAPDHP23	1	120004652	-0.899218	Unchanged	-0.248246	Unchanged
GAPDHP32	1	120076372	-1.28199	Unchanged	-0.721134	Unchanged
GAPDHP33	1	120138790	-0.93502	Unchanged	-0.109286	Unchanged
HSD3BP5	1	120143963	-0.508126	Unchanged	0.419069	Unchanged
ZNF697	1	120162045	0.595551	Unchanged	-0.195879	Unchanged
PHGDH	1	120202421	1.40229	Over	0.127316	Unchanged
HMGCS2	1	120290619	0.506506	Unchanged	-1.0663	Under
REG4	1	120336641	-0.46239	Unchanged	-0.581223	Unchanged
NBPF7	1	120377388	0.0171143	Unchanged	-0.0187178	Unchanged
PFN1P9	1	120395939	-0.398254	Unchanged	0.191487	Unchanged
ADAM30	1	120436156	-0.066119	Unchanged	-0.29325	Unchanged
NOTCH2	1	120454176	-0.117109	Unchanged	0.0706985	Unchanged
RP11-439A17.7	1	120835810	0.128944	Unchanged	0.00607409	Unchanged
FAM72B	1	120837756	-1.15239	Unchanged	-0.0226708	Unchanged
RP11-439A17.4	1	120876495	-0.0469014	Unchanged	0.314153	Unchanged
HIST2H3DP1	1	120904675	-0.449769	Unchanged	-0.231508	Unchanged
HIST2H2BA	1	120906028	0.642558	Unchanged	-0.795875	Under
RP11-439A17.10	1	120906609	0.642558	Unchanged	-0.795875	Under
RP11-439A17.9	1	120925634	-0.183937	Unchanged	0.296083	Unchanged
FCGR1B	1	120926979	-0.0463398	Unchanged	0.0710009	Unchanged
RP11-344P13.3	1	121244142	0.0538358	Unchanged	-0.251438	Unchanged
SNX18P16	1	142688379	0.260779	Unchanged	-0.185538	Unchanged
ANKRD20A12P	1	142697653	-0.152576	Unchanged	-0.385194	Unchanged
ANKRD20A14P	1	142803532	0.000115996	Unchanged	-0.233854	Unchanged
RP11-782C8.2	1	143118704	-0.0133847	Unchanged	-0.570209	Unchanged
RP11-782C8.5	1	143211628	0.0546853	Unchanged	-0.184378	Unchanged
RP11-435B5.3	1	143347958	0.000115996	Unchanged	-0.233854	Unchanged
RP11-435B5.5	1	143377281	0.120348	Unchanged	-0.463671	Unchanged
RP6-206I17.1	1	143647638	-0.110935	Unchanged	-0.270111	Unchanged
RP6-206I17.2	1	143687097	0.893812	Unchanged	-0.495673	Unchanged
PPIAL4G	1	143767144	-0.053395	Unchanged	-0.180904	Unchanged
FAM72D	1	143896452	-1.43494	Under	-0.112744	Unchanged
SRGAP2B	1	143913615	0.128944	Unchanged	0.00607409	Unchanged
NBPF8	1	144146808	-0.00877861	Unchanged	-0.25409	Unchanged
LINC00623	1	144275918	0.770573	Unchanged	-0.577951	Unchanged
PPIAL4B	1	144363462	-0.0687053	Unchanged	-0.177558	Unchanged
RP11-640M9.1	1	144456138	0.770573	Unchanged	-0.577951	Unchanged
RP11-640M9.2	1	144593363	-0.142226	Unchanged	-0.179387	Unchanged
PFN1P2	1	144612266	-0.480975	Unchanged	0.1757	Unchanged
WI2-1896O14.1	1	144676874	0.965262	Unchanged	-0.657488	Unchanged
NBPF9	1	144811744	-0.0839891	Unchanged	-0.0374277	Unchanged
PDE4DIP	1	144836157	-0.0458723	Unchanged	-0.158495	Unchanged
AL590452.1	1	144989309	-0.0988276	Unchanged	-0.0217524	Unchanged
SEC22B	1	145096220	0.1553	Unchanged	0.0338503	Unchanged
NOTCH2NL	1	145209119	-0.119133	Unchanged	0.092938	Unchanged
RP11-458D21.5	1	145209145	-0.139421	Unchanged	-0.150302	Unchanged
NBPF10	1	145289772	-0.160861	Unchanged	-0.212548	Unchanged
HFE2	1	145413095	0.208143	Unchanged	-0.0106801	Unchanged
TXNIP	1	145438469	4.3958	Over	0.429502	Unchanged
POLR3GL	1	145456236	0.944852	Unchanged	0.0160575	Unchanged
ANKRD34A	1	145470508	0.192701	Unchanged	0.0553093	Unchanged
LIX1L	1	145477085	0.0972608	Unchanged	-0.494154	Unchanged
RBM8A	1	145507598	-0.0830956	Unchanged	-0.0287748	Unchanged
GNRHR2	1	145509752	0.344183	Unchanged	-0.216848	Unchanged
PEX11B	1	145516252	0.480582	Unchanged	0.134537	Unchanged
ITGA10	1	145524891	-0.371289	Unchanged	1.11618	Over
ANKRD35	1	145549230	0.662112	Unchanged	-0.213162	Unchanged
PIAS3	1	145575233	0.336686	Unchanged	0.0313146	Unchanged
NUDT17	1	145586115	-0.966193	Unchanged	-0.142145	Unchanged
POLR3C	1	145592605	-0.355073	Unchanged	-0.0131855	Unchanged
CD160	1	145695798	0.0150349	Unchanged	-0.0501399	Unchanged
PDZK1	1	145726918	1.31558	Over	0.339606	Unchanged
GPR89A	1	145764411	0.120107	Unchanged	0.172103	Unchanged
GPR89C	1	145883868	0.120107	Unchanged	0.172103	Unchanged
PDZK1P1	1	145924388	1.31558	Over	0.339606	Unchanged
RNVU1-7	1	145969270	0.0364374	Unchanged	0.350971	Unchanged
RP11-94I2.1	1	146011091	-0.13275	Unchanged	0.872845	Over
NBPF11	1	146032647	-0.16051	Unchanged	-0.137547	Unchanged
WI2-3658N16.1	1	146032648	-0.0121092	Unchanged	-0.1779	Unchanged
PFN1P5	1	146059926	-0.480975	Unchanged	0.1757	Unchanged
ABHD17AP2	1	146076838	0.0585448	Unchanged	0.188006	Unchanged
RP4-565E6.1	1	146093234	0.00113248	Unchanged	-0.0251289	Unchanged
NBPF12	1	146373546	-0.123635	Unchanged	-0.197416	Unchanged
PFN1P8	1	146392310	-0.480975	Unchanged	0.1757	Unchanged
NBPF13P	1	146490895	-0.212955	Unchanged	-0.325232	Unchanged
PRKAB2	1	146626685	-0.0656703	Unchanged	-0.00646885	Unchanged
FMO5	1	146646930	-0.326449	Unchanged	-0.236864	Unchanged
CHD1L	1	146714291	-0.499053	Unchanged	-0.158623	Unchanged
BCL9	1	147013182	0.261453	Unchanged	0.0176073	Unchanged
ACP6	1	147119170	-0.600964	Unchanged	-0.193724	Unchanged
GJA5	1	147228332	-0.233541	Unchanged	-0.0987344	Unchanged
GJA8	1	147374946	-1.82988	Under	0.424141	Unchanged
GPR89B	1	147400506	0.120107	Unchanged	0.172103	Unchanged
RP6-74O6.2	1	147466094	1.31558	Over	0.339606	Unchanged
PDZK1P2	1	147466533	1.31558	Over	0.339606	Unchanged
RNVU1-9	1	147511004	0.0364374	Unchanged	0.350971	Unchanged
XXyac-YX155B6.2	1	147552868	-0.13275	Unchanged	0.872845	Over
NBPF24	1	147574428	-0.16051	Unchanged	-0.137547	Unchanged
PFN1P4	1	147601780	-0.480975	Unchanged	0.1757	Unchanged
ABHD17AP1	1	147618673	0.0585448	Unchanged	0.188006	Unchanged
BX842679.1	1	147631967	-0.227289	Unchanged	-0.553504	Unchanged
RP11-301M17.1	1	147718440	-0.128698	Unchanged	-0.129916	Unchanged
RP11-495P10.2	1	147835127	-0.110935	Unchanged	-0.270111	Unchanged
RP11-495P10.1	1	147887350	0.893812	Unchanged	-0.495673	Unchanged
PPIAL4A	1	147954635	-0.0687053	Unchanged	-0.177558	Unchanged
NBPF14	1	148003642	-0.20049	Unchanged	-0.119546	Unchanged
PPIAL4D	1	148201752	-0.053395	Unchanged	-0.180904	Unchanged
NBPF20	1	148250249	-0.184104	Unchanged	-0.126287	Unchanged
PFN1P3	1	148349256	-0.555584	Unchanged	0.188575	Unchanged
NBPF15	1	148555979	-0.251309	Unchanged	-0.0387787	Unchanged
PFN1P7	1	148574653	-0.555584	Unchanged	0.188575	Unchanged
PPIAL4E	1	148644011	-0.0687053	Unchanged	-0.177558	Unchanged
PFN1P6	1	148736689	-0.480975	Unchanged	0.1757	Unchanged
NBPF16	1	148739443	-0.20049	Unchanged	-0.119546	Unchanged
PPIAL4F	1	148806015	-0.053395	Unchanged	-0.180904	Unchanged
RP11-763B22.9	1	148854138	-0.0775883	Unchanged	-0.359271	Unchanged
DRD5P2	1	148900615	-0.14017	Unchanged	0.253169	Unchanged
RP11-14N7.2	1	148928322	0.0792617	Unchanged	0.196892	Unchanged
RP11-744H18.1	1	149036435	-0.31521	Unchanged	0.313944	Unchanged
RNVU1-17	1	149194106	0.0364374	Unchanged	0.350971	Unchanged
RNVU1-18	1	149224058	0.0364374	Unchanged	0.350971	Unchanged
RP11-403I13.5	1	149230716	-0.40215	Unchanged	-0.814881	Under
RP11-403I13.4	1	149239531	0.893812	Unchanged	-0.495673	Unchanged
RP11-403I13.8	1	149287451	0.14457	Unchanged	0.280998	Unchanged
RP11-403I13.9	1	149305910	0.320424	Unchanged	0.399575	Unchanged
FCGR1C	1	149320439	-0.0463398	Unchanged	0.0710009	Unchanged
RP5-998N21.4	1	149372292	-0.183937	Unchanged	0.296083	Unchanged
HIST2H2BB	1	149398799	0.463668	Unchanged	-0.399455	Unchanged
RP5-998N21.7	1	149400063	-0.257123	Unchanged	0.388334	Unchanged
HIST2H3PS2	1	149400131	-0.449769	Unchanged	-0.231508	Unchanged
FAM72C	1	149438750	-1.43494	Under	-0.112744	Unchanged
PPIAL4C	1	149553003	-0.0687053	Unchanged	-0.177558	Unchanged
RP11-277L2.2	1	149605640	0.770573	Unchanged	-0.577951	Unchanged
RP11-353N4.7	1	149626959	0.770573	Unchanged	-0.577951	Unchanged
RP11-353N4.4	1	149672997	0.14457	Unchanged	0.280998	Unchanged
AL358813.2	1	149675978	-0.249404	Unchanged	0.170168	Unchanged
RP11-353N4.5	1	149691432	0.320424	Unchanged	0.399575	Unchanged
FCGR1A	1	149754227	-0.0463398	Unchanged	0.0710009	Unchanged
HIST2H2BF	1	149754245	0.498765	Unchanged	-0.179758	Unchanged
RP11-196G18.21	1	149754433	0.642558	Unchanged	-0.795875	Under
RP11-196G18.3	1	149757215	-0.183937	Unchanged	0.296083	Unchanged
HIST2H3D	1	149784826	-0.449769	Unchanged	-0.231508	Unchanged
HIST2H4A	1	149804221	-0.301246	Unchanged	-0.127698	Unchanged
HIST2H3C	1	149811110	-0.75119	Unchanged	-0.172844	Unchanged
HIST2H2AA3	1	149813505	-0.0314269	Unchanged	0.896306	Over
HIST2H2AA4	1	149822643	-0.042375	Unchanged	0.984147	Over
HIST2H3A	1	149824181	-0.75119	Unchanged	-0.172844	Unchanged
HIST2H4B	1	149825607	-0.301246	Unchanged	-0.127698	Unchanged
HIST2H2BE	1	149856010	0.0639481	Unchanged	0.243825	Unchanged
HIST2H2AC	1	149858525	-0.703897	Unchanged	-0.0624463	Unchanged
HIST2H2AB	1	149859019	-0.532507	Unchanged	0.199349	Unchanged
BOLA1	1	149859440	-0.522361	Unchanged	-0.0522385	Unchanged
SV2A	1	149874870	0.060479	Unchanged	0.2516	Unchanged
SF3B4	1	149895209	-0.499443	Unchanged	-0.179135	Unchanged
MTMR11	1	149900543	0.182957	Unchanged	0.366121	Unchanged
OTUD7B	1	149912231	-0.117874	Unchanged	-0.11401	Unchanged
VPS45	1	150039369	0.066339	Unchanged	-0.0811224	Unchanged
PLEKHO1	1	150121373	0.677718	Unchanged	-0.340914	Unchanged
ANP32E	1	150190717	-0.902622	Unchanged	-0.140356	Unchanged
CA14	1	150229554	0.0785862	Unchanged	0.445926	Unchanged
APH1A	1	150237804	0.146296	Unchanged	-0.107767	Unchanged
C1orf54	1	150240600	-0.61253	Unchanged	0.299364	Unchanged
C1orf51	1	150254953	0.451402	Unchanged	-0.296894	Unchanged
MRPS21	1	150266289	0.0149576	Unchanged	-0.020374	Unchanged
RPRD2	1	150335567	-0.333869	Unchanged	-0.430975	Unchanged
TARS2	1	150459887	-0.631679	Unchanged	0.187389	Unchanged
ECM1	1	150480538	0.510227	Unchanged	0.733582	Unchanged
ADAMTSL4	1	150521884	0.544388	Unchanged	0.525928	Unchanged
MCL1	1	150547032	-0.720425	Unchanged	-0.436193	Unchanged
ENSA	1	150573327	-0.220586	Unchanged	-0.161542	Unchanged
GOLPH3L	1	150618701	0.404733	Unchanged	-0.13377	Unchanged
HORMAD1	1	150670536	-0.347951	Unchanged	-0.356531	Unchanged
CTSS	1	150702672	0.0132964	Unchanged	-0.0204571	Unchanged
CTSK	1	150768684	0.177665	Unchanged	0.0780109	Unchanged
ARNT	1	150782181	0.00466271	Unchanged	-0.081187	Unchanged
SETDB1	1	150898739	-0.203082	Unchanged	-0.10098	Unchanged
CERS2	1	150933059	-0.37549	Unchanged	-0.105352	Unchanged
ANXA9	1	150954493	-0.603689	Unchanged	0.113551	Unchanged
FAM63A	1	150969025	-0.0349015	Unchanged	0.746462	Unchanged
PRUNE	1	150980896	-0.828644	Unchanged	-0.178595	Unchanged
BNIPL	1	151009046	-0.179016	Unchanged	-0.0594157	Unchanged
C1orf56	1	151020216	0.38919	Unchanged	-0.194282	Unchanged
MLLT11	1	151030234	-2.41784	Under	-0.0433736	Unchanged
GABPB2	1	151043054	0.0239279	Unchanged	0.25049	Unchanged
RP11-68I18.10	1	151102551	1.04218	Over	-0.0142677	Unchanged
SEMA6C	1	151104161	0.704303	Unchanged	0.139498	Unchanged
TNFAIP8L2	1	151129105	-0.116154	Unchanged	-0.289166	Unchanged
SCNM1	1	151129140	-0.234175	Unchanged	-0.0812742	Unchanged
LYSMD1	1	151132224	0.146079	Unchanged	-0.233777	Unchanged
VPS72	1	151142463	-0.15737	Unchanged	-0.017811	Unchanged
ZNF687	1	151254094	0.0556064	Unchanged	-0.037183	Unchanged
PI4KB	1	151264273	-0.0693992	Unchanged	0.123837	Unchanged
RFX5	1	151313116	-0.169403	Unchanged	-0.0252685	Unchanged
SELENBP1	1	151336778	3.7959	Over	-0.0705614	Unchanged
PSMB4	1	151372010	-0.274572	Unchanged	0.101583	Unchanged
POGZ	1	151375200	0.098906	Unchanged	-0.236853	Unchanged
CGN	1	151482986	-0.113978	Unchanged	0.0674413	Unchanged
TUFT1	1	151512781	0.0791652	Unchanged	-0.00779569	Unchanged
RP11-404E16.1	1	151584514	0.201743	Unchanged	0.0110553	Unchanged
SNX27	1	151584541	-0.0133684	Unchanged	-0.0161827	Unchanged
CELF3	1	151674880	0.018816	Unchanged	0.151122	Unchanged
AL589765.1	1	151682909	-0.522109	Unchanged	-0.140661	Unchanged
RIIAD1	1	151682909	-0.522109	Unchanged	-0.140661	Unchanged
MRPL9	1	151732119	-0.225479	Unchanged	-0.128026	Unchanged
TDRKH	1	151742583	-0.121382	Unchanged	0.0644743	Unchanged
LINGO4	1	151772740	1.52878	Over	-0.00661797	Unchanged
RORC	1	151778547	3.50097	Over	-0.216806	Unchanged
C2CD4D	1	151810295	0.335157	Unchanged	-0.0662563	Unchanged
AL450992.2	1	151814353	0.44371	Unchanged	-0.235404	Unchanged
THEM5	1	151819739	0.755127	Unchanged	-0.278935	Unchanged
THEM4	1	151846060	0.02835	Unchanged	-0.0904468	Unchanged
S100A10	1	151955391	0.697384	Unchanged	-0.249013	Unchanged
S100A11	1	152004982	-0.277966	Unchanged	0.201236	Unchanged
TCHHL1	1	152056620	0.397534	Unchanged	-0.121763	Unchanged
TCHH	1	152078793	-1.70359	Under	-0.966696	Under
RPTN	1	152126071	0.139943	Unchanged	-0.0320379	Unchanged
FLG-AS1	1	152140601	0.165166	Unchanged	-0.00851459	Unchanged
HRNR	1	152184558	-0.0523889	Unchanged	-0.000654526	Unchanged
FLG	1	152274651	0.190073	Unchanged	-0.317397	Unchanged
FLG2	1	152321211	-0.857546	Unchanged	0.405204	Unchanged
CRNN	1	152381719	-0.0122394	Unchanged	0.235176	Unchanged
LCE5A	1	152483320	1.12316	Unchanged	0.0946858	Unchanged
CRCT1	1	152486978	-0.284591	Unchanged	0.622108	Unchanged
LCE3E	1	152538130	0.335539	Unchanged	-0.193571	Unchanged
LCE3D	1	152551857	0.371006	Unchanged	0.130642	Unchanged
LCE3C	1	152573138	0.103889	Unchanged	0.478202	Unchanged
LCE3B	1	152586287	-0.353604	Unchanged	0.25338	Unchanged
LCE3A	1	152595310	0.692293	Unchanged	0.0174384	Unchanged
LINC00302	1	152627953	0.346634	Unchanged	0.159469	Unchanged
LCE2D	1	152635872	-0.133803	Unchanged	1.0302	Over
LCE2B	1	152647771	0.420715	Unchanged	-0.202386	Unchanged
LCE2A	1	152670840	0.384793	Unchanged	-0.533537	Unchanged
LCE4A	1	152680636	0.0215762	Unchanged	0.349419	Unchanged
C1orf68	1	152691998	0.563454	Unchanged	0.230304	Unchanged
KPRP	1	152730506	0.128565	Unchanged	0.288313	Unchanged
LCE1E	1	152758690	-0.0704148	Unchanged	0.268671	Unchanged
LCE1D	1	152769227	-0.110359	Unchanged	0.133495	Unchanged
LCE1C	1	152777311	-0.351542	Unchanged	0.0478074	Unchanged
LCE1B	1	152784447	0.811754	Unchanged	-0.13669	Unchanged
LCE1A	1	152799949	-0.0347548	Unchanged	-0.0620886	Unchanged
LCE6A	1	152815344	0.0772212	Unchanged	0.419942	Unchanged
SMCP	1	152850793	0.16634	Unchanged	-0.44571	Unchanged
IVL	1	152881021	-1.04109	Unchanged	-0.54725	Unchanged
SPRR4	1	152943142	-0.203515	Unchanged	0.0749338	Unchanged
SPRR1A	1	152956557	0.164656	Unchanged	-0.152094	Unchanged
SPRR3	1	152974223	-0.238915	Unchanged	-0.132742	Unchanged
SPRR1B	1	153003678	1.48711	Over	0.575987	Unchanged
SPRR2D	1	153012201	-0.551683	Unchanged	0.125527	Unchanged
SPRR2A	1	153028589	-0.418255	Unchanged	-0.238569	Unchanged
SPRR2B	1	153042700	-0.034593	Unchanged	-0.498925	Unchanged
SPRR2E	1	153065611	0.200277	Unchanged	0.415347	Unchanged
SPRR2F	1	153084590	0.607538	Unchanged	0.100382	Unchanged
SPRR2C	1	153112967	0.0803912	Unchanged	0.239305	Unchanged
SPRR2G	1	153122058	-0.601822	Unchanged	0.0748763	Unchanged
LELP1	1	153175919	0.502376	Unchanged	-0.702834	Unchanged
PRR9	1	153190060	0.260318	Unchanged	-0.137902	Unchanged
LOR	1	153232176	-0.450208	Unchanged	0.127984	Unchanged
PGLYRP3	1	153270338	0.229817	Unchanged	0.572905	Unchanged
S100A12	1	153346184	-1.74706	Under	-0.0340404	Unchanged
S100A8	1	153362508	0.37026	Unchanged	-1.72813	Under
S100A7A	1	153389000	-0.536502	Unchanged	-0.068914	Unchanged
S100A7L2	1	153409534	0.0184731	Unchanged	-0.0447454	Unchanged
S100A5	1	153509623	0.900205	Unchanged	0.0523182	Unchanged
S100A4	1	153516089	2.26917	Over	0.0474394	Unchanged
S100A3	1	153519805	0.841521	Unchanged	-0.676337	Unchanged
S100A2	1	153533584	0.432687	Unchanged	0.567774	Unchanged
S100A16	1	153579362	-0.260192	Unchanged	0.0474947	Unchanged
S100A14	1	153586731	1.33718	Over	-0.28708	Unchanged
S100A13	1	153591263	0.401145	Unchanged	0.44023	Unchanged
S100A1	1	153600402	0.252525	Unchanged	0.823862	Over
CHTOP	1	153606525	-0.0599289	Unchanged	-0.0496714	Unchanged
SNAPIN	1	153631130	-0.0212326	Unchanged	-0.0455208	Unchanged
ILF2	1	153634512	-0.301186	Unchanged	-0.0110657	Unchanged
NPR1	1	153651113	0.638183	Unchanged	0.839936	Over
INTS3	1	153700543	-0.431034	Unchanged	0.119808	Unchanged
SLC27A3	1	153746830	0.0633809	Unchanged	0.279317	Unchanged
RP11-216N14.5	1	153767649	-0.0705618	Unchanged	0.00080497	Unchanged
GATAD2B	1	153777201	0.388211	Unchanged	-0.659554	Unchanged
DENND4B	1	153901977	-0.508635	Unchanged	0.0357482	Unchanged
CRTC2	1	153920145	-0.00657799	Unchanged	0.0360963	Unchanged
SLC39A1	1	153931575	-0.768829	Unchanged	0.037027	Unchanged
CREB3L4	1	153940010	0.0556282	Unchanged	0.392345	Unchanged
RPS27	1	153963235	0.0362633	Unchanged	-0.0273977	Unchanged
NUP210L	1	153965161	0.66754	Unchanged	0.0634858	Unchanged
TPM3	1	154127784	-0.689257	Unchanged	-0.24811	Unchanged
C1orf189	1	154171848	-0.26795	Unchanged	-0.00540614	Unchanged
C1orf43	1	154179182	-0.745103	Unchanged	-0.13568	Unchanged
UBAP2L	1	154192655	-0.370075	Unchanged	0.0712503	Unchanged
HAX1	1	154244987	-0.475982	Unchanged	0.134613	Unchanged
AQP10	1	154293566	0.387038	Unchanged	0.403044	Unchanged
ATP8B2	1	154298029	-0.190145	Unchanged	-0.718697	Unchanged
IL6R	1	154377669	-1.53998	Under	0.0172805	Unchanged
SHE	1	154442248	-0.595134	Unchanged	-0.025561	Unchanged
TDRD10	1	154474695	0.0577348	Unchanged	0.324751	Unchanged
UBE2Q1	1	154521053	-0.714221	Unchanged	0.0358983	Unchanged
CHRNB2	1	154540257	-0.267627	Unchanged	-0.313182	Unchanged
ADAR	1	154554538	-0.587261	Unchanged	-0.0522855	Unchanged
PMVK	1	154897210	-0.0512663	Unchanged	0.144646	Unchanged
PBXIP1	1	154916552	0.632551	Unchanged	-0.186175	Unchanged
PYGO2	1	154929502	-0.159356	Unchanged	0.0427707	Unchanged
SHC1	1	154934774	-0.39267	Unchanged	0.244758	Unchanged
CKS1B	1	154947129	-0.699749	Unchanged	-0.099768	Unchanged
FLAD1	1	154955814	-0.354411	Unchanged	0.0804806	Unchanged
LENEP	1	154966062	-0.159397	Unchanged	-0.323718	Unchanged
ZBTB7B	1	154975127	-1.0011	Unchanged	-0.0175679	Unchanged
DCST2	1	154990996	0.472325	Unchanged	0.192618	Unchanged
DCST1	1	155006300	0.536496	Unchanged	0.741018	Unchanged
ADAM15	1	155023042	0.592225	Unchanged	0.0147856	Unchanged
EFNA4	1	155036207	0.0321974	Unchanged	-0.131353	Unchanged
EFNA1	1	155099936	-0.0649965	Unchanged	0.161726	Unchanged
SLC50A1	1	155107820	-0.38314	Unchanged	0.218431	Unchanged
DPM3	1	155112367	0.124547	Unchanged	0.170166	Unchanged
HMGN2P18	1	155121020	1.07303	Unchanged	-0.518054	Unchanged
TRIM46	1	155145873	0.0170127	Unchanged	0.627178	Unchanged
MUC1	1	155158300	-0.050529	Unchanged	0.0775628	Unchanged
THBS3	1	155165379	-0.28246	Unchanged	0.0127377	Unchanged
RP11-263K19.4	1	155166659	0.309346	Unchanged	0.379794	Unchanged
MTX1	1	155178490	-0.691755	Unchanged	0.110583	Unchanged
GBAP1	1	155183616	-0.823872	Unchanged	0.27757	Unchanged
MTX1P1	1	155200766	-0.691755	Unchanged	0.110583	Unchanged
GBA	1	155204239	-0.866786	Unchanged	0.299821	Unchanged
FAM189B	1	155216996	-0.888378	Unchanged	0.160469	Unchanged
SCAMP3	1	155225770	-0.519	Unchanged	0.0524399	Unchanged
CLK2	1	155232659	-0.388257	Unchanged	0.0974937	Unchanged
HCN3	1	155247374	-0.27535	Unchanged	0.383343	Unchanged
PKLR	1	155259630	0.221375	Unchanged	0.239633	Unchanged
FDPS	1	155278539	-0.524041	Unchanged	-0.0758959	Unchanged
RUSC1-AS1	1	155286654	-0.110579	Unchanged	-0.122819	Unchanged
ASH1L	1	155305059	-0.067149	Unchanged	0.169488	Unchanged
POU5F1P4	1	155402969	-0.429831	Unchanged	-0.399923	Unchanged
ASH1L-AS1	1	155531821	-0.584467	Unchanged	0.230389	Unchanged
RP11-29H23.6	1	155560392	0.412183	Unchanged	0.100869	Unchanged
MSTO1	1	155579979	-0.34276	Unchanged	0.161144	Unchanged
RP11-29H23.5	1	155584517	-0.160362	Unchanged	-0.102729	Unchanged
YY1AP1	1	155629237	-0.782644	Unchanged	0.0544976	Unchanged
DAP3	1	155657751	-0.593463	Unchanged	0.046861	Unchanged
GON4L	1	155719508	-0.472323	Unchanged	-0.0993082	Unchanged
RP11-101O6.2	1	155815158	-0.38992	Unchanged	-0.141901	Unchanged
SYT11	1	155829300	0.209671	Unchanged	0.0340163	Unchanged
RIT1	1	155867599	-0.246836	Unchanged	-0.223723	Unchanged
KIAA0907	1	155882834	-0.446939	Unchanged	-0.095073	Unchanged
RXFP4	1	155911480	-1.50381	Under	0.352584	Unchanged
ARHGEF2	1	155916645	-0.716777	Unchanged	-0.0489778	Unchanged
SSR2	1	155978839	-0.346489	Unchanged	0.0625214	Unchanged
UBQLN4	1	156005092	-0.0189097	Unchanged	0.202692	Unchanged
LAMTOR2	1	156024543	-0.129859	Unchanged	0.0107379	Unchanged
RAB25	1	156030951	0.344792	Unchanged	0.0921793	Unchanged
MEX3A	1	156041804	-0.159419	Unchanged	-0.364925	Unchanged
LMNA	1	156052364	-0.142601	Unchanged	0.197589	Unchanged
SEMA4A	1	156117157	0.454171	Unchanged	0.275191	Unchanged
SLC25A44	1	156163880	-0.281756	Unchanged	-0.101376	Unchanged
PMF1-BGLAP	1	156182773	0.0901001	Unchanged	0.154884	Unchanged
PMF1	1	156182784	-0.133688	Unchanged	0.112039	Unchanged
BGLAP	1	156211753	0.0901001	Unchanged	0.154884	Unchanged
PAQR6	1	156213206	-0.235404	Unchanged	-0.112249	Unchanged
SMG5	1	156219015	-0.0732495	Unchanged	0.0746186	Unchanged
TMEM79	1	156252726	-1.41654	Under	0.411961	Unchanged
C1orf85	1	156259880	-0.617587	Unchanged	-0.0175876	Unchanged
VHLL	1	156268415	0.397897	Unchanged	0.0519595	Unchanged
CCT3	1	156278759	-0.565728	Unchanged	0.0661574	Unchanged
TSACC	1	156307105	0.0975868	Unchanged	0.240152	Unchanged
RHBG	1	156339003	-0.348329	Unchanged	0.420995	Unchanged
C1orf61	1	156374044	-0.315834	Unchanged	-0.117869	Unchanged
MEF2D	1	156433519	-0.0405238	Unchanged	0.089257	Unchanged
IQGAP3	1	156495197	-0.119027	Unchanged	0.229846	Unchanged
TTC24	1	156549519	0.325918	Unchanged	0.316773	Unchanged
APOA1BP	1	156561554	-0.477037	Unchanged	0.104417	Unchanged
GPATCH4	1	156564279	-0.96989	Unchanged	0.0275402	Unchanged
HAPLN2	1	156589086	0.126295	Unchanged	0.0902828	Unchanged
BCAN	1	156611182	-0.232664	Unchanged	-0.349134	Unchanged
NES	1	156638555	0.690491	Unchanged	-0.480343	Unchanged
CRABP2	1	156669398	-0.306431	Unchanged	-0.0489025	Unchanged
ISG20L2	1	156691683	-0.694257	Unchanged	-0.0470732	Unchanged
RRNAD1	1	156698234	0.201571	Unchanged	0.135332	Unchanged
MRPL24	1	156707095	-0.173359	Unchanged	0.172828	Unchanged
HDGF	1	156711899	-0.386096	Unchanged	-0.0142274	Unchanged
PRCC	1	156720402	-0.799888	Unchanged	-0.221499	Unchanged
SH2D2A	1	156776035	-1.03281	Unchanged	0.37531	Unchanged
INSRR	1	156809855	0.315737	Unchanged	-4.39361e-05	Unchanged
PEAR1	1	156863490	-4.19255	Under	0.465891	Unchanged
LRRC71	1	156890442	-0.374804	Unchanged	0.277157	Unchanged
ARHGEF11	1	156904632	-0.839669	Unchanged	-0.216937	Unchanged
MIR765	1	156905923	-0.839669	Unchanged	-0.216937	Unchanged
RP11-110J1.2	1	157029024	0.724705	Unchanged	0.020637	Unchanged
KRT8P45	1	157043049	-0.181785	Unchanged	-0.109898	Unchanged
ETV3L	1	157061836	-0.0137686	Unchanged	-0.00269433	Unchanged
ETV3	1	157090983	-0.315149	Unchanged	-0.20707	Unchanged
CYCSP52	1	157098154	-0.856929	Unchanged	0.00399489	Unchanged
FCRL5	1	157483167	-0.0152941	Unchanged	0.251589	Unchanged
FCRL4	1	157543539	-0.779638	Unchanged	-0.0324248	Unchanged
FCRL3	1	157644111	-0.376704	Unchanged	-0.0953566	Unchanged
FCRL2	1	157715523	0.793996	Unchanged	0.312437	Unchanged
FCRL1	1	157764193	-0.00170231	Unchanged	-1.05908	Under
CD5L	1	157800704	-0.0575688	Unchanged	-0.462016	Unchanged
KIRREL	1	157963063	-0.82582	Unchanged	-0.924081	Under
RP11-404O13.1	1	158101834	-0.393663	Unchanged	0.289158	Unchanged
CD1A	1	158223927	-0.138473	Unchanged	0.958352	Over
CD1E	1	158323254	-0.167928	Unchanged	-0.031188	Unchanged
OR10T2	1	158368312	-0.042625	Unchanged	0.301025	Unchanged
OR10K2	1	158389718	-0.423968	Unchanged	-0.0143235	Unchanged
EI24P2	1	158423988	-0.681269	Unchanged	0.0215302	Unchanged
OR10K1	1	158435272	-0.457643	Unchanged	-0.228575	Unchanged
OR10R2	1	158449668	-0.423504	Unchanged	-1.2874	Under
OR6Y1	1	158516918	0.669409	Unchanged	0.367093	Unchanged
OR6P1	1	158532441	0.468312	Unchanged	-0.528664	Unchanged
OR10X1	1	158548709	-0.0272048	Unchanged	-0.379367	Unchanged
OR10Z1	1	158576229	0.0365493	Unchanged	-0.175399	Unchanged
SPTA1	1	158580278	0.36545	Unchanged	0.0865942	Unchanged
OR6K2	1	158669369	1.03592	Unchanged	0.203991	Unchanged
OR6K3	1	158686958	-1.59456	Under	0.00360366	Unchanged
OR6K4P	1	158693903	-0.599246	Unchanged	0.000711576	Unchanged
OR6K6	1	158724510	0.0657889	Unchanged	-0.145375	Unchanged
OR6N1	1	158735466	-1.18934	Unchanged	0.178215	Unchanged
OR6N2	1	158746472	-0.116737	Unchanged	0.0418612	Unchanged
OR10AA1P	1	158778189	0.0857281	Unchanged	-0.0491465	Unchanged
RP11-393K10.1	1	158848536	0.360508	Unchanged	-0.139653	Unchanged
PYHIN1	1	158900586	-0.0648841	Unchanged	0.107649	Unchanged
IFI16	1	158969758	0.55097	Unchanged	1.13644	Over
AIM2	1	159032274	0.37088	Unchanged	-0.0651267	Unchanged
CADM3	1	159141399	0.107205	Unchanged	0.159426	Unchanged
CTA-134P22.2	1	159165775	-0.875384	Unchanged	-0.128286	Unchanged
DARC	1	159173097	0.107205	Unchanged	0.159426	Unchanged
MPTX1	1	159246293	-0.772263	Unchanged	0.109646	Unchanged
OR10J3	1	159283460	1.34596	Over	0.119041	Unchanged
OR10J8P	1	159335951	-0.396226	Unchanged	0.411179	Unchanged
OR10J1	1	159409512	0.825234	Unchanged	-0.75582	Under
OR10J5	1	159504793	-0.841506	Unchanged	-0.383418	Unchanged
APCS	1	159557615	0.408255	Unchanged	0.418019	Unchanged
CRP	1	159682079	-0.411555	Unchanged	0.0313003	Unchanged
RP11-419N10.5	1	159728960	-0.397479	Unchanged	0.0126452	Unchanged
DUSP23	1	159750722	-0.135861	Unchanged	-0.0290055	Unchanged
FCRL6	1	159770301	0.29548	Unchanged	0.200178	Unchanged
SLAMF8	1	159796540	0.766275	Unchanged	0.264402	Unchanged
C1orf204	1	159804264	0.190017	Unchanged	-0.0277087	Unchanged
VSIG8	1	159824106	0.131967	Unchanged	-0.507846	Unchanged
CCDC19	1	159842154	-0.677684	Unchanged	-0.0324622	Unchanged
TAGLN2	1	159887897	0.155347	Unchanged	0.0712535	Unchanged
IGSF9	1	159896829	0.967921	Unchanged	-0.316071	Unchanged
SLAMF9	1	159921282	0.0557406	Unchanged	0.319705	Unchanged
RP11-48O20.4	1	159931008	0.208855	Unchanged	0.351179	Unchanged
RP11-226L15.5	1	159994743	0.367252	Unchanged	-0.162245	Unchanged
PIGM	1	159997462	0.176013	Unchanged	-0.12756	Unchanged
KCNJ10	1	160007257	0.203883	Unchanged	-0.0601117	Unchanged
KCNJ9	1	160051360	-0.00875812	Unchanged	0.241427	Unchanged
IGSF8	1	160061130	-0.472221	Unchanged	0.0404227	Unchanged
ATP1A2	1	160085549	2.47826	Over	0.666812	Unchanged
ATP1A4	1	160121360	-0.744691	Unchanged	0.11825	Unchanged
CASQ1	1	160160285	0.187604	Unchanged	-0.211505	Unchanged
RP11-536C5.7	1	160171989	0.213301	Unchanged	0.216401	Unchanged
PEA15	1	160175127	0.121462	Unchanged	0.198942	Unchanged
DCAF8	1	160185505	-0.384664	Unchanged	-0.194767	Unchanged
RP11-179G5.1	1	160236130	-0.037526	Unchanged	0.0298073	Unchanged
PEX19	1	160246602	-0.368437	Unchanged	-0.0560265	Unchanged
COPA	1	160259063	0.770008	Unchanged	-0.0293236	Unchanged
RP11-179G5.4	1	160287193	-0.0908935	Unchanged	-0.177354	Unchanged
NCSTN	1	160313062	-0.40103	Unchanged	0.0871036	Unchanged
NHLH1	1	160336857	0.411063	Unchanged	-0.652796	Unchanged
VANGL2	1	160370376	0.833078	Unchanged	-0.724163	Unchanged
SLAMF6	1	160454820	-0.199579	Unchanged	0.57264	Unchanged
CD84	1	160510885	-0.0790997	Unchanged	0.530639	Unchanged
SLAMF1	1	160577890	-0.507211	Unchanged	-0.118073	Unchanged
CD48	1	160648536	-0.285195	Unchanged	0.369658	Unchanged
SLAMF7	1	160709037	-0.444799	Unchanged	-1.2788	Under
LY9	1	160765896	0.070502	Unchanged	0.237107	Unchanged
CD244	1	160799950	-0.0630106	Unchanged	-0.216675	Unchanged
ITLN1	1	160846329	-0.221713	Unchanged	2.05619	Over
RP11-312J18.5	1	160864770	0.359153	Unchanged	0.00703147	Unchanged
ITLN2	1	160914815	-0.914272	Unchanged	-0.572017	Unchanged
F11R	1	160965001	-0.0895767	Unchanged	-0.109831	Unchanged
TSTD1	1	161007421	0.278995	Unchanged	0.274998	Unchanged
ARHGAP30	1	161016736	0.0341393	Unchanged	0.0703009	Unchanged
PVRL4	1	161040785	-0.685583	Unchanged	0.535931	Unchanged
KLHDC9	1	161068151	-1.03598	Unchanged	-4.26995	Under
PFDN2	1	161070346	-0.270977	Unchanged	0.0785742	Unchanged
NIT1	1	161087876	-0.656481	Unchanged	0.053575	Unchanged
DEDD	1	161090764	-0.389212	Unchanged	-0.320969	Unchanged
RP11-297K8.2	1	161123550	-0.398582	Unchanged	-0.469715	Unchanged
USP21	1	161129240	-0.295238	Unchanged	-0.339406	Unchanged
PPOX	1	161136200	-0.400097	Unchanged	0.196536	Unchanged
B4GALT3	1	161141100	-0.459688	Unchanged	-0.0109846	Unchanged
ADAMTS4	1	161159538	0.0165774	Unchanged	-0.577898	Unchanged
FCER1G	1	161185024	-0.276111	Unchanged	0.20134	Unchanged
TOMM40L	1	161195793	-0.813273	Unchanged	-0.0556767	Unchanged
NR1I3	1	161199456	-0.0433558	Unchanged	-0.278874	Unchanged
PCP4L1	1	161228517	0.454941	Unchanged	0.011492	Unchanged
MPZ	1	161274525	-0.0804925	Unchanged	-0.00340986	Unchanged
SDHC	1	161284047	-0.294148	Unchanged	0.0352259	Unchanged
C1orf192	1	161334521	-1.1871	Unchanged	0.256328	Unchanged
FCGR2A	1	161475220	0.917292	Unchanged	-0.192497	Unchanged
HSPA6	1	161494036	-0.333885	Unchanged	-0.245987	Unchanged
FCGR3A	1	161511549	-0.289754	Unchanged	5.89527e-05	Unchanged
FCGR2B	1	161551101	0.678655	Unchanged	0.820854	Over
FCGR2C	1	161551129	0.508174	Unchanged	0.274541	Unchanged
HSPA7	1	161576081	-0.562749	Unchanged	-0.0675162	Unchanged
RP11-25K21.1	1	161641768	-2.98928	Under	0.2584	Unchanged
RPL31P11	1	161653485	-2.7934	Under	-0.637061	Unchanged
FCRLA	1	161676762	0.666389	Over	0.195422	Unchanged
FCRLB	1	161691353	-0.175633	Unchanged	0.0618462	Unchanged
DUSP12	1	161719548	-1.1642	Under	-0.0657344	Unchanged
ATF6	1	161736084	-0.400924	Unchanged	0.0358353	Unchanged
RP11-456P18.2	1	161860623	-0.19208	Unchanged	-1.05024	Under
OLFML2B	1	161952982	-0.512667	Unchanged	0.228336	Unchanged
NOS1AP	1	162039564	-0.467483	Unchanged	-0.18234	Unchanged
C1orf226	1	162336698	-0.177252	Unchanged	-0.0411528	Unchanged
C1orf111	1	162343515	0.818941	Unchanged	-0.0736446	Unchanged
SH2D1B	1	162365056	0.460137	Unchanged	0.798196	Over
UHMK1	1	162467041	-0.715733	Unchanged	-0.100145	Unchanged
UAP1	1	162531321	-1.00672	Unchanged	-0.1397	Unchanged
DDR2	1	162601163	-0.320171	Unchanged	-0.354079	Unchanged
HSD17B7	1	162760492	-0.654582	Unchanged	-0.688747	Unchanged
C1orf110	1	162794248	1.15906	Over	0.0727658	Unchanged
RGS4	1	163038565	0.00139866	Unchanged	-0.081067	Unchanged
RGS5	1	163080911	-0.0914921	Unchanged	-0.502486	Unchanged
NUF2	1	163236366	-0.80482	Unchanged	-0.154799	Unchanged
HMGB3P6	1	164326004	-0.443926	Unchanged	-0.181265	Unchanged
PBX1	1	164524821	0.638908	Unchanged	-0.653057	Unchanged
LMX1A	1	165171104	-0.0934937	Unchanged	-0.297901	Unchanged
RXRG	1	165370159	0.0354321	Unchanged	-0.144864	Unchanged
RP11-280O1.2	1	165446078	-0.0637265	Unchanged	0.00487346	Unchanged
LRRC52	1	165513244	-0.515238	Unchanged	0.313695	Unchanged
MGST3	1	165600098	-0.116908	Unchanged	-0.142467	Unchanged
ALDH9A1	1	165631453	-0.00976858	Unchanged	-0.0859547	Unchanged
RP11-466F5.6	1	165667987	0.762781	Unchanged	0.283913	Unchanged
TMCO1	1	165696032	-0.233073	Unchanged	-0.0915445	Unchanged
RP11-466F5.9	1	165788590	0.494115	Unchanged	0.0260906	Unchanged
UCK2	1	165796768	-0.762328	Unchanged	-0.000636818	Unchanged
FAM78B	1	166026674	0.434035	Unchanged	0.223481	Unchanged
AL626787.1	1	166026679	0.0175942	Unchanged	-0.0110108	Unchanged
FMO9P	1	166572912	0.0543865	Unchanged	0.208173	Unchanged
RPL4P2	1	166716616	-0.333808	Unchanged	0.0917573	Unchanged
POGK	1	166808681	-0.779671	Unchanged	-0.1053	Unchanged
TADA1	1	166825747	-0.118047	Unchanged	-0.0736105	Unchanged
ILDR2	1	166882443	0.469685	Unchanged	0.102915	Unchanged
MAEL	1	166958346	-0.0899508	Unchanged	0.0612572	Unchanged
GPA33	1	167022073	-0.934033	Unchanged	-0.6494	Unchanged
DUSP27	1	167063282	-0.149364	Unchanged	0.235307	Unchanged
CD247	1	167399877	0.607143	Unchanged	0.0926485	Unchanged
CREG1	1	167498914	0.163392	Unchanged	0.273517	Unchanged
RCSD1	1	167599330	0.587162	Unchanged	0.589828	Unchanged
MPZL1	1	167690429	-0.379842	Unchanged	-0.0383256	Unchanged
ADCY10	1	167778625	-1.47822	Under	0.670982	Unchanged
MPC2	1	167885967	0.293042	Unchanged	0.300846	Unchanged
DCAF6	1	167905021	-0.175476	Unchanged	-0.105497	Unchanged
GCSHP5	1	168025139	-0.153867	Unchanged	0.00358012	Unchanged
GPR161	1	168053997	0.408997	Unchanged	-0.132926	Unchanged
TIPRL	1	168148171	-0.326803	Unchanged	-0.133431	Unchanged
ANKRD36BP1	1	168214803	0.39474	Unchanged	-0.333671	Unchanged
TBX19	1	168250278	-0.116078	Unchanged	-0.0594394	Unchanged
XCL2	1	168510003	-0.0394867	Unchanged	-0.00873156	Unchanged
XCL1	1	168545711	-0.0394867	Unchanged	-0.00873156	Unchanged
DPT	1	168664697	0.307036	Unchanged	0.207192	Unchanged
LINC00626	1	168756177	-0.267866	Unchanged	0.312291	Unchanged
RPL29P7	1	168907705	0.664611	Unchanged	-0.0227635	Unchanged
ATP1B1	1	169074935	-0.970351	Unchanged	-0.272526	Unchanged
BLZF1	1	169337208	-0.191697	Unchanged	-0.215288	Unchanged
CCDC181	1	169364108	0.349484	Unchanged	-0.473714	Unchanged
SLC19A2	1	169433147	-0.329362	Unchanged	-0.38275	Unchanged
SELP	1	169558087	0.0422323	Unchanged	-0.704113	Unchanged
C1orf112	1	169631245	-0.572915	Unchanged	-0.00905405	Unchanged
SELL	1	169659808	-0.992817	Unchanged	0.316973	Unchanged
SELE	1	169691781	-0.36495	Unchanged	-0.248081	Unchanged
METTL18	1	169761670	-0.202684	Unchanged	-0.284615	Unchanged
SCYL3	1	169821804	-0.642219	Unchanged	-0.0961934	Unchanged
KIFAP3	1	169890467	0.395681	Unchanged	0.18703	Unchanged
METTL11B	1	170115142	0.443397	Unchanged	-1.27254	Under
RP11-297H3.4	1	170240744	0.00622478	Unchanged	0.0124471	Unchanged
GORAB	1	170501270	-0.712545	Unchanged	-0.0638341	Unchanged
PRRX1	1	170631869	-0.200064	Unchanged	0.00945359	Unchanged
RP1-79C4.4	1	170636522	0.612962	Unchanged	-0.660668	Unchanged
MROH9	1	170904612	0.148463	Unchanged	-0.301912	Unchanged
RP5-1092L12.2	1	171052706	0.234823	Unchanged	-0.00236143	Unchanged
FMO3	1	171060018	1.74371	Over	-0.000834264	Unchanged
FMO6P	1	171106879	-0.45315	Unchanged	0.23171	Unchanged
FMO2	1	171154347	-0.0188022	Unchanged	-0.113733	Unchanged
FMO1	1	171217638	0.141056	Unchanged	0.209233	Unchanged
FMO4	1	171283347	0.0498282	Unchanged	-0.0607467	Unchanged
PRRC2C	1	171454651	-0.526253	Unchanged	-0.108772	Unchanged
MYOC	1	171604557	0.0325121	Unchanged	-0.0145817	Unchanged
PFN1P1	1	171639657	-0.27654	Unchanged	0.209227	Unchanged
VAMP4	1	171669300	-0.112535	Unchanged	-0.0252442	Unchanged
METTL13	1	171750788	-1.35247	Under	0.0145458	Unchanged
RP4-612B18.1	1	171793750	-0.473982	Unchanged	0.302793	Unchanged
DNM3	1	171810621	2.25381	Over	-0.2623	Unchanged
PIGC	1	172339329	0.0729161	Unchanged	-0.138526	Unchanged
SUCO	1	172501489	-0.73378	Unchanged	-0.114	Unchanged
FASLG	1	172628154	-0.150426	Unchanged	-0.0602494	Unchanged
TNFSF18	1	173009100	-0.0887334	Unchanged	0.00901492	Unchanged
TNFSF4	1	173152873	0.636247	Unchanged	0.0935643	Unchanged
RP11-296O14.2	1	173331536	0.68164	Unchanged	0.233053	Unchanged
RP11-296O14.3	1	173386932	-0.731067	Unchanged	-0.00698532	Unchanged
PRDX6	1	173446405	-0.155245	Unchanged	0.0429558	Unchanged
SLC9C2	1	173469603	0.0670648	Unchanged	0.0996211	Unchanged
RP11-360D2.1	1	173604912	0.0068585	Unchanged	-0.482609	Unchanged
KLHL20	1	173684080	-0.344154	Unchanged	0.0394284	Unchanged
CENPL	1	173768688	-1.24416	Unchanged	-0.198824	Unchanged
DARS2	1	173793641	-0.175793	Unchanged	0.0142815	Unchanged
GAS5	1	173833038	-0.37474	Unchanged	0.129634	Unchanged
ZBTB37	1	173837220	-0.383863	Unchanged	-0.331269	Unchanged
SERPINC1	1	173872947	1.11373	Unchanged	-0.0676985	Unchanged
RC3H1	1	173900352	0.212468	Unchanged	-0.0843802	Unchanged
RABGAP1L	1	174128548	0.048973	Unchanged	-0.174614	Unchanged
GPR52	1	174417212	0.416479	Unchanged	0.579401	Unchanged
NDUFAF4P4	1	174818805	0.0115209	Unchanged	-0.0353623	Unchanged
CACYBP	1	174968300	-0.205307	Unchanged	-0.066076	Unchanged
MRPS14	1	174979925	-0.311481	Unchanged	0.00786323	Unchanged
SDCCAG3P2	1	175013762	-1.22311	Unchanged	-0.190663	Unchanged
TNN	1	175036994	0.0263546	Unchanged	-0.649077	Unchanged
KIAA0040	1	175126123	-1.30534	Under	-0.221963	Unchanged
RP5-1114G22.1	1	175266216	-0.404851	Unchanged	0.0228294	Unchanged
RP11-222A5.1	1	175846479	0.841887	Unchanged	-0.20011	Unchanged
RFWD2	1	175913967	-0.153554	Unchanged	-0.0380472	Unchanged
PAPPA2	1	176432307	-0.293583	Unchanged	-0.0996199	Unchanged
PTP4A1P7	1	176585404	-2.17942	Under	-0.188536	Unchanged
ASTN1	1	176826438	0.0778136	Unchanged	-0.405441	Unchanged
FAM5B	1	177140633	-0.00765494	Unchanged	-0.00342519	Unchanged
RP1-35C21.2	1	177362423	0.152215	Unchanged	-0.0473184	Unchanged
SEC16B	1	177893091	0.745101	Unchanged	0.264468	Unchanged
RP4-798P15.3	1	177897923	0.203942	Unchanged	0.240391	Unchanged
RP11-568K15.1	1	177975271	-0.410636	Unchanged	-0.230272	Unchanged
RASAL2	1	178062864	-0.516593	Unchanged	-0.283809	Unchanged
TEX35	1	178482212	0.0879939	Unchanged	-0.253633	Unchanged
C1orf220	1	178511887	0.147737	Unchanged	-0.639186	Unchanged
C1ORF220	1	178511950	0.134399	Unchanged	-0.720406	Unchanged
RALGPS2	1	178694300	-0.110888	Unchanged	-0.467779	Unchanged
PTPN2P1	1	178715818	-0.0984671	Unchanged	-0.0419792	Unchanged
ANGPTL1	1	178818840	0.0956463	Unchanged	-0.121684	Unchanged
FAM20B	1	178994939	-0.0807968	Unchanged	-0.131174	Unchanged
TOR3A	1	179050512	-0.414459	Unchanged	0.1276	Unchanged
ABL2	1	179068462	-0.577831	Unchanged	-0.0895377	Unchanged
SOAT1	1	179262925	-0.906514	Unchanged	0.206478	Unchanged
AXDND1	1	179334855	-0.47549	Unchanged	-0.0174898	Unchanged
HNRNPA1P54	1	179416737	-0.0902769	Unchanged	-0.210881	Unchanged
RP11-545A16.1	1	179512336	-0.360946	Unchanged	-0.226127	Unchanged
NPHS2	1	179519674	-0.471466	Unchanged	1.0744	Over
TDRD5	1	179560748	0.10463	Unchanged	-0.29246	Unchanged
FAM163A	1	179712298	-0.0303754	Unchanged	0.241808	Unchanged
TOR1AIP2	1	179809102	-0.288132	Unchanged	-0.014955	Unchanged
IFRG15	1	179833916	-0.216424	Unchanged	-0.214366	Unchanged
TOR1AIP1	1	179851177	-0.688866	Unchanged	-0.0164994	Unchanged
CEP350	1	179923873	-0.404874	Unchanged	-0.478798	Unchanged
QSOX1	1	180123969	-0.573803	Unchanged	0.214596	Unchanged
LHX4	1	180199421	-0.255883	Unchanged	0.678044	Unchanged
ACBD6	1	180244515	-0.199085	Unchanged	-0.0204187	Unchanged
VDAC1P4	1	180403935	-0.622115	Unchanged	0.0111852	Unchanged
XPR1	1	180601140	0.251186	Unchanged	-0.0236204	Unchanged
KIAA1614	1	180882290	0.102212	Unchanged	0.0486809	Unchanged
STX6	1	180941861	-0.309629	Unchanged	0.141525	Unchanged
MR1	1	181003067	0.374234	Unchanged	0.165237	Unchanged
IER5	1	181057638	0.384919	Unchanged	-0.0865064	Unchanged
RP11-380B22.1	1	181205524	-0.318154	Unchanged	0.254987	Unchanged
CACNA1E	1	181382238	0.503144	Unchanged	0.178413	Unchanged
ZNF648	1	182023705	0.325989	Unchanged	0.380782	Unchanged
RP11-538D16.2	1	182031812	-0.00183109	Unchanged	-0.587934	Unchanged
GS1-122H1.3	1	182151865	-0.257263	Unchanged	-0.337798	Unchanged
RP11-416K24.2	1	182305136	-0.418196	Unchanged	-0.211468	Unchanged
GLUL	1	182350839	-0.05443	Unchanged	-0.0476432	Unchanged
TEDDM1	1	182367252	-1.81404	Under	-0.00456076	Unchanged
LINC00272	1	182376756	0.178848	Unchanged	0.900797	Over
RGSL1	1	182419256	0.666243	Unchanged	-0.0222759	Unchanged
RNASEL	1	182542769	0.269724	Unchanged	-0.256176	Unchanged
RGS16	1	182567758	-0.562128	Unchanged	-0.00877292	Unchanged
RP11-317P15.4	1	182584389	-0.495338	Unchanged	-0.000904969	Unchanged
RGS8	1	182615239	0.0291917	Unchanged	0.015839	Unchanged
NPL	1	182758428	-0.310293	Unchanged	-0.0242412	Unchanged
DHX9	1	182808504	-0.437237	Unchanged	-0.0858641	Unchanged
LAMC1	1	182992595	-0.429813	Unchanged	0.0468057	Unchanged
LAMC2	1	183155373	-1.63665	Under	0.394933	Unchanged
NMNAT2	1	183217372	-2.49291	Under	-0.255331	Unchanged
SMG7	1	183441351	-0.471105	Unchanged	-0.286143	Unchanged
NCF2	1	183524698	0.0232413	Unchanged	0.260315	Unchanged
ARPC5	1	183592401	-0.26352	Unchanged	-0.202464	Unchanged
RGL1	1	183605208	-0.0467918	Unchanged	-0.333082	Unchanged
APOBEC4	1	183615541	-0.843989	Unchanged	-0.762933	Unchanged
COLGALT2	1	183898796	-0.554564	Unchanged	0.128544	Unchanged
TSEN15	1	184020811	-0.097784	Unchanged	-0.104336	Unchanged
C1orf21	1	184356192	0.910527	Unchanged	0.0698375	Unchanged
EDEM3	1	184659365	-0.178645	Unchanged	-0.416865	Unchanged
FAM129A	1	184759858	-0.283876	Unchanged	0.65545	Unchanged
RNF2	1	185014496	-0.141904	Unchanged	-0.125198	Unchanged
TRMT1L	1	185087220	-0.114524	Unchanged	-0.0208581	Unchanged
SWT1	1	185126212	-0.219257	Unchanged	0.0110689	Unchanged
IVNS1ABP	1	185265520	-0.701417	Unchanged	-0.0704093	Unchanged
HMCN1	1	185703683	-0.574265	Unchanged	-0.530437	Unchanged
PRG4	1	186265405	-0.0017579	Unchanged	-0.00386059	Unchanged
RNU6-1240P	1	186280957	1.2547	Over	0.146203	Unchanged
TPR	1	186282954	-0.361983	Unchanged	-0.194532	Unchanged
C1orf27	1	186344890	0.239326	Unchanged	0.0528312	Unchanged
OCLM	1	186369704	0.0746478	Unchanged	-0.0106079	Unchanged
PDC	1	186412698	0.701953	Unchanged	0.37741	Unchanged
PTGS2	1	186640923	-0.29424	Unchanged	-0.0103562	Unchanged
PLA2G4A	1	186798085	-0.987758	Unchanged	0.182473	Unchanged
FAM5C	1	190066792	0.397468	Unchanged	-0.166186	Unchanged
RP11-463J7.2	1	190594020	0.0300333	Unchanged	-0.0202663	Unchanged
HNRNPA1P46	1	191115155	-0.128194	Unchanged	-0.161762	Unchanged
RGS18	1	192127587	-0.0737434	Unchanged	0.00864783	Unchanged
RP11-142L4.3	1	192215838	-0.625379	Unchanged	0.160669	Unchanged
RGS21	1	192286122	1.22136	Over	0.147117	Unchanged
RGS1	1	192544857	0.103151	Unchanged	0.311061	Unchanged
RGS13	1	192605275	0.0343754	Unchanged	0.14921	Unchanged
MIR4426	1	192685313	0.117057	Unchanged	0.0288418	Unchanged
RGS2	1	192778169	-1.80513	Under	1.22557	Over
UCHL5	1	192984889	-0.83857	Unchanged	0.300584	Unchanged
TROVE2	1	193028552	-0.206483	Unchanged	-0.0989424	Unchanged
GLRX2	1	193065598	-1.12245	Unchanged	0.501303	Unchanged
CDC73	1	193091147	-0.545208	Unchanged	-0.21822	Unchanged
B3GALT2	1	193148175	-0.112256	Unchanged	0.213926	Unchanged
CFH	1	196621008	0.5492	Unchanged	-0.0485322	Unchanged
CFHR3	1	196743925	0.374636	Unchanged	-0.231675	Unchanged
CFHR1	1	196788875	0.0702182	Unchanged	1.14213	Over
CFHR2	1	196788898	-1.35778	Under	-0.101521	Unchanged
CFHR4	1	196857144	-0.369165	Unchanged	-0.544501	Unchanged
CFHR5	1	196946667	0.00370779	Unchanged	1.05961	Over
F13B	1	197008321	-0.233582	Unchanged	0.00252872	Unchanged
ASPM	1	197053258	-0.794942	Unchanged	0.196056	Unchanged
ZBTB41	1	197122810	-0.00831355	Unchanged	0.196976	Unchanged
CRB1	1	197170592	0.426963	Unchanged	0.0020565	Unchanged
DENND1B	1	197473878	-0.311418	Unchanged	-0.240791	Unchanged
EEF1A1P32	1	197657890	0.480573	Unchanged	-0.389119	Unchanged
C1orf53	1	197871777	0.315391	Unchanged	0.262288	Unchanged
LHX9	1	197881037	0.534012	Unchanged	-0.100459	Unchanged
NEK7	1	198126093	0.561703	Unchanged	0.463603	Unchanged
RP11-401A10.2	1	198166909	-0.498528	Unchanged	0.0746869	Unchanged
ATP6V1G3	1	198492352	-0.175664	Unchanged	0.0990985	Unchanged
PTPRC	1	198607801	-0.163854	Unchanged	-0.0328585	Unchanged
MIR181A1HG	1	198776622	-0.398244	Unchanged	0.12573	Unchanged
RP11-16L9.1	1	198918145	0.0814594	Unchanged	0.0567052	Unchanged
RP11-382E9.1	1	199117726	0.495963	Unchanged	0.688753	Unchanged
NR5A2	1	199996730	-0.830949	Unchanged	0.00398627	Unchanged
FAM58BP	1	200182656	0.337872	Unchanged	0.0744231	Unchanged
LINC00862	1	200311672	-0.225412	Unchanged	-0.210675	Unchanged
ZNF281	1	200375827	-0.327593	Unchanged	-0.0744871	Unchanged
KIF14	1	200520628	-0.701583	Unchanged	0.0971321	Unchanged
[truncated: 22,626 more rows]
