# Supplementary material for: Network-based analysis of prostate cancer cell lines reveals novel marker gene candidates associated with radioresistance and patient relapse
Source: PLoS Comput Biol. 2019 Nov 4;15(11):e1007460. doi: 10.1371/journal.pcbi.1007460 (PMC6855562; doi:10.1371/journal.pcbi.1007460)
Supplement: S4 Table — (XLS) [file pcbi.1007460.s016.xls]

## Sheet: DU145
Gene	Chromosome	Start	DU145_Log2RatioCopyNumber_radioresistant_vs_radiosensitive	DU145_CopyNumberState_radioresistant_vs_radiosensitive	DU145_Log2GeneExpressionLevel_radioresistant_vs_radiosensitive	DU145_GeneExpressionState_radioresistant_vs_radiosensitive
ADCY10	1	167778625	-0.1695	Decreased	-1.47822	Under
METTL13	1	171750788	-0.2239	Decreased	-1.35247	Under
KIAA0040	1	175126123	-0.2301	Decreased	-1.30534	Under
PTP4A1P7	1	176585404	-0.2301	Decreased	-2.17942	Under
TEDDM1	1	182367252	-0.1397	Decreased	-1.81404	Under
LAMC2	1	183155373	-0.1397	Decreased	-1.63665	Under
NMNAT2	1	183217372	-0.1397	Decreased	-2.49291	Under
RP11-412H9.2	1	219086099	-0.1307	Decreased	-1.9482	Under
MARC1	1	220960101	-0.1307	Decreased	-1.20303	Under
HLX	1	221051699	-0.1307	Decreased	-2.12954	Under
C1orf65	1	223566715	-0.1307	Decreased	-1.74573	Under
PGBD5	1	230457392	-0.1367	Decreased	-2.53473	Under
LGALS8	1	236681300	-0.1367	Decreased	-1.26061	Under
ZNF496	1	247460714	-0.1071	Decreased	-1.38257	Under
AC008063.2	2	162929766	-0.1208	Decreased	-1.04872	Under
HOXD8	2	176994422	-0.1101	Decreased	-1.82173	Under
VN1R20P	3	13968310	-0.5575	Decreased	-1.26722	Under
EOMES	3	27757440	-0.3769	Decreased	-2.25048	Under
CDCP1	3	45123770	-0.3641	Decreased	-0.987161	Under
TMEM158	3	45265958	-0.3641	Decreased	-2.54079	Under
AC010170.1	3	45266617	-0.3641	Decreased	-2.54079	Under
TMIE	3	46742823	-0.3641	Decreased	-1.4636	Under
PRSS45	3	46783582	-0.290094	Decreased	-1.92861	Under
PRSS44	3	46850849	-0.286	Decreased	-0.0679428	Under
PRSS42	3	46871032	-0.286	Decreased	-1.47291	Under
NRADDP	3	47053032	-0.286	Decreased	-1.29675	Under
IQCF1	3	51928892	-0.3065	Decreased	-1.40759	Under
ADAMTS9	3	64501333	-0.3918	Decreased	-2.62424	Under
FRMD4B	3	69219141	-0.3109	Decreased	-1.35549	Under
GPR27	3	71803201	-0.3517	Decreased	-2.96209	Under
ENPP7P2	3	75495920	-0.4	Decreased	-1.73247	Under
C4orf19	4	37455563	-0.4116	Decreased	-2.48076	Under
TMEM156	4	38968365	-0.4116	Decreased	-1.33692	Under
KLB	4	39408473	-0.2959	Decreased	-4.51549	Under
BEND4	4	42112955	-0.179286	Decreased	-1.23224	Under
ATP8A1	4	42410390	-0.4102	Decreased	-1.67537	Under
RNF150	4	141786725	-0.1087	Decreased	-1.60851	Under
TLR2	4	154622652	-0.278	Decreased	-3.13402	Under
LRAT	4	155548097	-0.4002	Decreased	-1.61884	Under
ANP32C	4	165118159	-0.3617	Decreased	-1.42157	Under
TENM3	4	183065140	-0.384961	Decreased	-1.37916	Under
ZFP42	4	188916925	-0.3606	Decreased	-2.61141	Under
ITGA2	5	52285156	-0.2819	Decreased	-2.75555	Under
FST	5	52776239	-0.2819	Decreased	-3.00164	Under
MCIDAS	5	54515442	-0.2155	Decreased	-1.46006	Under
F2R	5	76011868	-0.241	Decreased	-1.07305	Under
NR2F1	5	92919043	-0.2456	Decreased	-1.41648	Under
CTC-303L1.1	5	93928473	-0.2456	Decreased	-1.45072	Under
MCTP1	5	94039446	-0.2456	Decreased	-2.32883	Under
SLCO4C1	5	101569690	-0.2456	Decreased	-2.19251	Under
CTD-2587M2.1	5	108572821	-0.274	Decreased	-1.1538	Under
STARD4	5	110831731	-0.275	Decreased	-1.58527	Under
NREP	5	110998318	-0.275	Decreased	-1.66132	Under
EPB41L4A	5	111478138	-0.178836	Decreased	-1.38241	Under
SPINK1	5	147204131	-0.2203	Decreased	-3.27064	Under
SPINK5	5	147405246	-0.2203	Decreased	-1.78403	Under
SLC6A7	5	149569520	-0.2547	Decreased	-1.54093	Under
FAT2	5	150883654	-0.2955	Decreased	-1.84669	Under
NIPAL4	5	156887027	-0.2931	Decreased	-1.56853	Under
MIR146A	5	159895275	-0.2993	Decreased	-2.99679	Under
RP3-331H24.5	6	72004876	-0.4197	Decreased	-1.73685	Under
LINC00472	6	72054047	-0.4197	Decreased	-1.52896	Under
RP11-321C1.1	6	78400375	-0.4353	Decreased	-1.35452	Under
LIN28B	6	105404923	-0.4227	Decreased	-2.68627	Under
RP11-544L8__B.4	6	114225302	-0.4389	Decreased	-1.27737	Under
PKIB	6	122793076	-0.467	Decreased	-3.83063	Under
CLVS2	6	123317116	-0.3242	Decreased	-1.38459	Under
RP11-735G4.1	6	125691357	-0.3631	Decreased	-2.37904	Under
TAAR9	6	132859429	-0.4365	Decreased	-1.7548	Under
EYA4	6	133561736	-0.4365	Decreased	-1.86745	Under
MAP7	6	136663875	-0.4324	Decreased	-1.4319	Under
TNFAIP3	6	138188351	-0.4324	Decreased	-1.29886	Under
C6orf99	6	159290954	-0.2445	Decreased	-1.60757	Under
TCP10L2	6	167559902	-0.4301	Decreased	-1.27589	Under
RP1-266L20.2	6	170125187	-0.4278	Decreased	-2.37685	Under
ZNF733P	7	62751896	-0.2096	Decreased	-1.65859	Under
ZNF734P	7	62910197	-0.2096	Decreased	-1.65859	Under
SEMA3C	7	80371854	-0.1715	Decreased	-1.33154	Under
SEMA3A	7	83587659	-0.1939	Decreased	-1.49985	Under
C7orf62	7	88423420	-0.2615	Decreased	-1.69699	Under
TFPI2	7	93514709	-0.2471	Decreased	-1.31824	Under
DLX6	7	96634860	-0.2458	Decreased	-3.07857	Under
TAC1	7	97361220	-0.2458	Decreased	-1.16793	Under
NPTX2	7	98246609	-0.2088	Decreased	-7.23359	Under
SOX17	8	55370495	-0.1776	Decreased	-2.22022	Under
SDR16C5	8	57212569	-0.1776	Decreased	-2.97651	Under
RP11-25K19.1	8	60031599	-0.1776	Decreased	-1.9186	Under
TTPA	8	63961112	-0.1647	Decreased	-2.96879	Under
RP11-664D7.4	8	69215703	-0.1424	Decreased	-2.27804	Under
JPH1	8	75146935	-0.2531	Decreased	-1.25868	Under
IL7	8	79587978	-0.2299	Decreased	-1.79563	Under
CA2	8	86376081	-0.26	Decreased	-1.57025	Under
TNFRSF11B	8	119935796	-0.123	Decreased	-1.12999	Under
COLEC10	8	120007691	-0.123	Decreased	-0.516167	Under
MAL2	8	120177273	-0.123	Decreased	-3.09418	Under
NOV	8	120428546	-0.123	Decreased	-3.72716	Under
SNTB1	8	121547985	-0.123	Decreased	-2.08755	Under
FAM83A	8	124191200	-0.3183	Decreased	-1.36854	Under
ST3GAL1	8	134467091	-0.1605	Decreased	-2.46388	Under
KIAA1045	9	34957484	-0.134	Decreased	-3.05408	Under
LINC00707	10	6821560	-0.1031	Decreased	-3.25022	Under
CCDC3	10	12938627	-0.1036	Decreased	-1.88336	Under
RP11-573G6.2	10	22555920	-0.345	Decreased	-1.29544	Under
C10orf25	10	45493146	-0.103	Decreased	-1.08557	Under
OR13A1	10	45798102	-0.103	Decreased	-1.75405	Under
CTSLP5	10	46790404	-0.103	Decreased	-1.40573	Under
CTSLP7	10	47271222	-0.103	Decreased	-1.40573	Under
CTSLP2	10	48157041	-0.103	Decreased	-1.40573	Under
CTSLP3	10	48980162	-0.103	Decreased	-1.40573	Under
SLC18A2	10	119000604	-0.4535	Decreased	-2.1223	Under
PPAPDC1A	10	122216466	-0.508	Decreased	-4.36191	Under
RP11-564D11.3	10	124639246	-0.4775	Decreased	-1.43362	Under
IRF7	11	612553	-0.3159	Decreased	-1.28654	Under
KCNQ1	11	2465914	-0.3159	Decreased	-1.30447	Under
SLC22A18AS	11	2909010	-0.3159	Decreased	-1.60024	Under
C11orf40	11	4592653	-0.4799	Decreased	-1.26066	Under
OR51C1P	11	4711988	-0.4799	Decreased	-1.41655	Under
OR51A2	11	4976002	-0.4799	Decreased	-1.45448	Under
AC104389.28	11	5326206	-0.453264	Decreased	-1.27358	Under
OR51B5	11	5363744	-0.4799	Decreased	-1.27358	Under
OR51Q1	11	5443341	-0.4799	Decreased	-2.27492	Under
UBQLNL	11	5535623	-0.3824	Decreased	-1.34858	Under
OLFML1	11	7506619	-0.3824	Decreased	-1.17892	Under
CYB5R2	11	7686331	-0.3824	Decreased	-3.71288	Under
CSRP3	11	19203578	-0.388895	Decreased	-1.89762	Under
PLBD1	12	14656595	-0.1265	Decreased	-1.98759	Under
RP11-695J4.2	12	14720684	-0.1265	Decreased	-1.48674	Under
PTPRO	12	15475331	-0.118385	Decreased	-4.65683	Under
PDE3A	12	20522179	-0.1078	Decreased	-1.30906	Under
CTAGE10P	13	50464727	-0.3055	Decreased	-1.3438	Under
TRAV27	14	22615949	-0.1306	Decreased	-1.68503	Under
TRAC	14	23016447	-0.1306	Decreased	-1.73565	Under
SDR42E1	16	82031221	-0.2222	Decreased	-2.03363	Under
RP11-510J16.5	16	82077941	-0.2222	Decreased	-1.83837	Under
IRF8	16	85932409	-0.1662	Decreased	-4.21895	Under
FOXL1	16	86609974	-0.1662	Decreased	-3.54516	Under
RP1-168P16.3	16	89525278	-0.1662	Decreased	-1.33956	Under
WSCD1	17	5675554	-0.1627	Decreased	-1.60923	Under
AIPL1	17	6297013	-0.1627	Decreased	-1.40911	Under
PLD6	17	17104309	-0.3131	Decreased	-1.67654	Under
EVI2B	17	29630784	-0.1349	Decreased	-2.22733	Under
ST8SIA5	18	44259081	-0.6178	Decreased	-2.17325	Under
LIPG	18	47087069	-0.6178	Decreased	-2.50976	Under
RP11-116K4.1	18	51668503	-0.7006	Decreased	-1.73962	Under
RP11-397A16.2	18	53443958	-0.7006	Decreased	-2.03157	Under
BOD1L2	18	54814293	-0.7006	Decreased	-1.13898	Under
CPLX4	18	56942388	-0.7075	Decreased	-1.38372	Under
SDCCAG3P1	18	57677224	-0.7075	Decreased	-1.69227	Under
TNFRSF11A	18	59992520	-0.5892	Decreased	-1.41874	Under
SERPINB5	18	61143994	-0.6737	Decreased	-3.28615	Under
HMSD	18	61616535	-0.7769	Decreased	-1.73339	Under
RP11-567M16.1	18	77336460	-1.1749	Decreased	-1.6648	Under
CEBPA-AS1	19	33793763	-0.1724	Decreased	-1.4165	Under
HPN	19	35531410	-0.201	Decreased	-1.51704	Under
CD22	19	35810164	-0.201	Decreased	-1.51943	Under
ZNF781	19	38158652	-0.1122	Decreased	-2.00565	Under
CTD-2554C21.2	19	38307999	-0.1122	Decreased	-2.27245	Under
LYPD5	19	44300081	-0.1606	Decreased	-1.55784	Under
IGLV1-44	22	22735135	-0.2821	Decreased	-1.45139	Under
GSTT2B	22	24299601	-0.3181	Decreased	-1.45346	Under
GSTT2	22	24322339	-0.3181	Decreased	-1.45346	Under
SUSD2	22	24577227	-0.3181	Decreased	-1.50998	Under
APOL5	22	36113919	-0.2652	Decreased	-1.18095	Under
MGAT3	22	39853349	-0.304	Decreased	-1.37162	Under
GYG2	X	2746829	-0.3203	Decreased	-1.26244	Under
VCX2	X	8137989	-0.3417	Decreased	-1.46626	Under
KAL1	X	8496915	-0.278807	Decreased	-2.89994	Under
FAM9A	X	8758836	-0.2719	Decreased	-1.32853	Under
RP11-126O22.1	X	9370791	-0.2719	Decreased	-0.690947	Under
GPR143	X	9693386	-0.2719	Decreased	-3.84461	Under
SHROOM2	X	9754496	-0.2719	Decreased	-2.34752	Under
PSMA6P2	X	12843959	-0.3673	Decreased	-2.31331	Under
GRPR	X	16141679	-0.2998	Decreased	-1.34757	Under
PPEF1	X	18694029	-0.3374	Decreased	-1.19438	Under
PCYT1B	X	24576204	-0.3482	Decreased	-1.99286	Under
MAGEB16	X	35816459	-0.3681	Decreased	-2.21489	Under
RP5-1172N10.2	X	41134992	-0.3061	Decreased	-0.945642	Under
RPS6KA6	X	83318984	-0.4166	Decreased	-0.999316	Under
ZNF711	X	84498997	-0.4166	Decreased	-2.28747	Under
BEX4	X	102470020	-0.3651	Decreased	-2.9089	Under
BEX2	X	102564274	-0.3651	Decreased	-1.16576	Under
PLP1	X	103028647	-0.3651	Decreased	-2.19722	Under
CXorf57	X	105855160	-0.3936	Decreased	-1.31786	Under
RAB33A	X	129305623	-0.3182	Decreased	-1.40446	Under
MAGEA13P	X	137564903	-0.3837	Decreased	-1.06333	Under
RP11-49C9.2	X	149282609	-0.169	Decreased	-1.88262	Under
PNMA6C	X	152240819	-0.2914	Decreased	-1.21865	Under
PNMA6A	X	152240839	-0.2914	Decreased	-1.21865	Under
PNMA6D	X	152244152	-0.2914	Decreased	-1.25698	Under
PNMA6B	X	152341458	-0.2914	Decreased	-1.25698	Under
GAB3	X	153903529	-0.2914	Decreased	-1.57147	Under
RHBDL2	1	39351479	0.1191	Increased	2.27574	Over
PDE4B	1	66258197	0.1127	Increased	2.33605	Over
GSTM4	1	110198703	0.1083	Increased	1.19299	Over
GSTM3	1	110276554	0.1083	Increased	3.68808	Over
NGF	1	115828539	0.1277	Increased	1.7896	Over
FAM46C	1	118148556	0.1277	Increased	2.55633	Over
C1orf110	1	162794248	0.1889	Increased	1.15906	Over
TTC32	2	20096404	0.2653	Increased	1.13454	Over
RP11-130L8.2	2	20786008	0.2653	Increased	1.7434	Over
SLC30A3	2	27476552	0.1853	Increased	1.22644	Over
TRIM54	2	27505260	0.1853	Increased	2.17841	Over
CDC42EP3	2	37869032	0.3215	Increased	2.49432	Over
SLC8A1	2	40339286	0.2468	Increased	1.83867	Over
FUNDC2P2	2	84517806	0.1007	Increased	1.41771	Over
SH2D6	2	85645844	0.1007	Increased	2.02231	Over
SFTPB	2	85884437	0.1007	Increased	2.06833	Over
SLC40A1	2	190425305	0.4626	Increased	3.6199	Over
FZD7	2	202899310	0.5181	Increased	1.2473	Over
AC079354.3	2	202978349	0.5181	Increased	1.06986	Over
MAP2	2	210288782	0.425618	Increased	3.29286	Over
KANSL1L	2	210886147	0.402	Increased	1.21228	Over
CPS1	2	211342406	0.402	Increased	2.71701	Over
AC079610.2	2	214141276	0.4812	Increased	1.45457	Over
IGFBP5	2	217536828	0.588171	Increased	1.26753	Over
RP11-340E6.1	3	141382041	0.1739	Increased	1.96359	Over
GRK7	3	141496990	0.1739	Increased	2.29883	Over
SUCNR1	3	151591431	0.1603	Increased	1.29398	Over
TNFSF10	3	172223298	0.122	Increased	1.21534	Over
RP11-12A1.1	4	57975928	0.4077	Increased	1.1572	Over
RP11-67M1.1	4	90757559	0.3841	Increased	1.56012	Over
NPNT	4	106815932	0.3828	Increased	4.90798	Over
CYP2U1	4	108852525	0.3828	Increased	1.23991	Over
LEF1	4	108968701	0.3828	Increased	3.50005	Over
CFI	4	110661852	0.3828	Increased	3.15382	Over
EGF	4	110834040	0.3828	Increased	2.00266	Over
PITX2	4	111538579	0.3828	Increased	1.25893	Over
TMEM155	4	122680088	0.3673	Increased	2.61683	Over
AC079341.1	4	122685740	0.3673	Increased	1.49963	Over
AHRR	5	304291	0.1943	Increased	1.32013	Over
TPPP	5	660883	0.1943	Increased	1.52713	Over
SEMA5A	5	9035138	0.244483	Increased	2.28199	Over
DNAH5	5	13690440	0.554198	Increased	1.52723	Over
CTD-2218G20.1	5	32888096	0.7677	Increased	0.52246	Over
IL7R	5	35852797	0.5052	Increased	4.92625	Over
SLC1A3	5	36606457	0.6271	Increased	2.51573	Over
PRDM6	5	122424816	0.1198	Increased	1.28058	Over
GRAMD3	5	125695824	0.1198	Increased	1.19812	Over
MARCH3	5	126203406	0.1198	Increased	1.38024	Over
CXXC5	5	139026884	0.1222	Increased	2.73513	Over
CTB-35F21.2	5	139120934	0.1222	Increased	1.8338	Over
GRM6	5	178405328	0.1308	Increased	1.111	Over
HUS1B	6	655939	0.4407	Increased	1.90258	Over
TUBB2B	6	3224495	0.4407	Increased	1.98184	Over
RP11-146I2.1	6	14977019	0.508236	Increased	1.98206	Over
ATXN1	6	16299343	0.4662	Increased	1.11525	Over
RP1-151F17.1	6	16761369	0.4662	Increased	1.36137	Over
SLC17A3	6	25833294	0.4131	Increased	1.2395	Over
TRIM31	6	30070674	0.3978	Increased	1.47355	Over
HLA-DMA	6	32916390	0.4497	Increased	1.47238	Over
ETV7	6	36322419	0.4497	Increased	2.10725	Over
PI16	6	36922209	0.4497	Increased	1.82801	Over
TREML5P	6	41215107	0.4791	Increased	1.30752	Over
MEP1A	6	46761127	0.4143	Increased	1.77527	Over
RP11-345L23.1	6	53493178	0.1021	Increased	2.2626	Over
BMP5	6	55618443	0.1021	Increased	3.64412	Over
IGF2BP3	7	23349828	0.246172	Increased	2.95725	Over
DFNA5	7	24737972	0.1126	Increased	2.44247	Over
C7orf41	7	30174426	0.1131	Increased	1.70039	Over
VGF	7	100805790	0.4456	Increased	2.84719	Over
NAT16	7	100813774	0.4456	Increased	5.22055	Over
NRCAM	7	107788068	0.3724	Increased	2.85219	Over
C7orf66	7	108524032	0.4628	Increased	1.43501	Over
AC073130.1	7	115915660	0.5575	Increased	1.04034	Over
CAV2	7	115927434	0.452415	Increased	1.6443	Over
CAV1	7	116164839	0.406	Increased	1.09994	Over
AC006159.4	7	116203648	0.406	Increased	9.63967	Over
AC006159.3	7	116211014	0.406	Increased	10.229	Over
POT1	7	124462440	0.3355	Increased	1.68016	Over
CCDC136	7	128430811	0.35208	Increased	1.32758	Over
CPA4	7	129932974	0.4742	Increased	2.25641	Over
AKR1B10	7	134212344	0.4041	Increased	5.01164	Over
AKR1B15	7	134233888	0.4041	Increased	5.01794	Over
TAS2R41	7	143174966	0.365	Increased	1.50482	Over
ZNF862	7	149535456	0.4863	Increased	1.64755	Over
GIMAP6	7	150322463	0.4863	Increased	1.38552	Over
GIMAP1	7	150413645	0.4863	Increased	3.18197	Over
SMARCD3	7	150935850	0.3206	Increased	1.48564	Over
SGK223	8	8175258	0.4092	Increased	1.94857	Over
MSRA	8	9911778	0.302	Increased	1.29616	Over
AF131215.2	8	10965298	0.302	Increased	1.45185	Over
DEFB136	8	11831446	0.302	Increased	1.5978	Over
RP11-481A20.10	8	11860909	0.302	Increased	1.52952	Over
RP11-1236K1.11	8	11901015	0.302	Increased	1.52952	Over
ABC12-47043100G14.2	8	12147580	0.302	Increased	1.52952	Over
RP11-419I17.1	8	12333971	0.302	Increased	1.62242	Over
RP11-252C15.1	8	12623358	0.302	Increased	1.3111	Over
SGCZ	8	13947373	0.302	Increased	1.61791	Over
CLU	8	27454434	0.2676	Increased	1.64293	Over
SCARA3	8	27491385	0.2676	Increased	1.47836	Over
RP11-380I10.4	8	28107580	0.2676	Increased	1.54951	Over
RP11-11N9.4	8	32853696	0.2119	Increased	1.90018	Over
GPR124	8	37641709	0.385	Increased	1.35274	Over
PLEKHA2	8	38758753	0.4355	Increased	1.60213	Over
PLAT	8	42032236	0.4353	Increased	3.90411	Over
TP53INP1	8	95938200	0.4753	Increased	1.356	Over
MATN2	8	98881068	0.1547	Increased	2.60321	Over
HSPB1P1	9	74622797	0.44	Increased	1.20273	Over
PCSK5	9	78505560	0.7774	Increased	2.84237	Over
PRUNE2	9	79226292	0.829933	Increased	1.44509	Over
BARX1	9	96713905	0.1631	Increased	2.24834	Over
FBP2	9	97321002	0.1631	Increased	1.06355	Over
FBP1	9	97365415	0.1631	Increased	2.32557	Over
C9orf3	9	97488983	0.1631	Increased	1.86021	Over
PTGR1	9	114312002	0.1111	Increased	1.432	Over
ANGPTL2	9	129849611	0.1763	Increased	1.32408	Over
ASS1	9	133320316	0.199	Increased	1.87097	Over
NTNG2	9	135037334	0.1737	Increased	1.53078	Over
C9orf172	9	139738867	0.106	Increased	1.45525	Over
CLIC3	9	139889087	0.106	Increased	1.38558	Over
AKR1B10P1	10	69510042	0.3138	Increased	4.88927	Over
MYPN	10	69865912	0.1499	Increased	1.29288	Over
TET1	10	70320413	0.1499	Increased	1.77625	Over
ADAMTS14	10	72432559	0.123	Increased	2.86325	Over
UNC5B	10	72972327	0.123	Increased	1.65973	Over
UNC5B-AS1	10	72976981	0.123	Increased	1.53361	Over
ANAPC16	10	73975787	0.123	Increased	1.30117	Over
DDIT4	10	74033678	0.123	Increased	1.59564	Over
TTC18	10	75013517	0.123	Increased	2.32193	Over
DUSP13	10	76854192	0.123	Increased	2.94237	Over
PPP1R3C	10	93388199	0.1307	Increased	1.37624	Over
FRAT1	10	99079022	0.1307	Increased	1.42313	Over
HOGA1	10	99344080	0.1307	Increased	1.15029	Over
ABCC2	10	101542489	0.1443	Increased	2.43603	Over
INA	10	105036920	0.1443	Increased	1.57913	Over
CALHM3	10	105232561	0.1443	Increased	3.99973	Over
SH3PXD2A	10	105348285	0.1443	Increased	1.99298	Over
WDR96	10	105889646	0.2487	Increased	1.23983	Over
PDCD4	10	112631565	0.1127	Increased	1.37072	Over
BDNF-AS	11	27528385	0.1044	Increased	1.38253	Over
RARRES3	11	63304281	0.4294	Increased	1.35116	Over
FLRT1	11	63870660	0.4294	Increased	1.68338	Over
NRXN2	11	64373646	0.3847	Increased	1.64921	Over
SF3B2	11	65818200	0.3847	Increased	1.59459	Over
RP11-867G23.10	11	66176629	0.3847	Increased	1.19453	Over
CARNS1	11	67182439	0.3847	Increased	2.23349	Over
FOLR1	11	71900602	0.4197	Increased	1.62638	Over
P2RY6	11	72975550	0.4397	Increased	2.84496	Over
SLCO2B1	11	74811608	0.4425	Increased	2.6015	Over
WNT11	11	75897369	0.423608	Increased	1.5902	Over
GUCY2EP	11	76405087	0.4516	Increased	3.88267	Over
APOC3	11	116700422	0.3783	Increased	1.32654	Over
TAGLN	11	117070037	0.3783	Increased	1.95123	Over
AMICA1	11	118064455	0.3746	Increased	1.27131	Over
TMEM25	11	118401756	0.3746	Increased	1.18732	Over
TREH	11	118528026	0.3746	Increased	1.2499	Over
MCAM	11	119179241	0.3746	Increased	1.48613	Over
AP000708.1	11	125365110	0.3359	Increased	1.87801	Over
PATE1	11	125616188	0.3359	Increased	1.18378	Over
TMEM45B	11	129685714	0.3359	Increased	2.11302	Over
BCAT1	12	24964295	0.1265	Increased	1.15939	Over
LRMP	12	25173936	0.1265	Increased	1.9748	Over
DNAJC22	12	49740700	0.114	Increased	1.40444	Over
RP11-834C11.3	12	54452038	0.18	Increased	1.07394	Over
NFE2	12	54685895	0.18	Increased	2.5086	Over
KITLG	12	88886570	0.4245	Increased	1.4862	Over
C12orf55	12	96883349	0.4245	Increased	1.45837	Over
STAB2	12	103981051	0.4245	Increased	1.79818	Over
ALDH1L2	12	105413568	0.4245	Increased	1.28111	Over
TMEM233	12	120031264	0.4155	Increased	1.38464	Over
IL31	12	122656577	0.4155	Increased	1.41585	Over
GLT1D1	12	129337972	0.2409	Increased	1.54235	Over
RP11-76C10.5	12	131474683	0.4188	Increased	1.26352	Over
OR11H12	14	19377522	0.3097	Increased	1.16645	Over
OR4K14	14	20482419	0.4705	Increased	1.21787	Over
RNASE7	14	21510385	0.2764	Increased	1.22224	Over
TRAV4	14	22204434	0.3945	Increased	1.23687	Over
C14orf28	14	45366498	0.5055	Increased	1.86875	Over
FRMD6	14	51955818	0.4046	Increased	1.04553	Over
BMP4	14	54416454	0.609	Increased	3.3366	Over
RP11-47I22.3	14	62037258	0.5282	Increased	1.42298	Over
RAD51B	14	68286496	0.538983	Increased	1.72978	Over
SLC8A3	14	70510934	0.5402	Increased	1.16391	Over
TTC9	14	71108504	0.5402	Increased	1.39378	Over
FOS	14	75745477	0.6085	Increased	1.05632	Over
RP11-293M10.4	14	75758809	0.6085	Increased	1.7443	Over
RP11-242P2.2	14	80077761	0.5023	Increased	1.134	Over
DIO2	14	80663873	0.5023	Increased	1.43239	Over
BDKRB2	14	96671016	0.494	Increased	2.73085	Over
RP11-404P21.8	14	96671181	0.494	Increased	4.05137	Over
BDKRB1	14	96722161	0.494	Increased	4.05137	Over
C14orf180	14	105046021	0.523081	Increased	1.59718	Over
IGHV1-18	14	106641563	0.6099	Increased	1.21377	Over
LINC00221	14	106938445	0.6099	Increased	1.25216	Over
RP11-173D3.3	15	20104587	0.1793	Increased	1.54132	Over
RP11-69H14.1	15	22297499	0.6033	Increased	1.16645	Over
RP11-16E12.2	15	31514202	1.1187	Increased	1.83666	Over
RP11-126F18.2	15	31745404	1.1187	Increased	3.51766	Over
PLCB2	15	40570377	0.2749	Increased	0.929014	Over
RP11-31H5.1	15	57138538	0.274	Increased	1.46763	Over
CGNL1	15	57668165	0.274	Increased	1.56087	Over
CA12	15	63613577	0.274	Increased	1.7655	Over
IGDCC3	15	65619465	0.274	Increased	1.55857	Over
RP11-247C2.2	15	74418256	0.2727	Increased	2.7915	Over
STRA6	15	74471807	0.2727	Increased	1.41986	Over
SEMA7A	15	74701630	0.2727	Increased	1.45686	Over
CSPG4	15	75966663	0.2727	Increased	2.78782	Over
ARRDC4	15	98462784	0.2885	Increased	1.14917	Over
CDRT1	17	15468797	0.1024	Increased	1.63501	Over
FBXW10	17	18647326	0.1351	Increased	1.58708	Over
SLC47A2	17	19581601	0.1125	Increased	4.12055	Over
SLFN13	17	33762115	0.1042	Increased	1.20234	Over
RASL10B	17	34058668	0.1042	Increased	1.5748	Over
RP11-445F12.1	17	35218935	0.1042	Increased	1.17231	Over
PNMT	17	37824234	0.1042	Increased	1.71601	Over
ZPBP2	17	38024417	0.1042	Increased	1.30051	Over
GHDC	17	40340817	0.1042	Increased	2.59141	Over
G6PC	17	41052814	0.1042	Increased	1.71181	Over
ARL4D	17	41476327	0.1042	Increased	1.84326	Over
SOST	17	41831099	0.1042	Increased	3.13021	Over
HDAC5	17	42154114	0.1042	Increased	1.38376	Over
AC015936.3	17	42980529	0.1042	Increased	2.39551	Over
MAPT	17	43971748	0.1127	Increased	1.20692	Over
COPZ2	17	46103533	0.1127	Increased	1.98466	Over
HOXB9	17	46698518	0.1127	Increased	1.20028	Over
NGFR	17	47572655	0.1127	Increased	1.96509	Over
RP11-613C6.2	17	47785696	0.1127	Increased	1.52292	Over
DLX3	17	48067369	0.1127	Increased	2.19807	Over
PDK2	17	48172101	0.4257	Increased	1.54734	Over
TMEM92	17	48348767	0.4257	Increased	1.23158	Over
RP11-159D12.5	17	56066399	0.5006	Increased	1.26506	Over
OR4D1	17	56232494	0.5006	Increased	1.41627	Over
EPX	17	56270098	0.5006	Increased	1.23364	Over
BZRAP1	17	56378592	0.3988	Increased	1.18381	Over
MRC2	17	60704762	0.3855	Increased	1.41666	Over
KCNJ2-AS1	17	68163102	0.4718	Increased	1.21086	Over
ST6GALNAC2	17	74559792	0.4284	Increased	2.19357	Over
RAB40B	17	80612849	0.5685	Increased	1.43132	Over
RP11-454P7.3	18	15196998	0.2492	Increased	1.54132	Over
GATA6-AS1	18	19746859	0.2492	Increased	1.42632	Over
RP11-739N10.1	18	24916343	0.598922	Increased	1.24741	Over
LPPR3	19	812518	0.3453	Increased	1.66217	Over
ICAM5	19	10400657	0.1167	Increased	0.83521	Over
CNN1	19	11649532	0.4473	Increased	2.87394	Over
ASNA1	19	12847953	0.4473	Increased	1.35599	Over
MMP24	20	33814457	0.137421	Increased	3.06215	Over
AL050303.1	21	15051621	0.1985	Increased	1.31793	Over
KRTAP13-4	21	31802572	0.3143	Increased	1.2846	Over
KCNE1	21	35818988	0.355	Increased	1.32392	Over
CLIC6	21	36041688	0.355	Increased	1.69024	Over
CBR3	21	37507210	0.329	Increased	1.31457	Over
SLC37A1	21	43916128	0.3336	Increased	1.76269	Over
AP001053.11	21	45225639	0.3336	Increased	1.26198	Over
TSPEAR	21	45917775	0.358058	Increased	0.911193	Over
IL3RA	X	1455509	0.1302	Increased	0.800517	Over
ASMTL	X	1522032	0.1302	Increased	2.87485	Over
RBMY1A3P	Y	9148739	1.4185	Increased	1.61656	Over

## Sheet: LNCaP
Gene	Chromosome	Start	LNCaP_Log2RatioCopyNumber_radioresistant_vs_radiosensitive	LNCaP_CopyNumberState_radioresistant_vs_radiosensitive	LNCaP_Log2GeneExpressionLevel_radioresistant_vs_radiosensitive	LNCaP_GeneExpressionState_radioresistant_vs_radiosensitive
RP4-612C19.1	1	93656297	-0.135	Decreased	-2.10973	Under
LYPLAL1	1	219347186	-0.4379	Decreased	-1.35251	Under
DUSP10	1	221874766	-0.4379	Decreased	-1.04252	Under
AC092811.1	1	225600404	-0.3831	Decreased	-0.853808	Under
RP11-193H5.1	1	238025475	-0.4139	Decreased	-0.707838	Under
CHRM3	1	239549865	-0.4139	Decreased	-0.910436	Under
RP11-3P17.4	3	161144215	-0.1184	Decreased	-0.79626	Under
C4orf19	4	37455563	-0.126	Decreased	-1.38311	Under
RELL1	4	37592422	-0.115063	Decreased	-0.944082	Under
TMSB4XP8	4	91759652	-0.1083	Decreased	-5.39529	Under
RP11-745L13.1	4	132778498	-0.1202	Decreased	-1.12441	Under
PDGFC	4	157681606	-0.1023	Decreased	-0.90921	Under
GLRB	4	157997209	-0.1023	Decreased	-0.829945	Under
TDRD6	6	46655612	-0.14	Decreased	-1.12744	Under
FHL5	6	97010424	-0.1761	Decreased	-0.873122	Under
POU3F2	6	99282580	-0.1761	Decreased	-1.60545	Under
GRIK2	6	101846664	-0.1761	Decreased	-1.00567	Under
POPDC3	6	105606155	-0.1761	Decreased	-0.784067	Under
PRDM1	6	106534195	-0.1761	Decreased	-1.11067	Under
AIM1	6	106959730	-0.1761	Decreased	-0.774381	Under
LINC00222	6	109072857	-0.1761	Decreased	-0.979252	Under
FYN	6	111981535	-0.1823	Decreased	-1.34339	Under
MAN1A1	6	119498374	-0.1823	Decreased	-2.10852	Under
TBC1D32	6	121400640	-0.1823	Decreased	-0.820848	Under
RNF217	6	125283691	-0.210963	Decreased	-1.0202	Under
SOGA3	6	127759551	-0.2185	Decreased	-2.07933	Under
KIAA0408	6	127761488	-0.2185	Decreased	-2.07933	Under
ARHGAP18	6	129897277	-0.1665	Decreased	-0.822144	Under
VNN2	6	133065009	-0.1665	Decreased	-1.87902	Under
C8orf4	8	40010989	-0.1082	Decreased	-0.859477	Under
PKIA	8	79428374	-0.1017	Decreased	-0.861006	Under
RALYL	8	85095022	-0.12565	Decreased	-0.976023	Under
RP11-72M10.4	11	55046923	-0.1183	Decreased	-1.17439	Under
OR5D3P	11	55493696	-0.1183	Decreased	-4.21761	Under
DCC	18	49866542	-0.111122	Decreased	-0.777233	Under
CDH19	18	64168320	-0.108	Decreased	-0.847788	Under
FERMT1	20	6055492	-0.1156	Decreased	-1.08085	Under
PAK7	20	9518036	-0.1156	Decreased	-1.18405	Under
SPTLC3	20	12989627	-0.1156	Decreased	-1.35308	Under
ZNF355P	21	14467626	-0.1353	Decreased	-1.09597	Under
TSPY4	Y	9175073	-0.1259	Decreased	-1.04598	Under
TSPY8	Y	9195406	-0.1259	Decreased	-1.04598	Under
TSPY7P	Y	9215731	-0.1259	Decreased	-1.04598	Under
TSPY3	Y	9236030	-0.1259	Decreased	-1.04598	Under
TSPY1	Y	9236076	-0.1259	Decreased	-1.04598	Under
TSPY6P	Y	9324922	-0.1259	Decreased	-1.04598	Under
AC006156.2	Y	9345205	-0.1259	Decreased	-1.04598	Under
TSPY10	Y	9365489	-0.1259	Decreased	-1.04598	Under
TSPY13P	Y	9743204	-0.1259	Decreased	-1.04598	Under
PRR7-AS1	5	176865504	0.2787	Increased	0.825431	Over
PSMB9	6	32811913	0.116496	Increased	0.973864	Over
RP5-894D12.3	6	170581562	0.1271	Increased	0.998769	Over
ADAP1	7	937540	0.1618	Increased	1.17786	Over
OR51E1	11	4664650	0.1312	Increased	1.70218	Over
CACNA2D4	12	1901123	0.2855	Increased	0.867004	Over
PIANP	12	6802958	0.2809	Increased	1.08144	Over
LEPREL2	12	6937572	0.2809	Increased	1.38371	Over
GNB3	12	6949118	0.2809	Increased	1.38371	Over
SLC2A14	12	7965108	0.436386	Increased	1.22455	Over
CLEC1A	12	10222153	0.2402	Increased	1.03694	Over
GPR19	12	12813825	0.2402	Increased	1.05912	Over
GPRC5A	12	13043716	0.2402	Increased	0.837288	Over
NXPH4	12	57610578	0.1325	Increased	0.980937	Over
RAB34	17	27041299	0.119528	Increased	0.964699	Over
KAL1	X	8496915	0.257967	Increased	0.967573	Over
NR0B1	X	30322323	0.3121	Increased	0.81607	Over
