# Supplementary material for: Network-based analysis of prostate cancer cell lines reveals novel marker gene candidates associated with radioresistance and patient relapse
Source: PLoS Comput Biol. 2019 Nov 4;15(11):e1007460. doi: 10.1371/journal.pcbi.1007460 (PMC6855562; doi:10.1371/journal.pcbi.1007460)
Supplement: S5 Table — (XLS) [file pcbi.1007460.s017.xls]

## Sheet: DU145_ImpactGenes
Gene	OriginalImpact	AverageRandomImpact	PValue	QValue
NGFR	0.157404	2.43281e-22	1.28138e-184	8.23286e-183
COLEC10	0.0767788	1.76996e-12	4.68099e-93	2.45513e-92
RHBDL2	0.00103312	7.76552e-18	1.94049e-124	2.49353e-123
FOS	0.000203962	9.88196e-21	1.53713e-145	3.59131e-144
ANAPC16	8.92418e-06	7.84446e-18	7.97614e-106	5.85677e-105
RNASE7	8.63127e-06	1.27895e-20	5.66917e-131	1.0407e-129
ETV7	2.9165e-06	3.80391e-21	2.7793e-131	5.49447e-130
NGF	2.55764e-06	4.42926e-17	3.56664e-94	1.99267e-93
FST	1.7941e-06	3.82e-19	1.16243e-111	1.06694e-110
PTPRO	1.43135e-06	2.22805e-27	3.55121e-186	3.0422e-184
STRA6	6.18228e-07	2.78314e-16	1.93069e-81	7.51798e-81
GPR124	5.88808e-07	2.40332e-21	2.18692e-127	3.12244e-126
TUBB2B	4.54256e-07	9.38259e-30	1.18004e-201	3.03269e-199
ITGA2	1.02488e-07	9.5485e-17	1.34645e-78	5.08877e-78
SOX17	9.71531e-08	2.3005e-27	1.57941e-175	8.11817e-174
TLR2	4.11896e-08	4.4883e-18	2.25034e-87	1.01463e-86
NR2F1	3.5028e-08	2.83142e-20	6.08555e-107	4.59996e-106
UNC5B	3.18713e-08	9.46591e-20	3.76831e-101	2.48322e-100
PI16	3.03325e-08	3.5518e-26	4.54542e-159	1.94695e-157
OLFML1	2.76981e-08	1.53967e-20	1.34991e-108	1.08415e-107
NIPAL4	1.91135e-08	3.34075e-23	3.87556e-130	6.22511e-129
EVI2B	1.2328e-08	2.68471e-09	0.00157622	0.00251607
SEMA7A	9.46122e-09	4.40566e-16	2.62069e-63	8.31504e-63
CAV1	8.43545e-09	3.20685e-22	4.22238e-118	4.52146e-117
FAT2	6.19518e-09	2.85091e-21	7.05844e-109	5.85167e-108
CFI	2.94584e-09	2.02106e-23	4.10987e-125	5.55914e-124
FRMD6	2.77559e-09	1.51149e-20	1.0679e-98	6.38256e-98
ST6GALNAC2	2.31875e-09	3.6109e-21	1.13399e-103	7.66932e-103
SLC37A1	2.09396e-09	2.8384e-15	3.70142e-50	9.32612e-50
SEMA3A	1.73758e-09	1.49363e-19	6.52285e-88	2.99352e-87
FBP2	1.50064e-09	7.15356e-16	8.26146e-55	2.21166e-54
IL3RA	1.32833e-09	5.53926e-19	9.37976e-82	3.76656e-81
PLBD1	1.07397e-09	6.02963e-20	1.41069e-89	6.59176e-89
CLVS2	6.11492e-10	2.97968e-22	3.35161e-108	2.61019e-107
APOC3	4.48053e-10	2.64595e-20	7.81365e-90	3.71872e-89
ADAMTS9	2.95713e-10	8.2084e-21	7.43547e-93	3.74689e-92
CPA4	1.58311e-10	3.7515e-28	5.6503e-156	1.81516e-154
FOLR1	1.39296e-10	6.02798e-16	1.3551e-45	3.166e-45
TAGLN	8.72468e-11	1.07089e-21	1.29002e-95	7.36744e-95
ATXN1	8.03987e-11	3.43664e-33	7.11714e-200	9.14552e-198
DIO2	7.05005e-11	1.63723e-28	1.30215e-157	4.78074e-156
BMP5	6.42467e-11	7.52812e-15	6.55073e-33	1.35769e-32
ZNF711	7.16806e-11	7.59876e-12	7.24436e-06	1.16363e-05
RAB33A	6.08517e-11	1.29882e-25	2.33742e-129	3.53363e-128
TRIM31	5.49112e-11	8.90311e-21	1.97038e-85	8.73081e-85
FAM83A	4.75483e-11	3.92462e-20	4.51801e-79	1.73303e-78
CD22	4.48848e-11	2.03969e-16	1.55108e-45	3.59124e-45
NPTX2	4.47546e-11	1.06056e-21	5.99964e-93	3.08382e-92
GIMAP1	4.02954e-11	1.81984e-21	1.23691e-90	5.99786e-90
P2RY6	3.93759e-11	7.87877e-20	1.30866e-75	4.80464e-75
GRAMD3	3.912e-11	8.1395e-17	1.86055e-48	4.55393e-48
MAP2	3.09106e-11	4.43693e-13	7.44292e-14	1.23408e-13
MCAM	2.16509e-11	8.03196e-20	2.80318e-73	1.01467e-72
GSTM4	1.71346e-11	8.49992e-19	4.14619e-63	1.29948e-62
IL7R	1.25281e-11	6.82445e-25	1.02162e-116	1.00984e-115
LRMP	1.20553e-11	5.18894e-21	1.29101e-81	5.10445e-81
C9orf3	1.01511e-11	5.07625e-25	4.8525e-117	4.98837e-116
CYP2U1	9.7624e-12	1.06022e-17	5.35059e-51	1.3751e-50
PRSS45	8.83597e-12	1.01472e-19	8.84422e-69	3.03062e-68
CDCP1	7.59474e-12	3.37309e-24	4.41902e-109	3.78563e-108
MEP1A	6.56522e-12	1.46965e-21	3.35855e-84	1.43858e-83
SLC40A1	6.49911e-12	7.57473e-19	1.00949e-59	2.94818e-59
CLIC3	6.3606e-12	7.75524e-17	1.51621e-41	3.3884e-41
RARRES3	4.85546e-12	6.80399e-24	1.16213e-105	8.29629e-105
SLCO2B1	4.57238e-12	3.30662e-15	1.38621e-25	2.65864e-25
SH3PXD2A	3.41539e-12	7.37549e-15	1.79347e-21	3.26896e-21
SEMA5A	3.20278e-12	5.37242e-27	2.6715e-130	4.57716e-129
CNN1	3.14923e-12	8.19269e-17	1.38453e-38	3.01545e-38
PNMT	2.16342e-12	4.34897e-17	1.1114e-40	2.46234e-40
CXorf57	1.8812e-12	5.06591e-23	8.07257e-93	3.98971e-92
BDKRB2	1.84932e-12	6.1695e-20	1.3031e-64	4.29353e-64
AMICA1	1.40453e-12	5.97475e-20	4.86607e-64	1.58301e-63
SCARA3	1.40484e-12	1.78079e-15	2.10949e-23	3.90029e-23
STARD4	1.07052e-12	1.0227e-18	1.68747e-51	4.3806e-51
DFNA5	7.40603e-13	1.25133e-14	2.39553e-14	3.99773e-14
DDIT4	7.08397e-13	2.02039e-15	3.26059e-20	5.77911e-20
STAB2	6.90667e-13	1.97079e-30	3.18028e-155	9.08145e-154
SDR16C5	6.69337e-13	2.85151e-22	1.21349e-82	4.95025e-82
CSPG4	5.88031e-13	5.80881e-20	2.28039e-60	6.81466e-60
METTL13	5.54797e-13	1.09431e-19	1.14994e-57	3.14399e-57
PLCB2	5.26225e-13	3.22693e-16	3.13171e-26	6.05151e-26
KCNE1	4.63158e-13	5.65197e-21	1.52625e-68	5.16114e-68
FOXL1	4.04695e-13	5.28898e-25	1.14029e-104	7.92037e-104
CLIC6	2.96288e-13	4.38483e-19	2.13229e-50	5.42574e-50
SERPINB5	2.88173e-13	1.1108e-29	1.40387e-145	3.59131e-144
ADAMTS14	2.56799e-13	1.0092e-22	6.89897e-84	2.90661e-83
SLC8A1	2.54369e-13	7.96036e-19	6.27755e-47	1.49382e-46
LEF1	2.22328e-13	1.75275e-20	2.80383e-61	8.47745e-61
CAV2	2.12146e-13	3.26765e-20	1.24229e-58	3.54742e-58
GAB3	1.94694e-13	2.69058e-19	4.68029e-50	1.1678e-49
SMARCD3	1.73646e-13	2.93103e-23	2.83162e-85	1.23343e-84
F2R	1.64404e-13	2.8854e-20	3.85197e-58	1.08786e-57
PLAT	1.44737e-13	1.41933e-27	2.12926e-123	2.60581e-122
AKR1B10	1.19326e-13	4.95501e-16	9.69609e-19	1.69517e-18
BEX2	9.20034e-14	2.16603e-21	5.60063e-66	1.8693e-65
IGF2BP3	8.88228e-14	5.67271e-20	4.48102e-53	1.18724e-52
TMEM156	5.67327e-14	3.24965e-22	1.68994e-71	5.94951e-71
RNF150	3.19172e-14	1.70561e-22	9.00893e-72	3.21569e-71
FZD7	2.4913e-14	1.26692e-27	2.29416e-118	2.56347e-117
TNFSF10	2.05493e-14	3.92456e-21	8.56452e-58	2.36675e-57
CCDC3	1.33625e-14	4.58237e-25	2.28396e-93	1.22287e-92
TNFRSF11A	1.06708e-14	6.82104e-21	4.5337e-53	1.18894e-52
ALDH1L2	9.72581e-15	5.33061e-18	1.14142e-26	2.2223e-26
MATN2	8.6667e-15	1.39055e-27	1.031e-112	9.81358e-112
GIMAP6	2.32469e-14	1.45845e-14	0.283588	0.428718
HLA-DMA	6.59902e-15	1.57546e-20	5.23458e-48	1.26914e-47
GSTM3	5.24099e-15	8.47319e-21	1.90601e-49	4.71006e-49
CA2	5.18522e-15	1.77629e-17	2.47876e-20	4.4239e-20
TMEM158	3.15758e-15	1.25864e-20	6.43285e-46	1.51674e-45
CDC42EP3	2.8808e-15	2.60542e-18	9.68558e-25	1.84385e-24
GPR143	1.93977e-15	3.53823e-31	4.32151e-139	9.25523e-138
SPINK5	1.54856e-15	1.21452e-22	4.64483e-62	1.43822e-61
SLFN13	8.58334e-16	1.87107e-29	2.82711e-120	3.30258e-119
INA	7.03564e-16	3.79285e-23	8.48963e-64	2.72729e-63
VGF	6.97604e-16	4.67338e-18	7.32386e-17	1.24651e-16
MGAT3	6.44847e-16	7.97603e-25	1.72508e-77	6.42531e-77
PDK2	5.88572e-16	9.43637e-19	1.80768e-22	3.31839e-22
BARX1	4.6599e-16	3.43926e-24	1.65438e-70	5.74562e-70
KIAA1045	1.91761e-16	6.11563e-29	1.03098e-110	9.13666e-110
SOST	1.38093e-16	1.06359e-23	2.24534e-61	6.86968e-61
KLB	1.62209e-16	4.18388e-17	0.00913346	0.0144006
ZNF496	1.16602e-16	3.46667e-26	4.02352e-83	1.66781e-82
BMP4	1.10382e-16	1.10216e-27	1.02529e-97	5.98864e-97
IGFBP5	1.05404e-16	3.28883e-28	7.12254e-101	4.57623e-100
MCTP1	6.61782e-17	7.87707e-20	1.23364e-23	2.31419e-23
CXXC5	5.06584e-17	3.52641e-21	9.75295e-35	2.07149e-34
SLCO4C1	2.64473e-17	1.98285e-18	1.71451e-08	2.80656e-08
CYB5R2	2.23487e-17	2.64776e-20	1.18304e-23	2.2356e-23
IRF8	2.11272e-17	1.0277e-28	3.88213e-99	2.37549e-98
KIAA0040	9.57014e-18	3.06685e-29	9.07405e-101	5.68788e-100
SNTB1	8.55247e-18	3.50733e-20	8.66081e-19	1.52454e-18
C7orf41	5.1765e-18	1.47817e-23	3.21396e-47	7.7195e-47
CSRP3	3.81268e-18	1.39318e-21	7.22195e-29	1.45003e-28
KAL1	2.04366e-18	4.70407e-23	4.50505e-39	9.89571e-39
KCNQ1	1.88872e-18	2.0859e-22	5.3578e-35	1.14746e-34
CLU	1.87591e-18	3.86795e-20	2.03427e-12	3.35133e-12
LAMC2	3.21338e-18	1.48807e-18	0.138047	0.212443
GRPR	1.6919e-18	4.59862e-21	2.0639e-20	3.70924e-20
TNFRSF11B	2.88917e-18	1.45429e-18	0.174781	0.265791
TMEM92	1.19278e-18	1.05361e-23	7.74361e-43	1.76116e-42
BZRAP1	1.07429e-18	1.40974e-23	5.04553e-42	1.13746e-41
RASL10B	1.00635e-18	8.41395e-21	1.49789e-17	2.58362e-17
LPPR3	1.28895e-19	4.37243e-20	0.0416229	0.0648308
ARL4D	7.76396e-20	9.8172e-22	2.26782e-14	3.80935e-14
FLRT1	6.68575e-20	4.61165e-25	8.99966e-44	2.0651e-43
ASS1	6.02235e-20	1.30846e-22	2.71894e-21	4.92089e-21
FRMD4B	5.56125e-20	4.41136e-24	8.65783e-36	1.8698e-35
ASNA1	1.28047e-20	2.01703e-24	8.61473e-32	1.77119e-31
PNMA6A	1.36135e-20	1.00561e-21	1.15647e-07	1.8811e-07
HOXD8	9.41576e-21	3.37093e-27	2.27804e-55	6.16269e-55
TTC9	8.95419e-21	1.63376e-31	5.58568e-94	3.0543e-93
AKR1B15	8.56721e-21	2.76886e-24	1.40041e-29	2.83389e-29
MSRA	6.19994e-21	3.13394e-24	4.83408e-27	9.48365e-27
LIPG	2.99708e-21	4.2201e-28	5.52732e-59	1.59609e-58
NRCAM	2.63073e-21	1.75894e-23	3.43674e-18	5.96785e-18
SPINK1	1.49194e-21	2.59508e-28	7.36019e-60	2.17422e-59
CDRT1	1.28967e-21	8.62161e-24	7.18793e-17	1.23153e-16
CBR3	8.90313e-22	7.41408e-26	4.88374e-34	1.02042e-33
ANGPTL2	8.50507e-22	3.94231e-25	2.09052e-27	4.1328e-27
ATP8A1	1.30774e-21	5.79234e-22	0.120038	0.185841
NRADDP	7.24409e-22	1.42678e-28	4.78304e-58	1.33613e-57
PDE4B	6.08122e-22	1.1516e-25	7.97584e-31	1.62682e-30
ST3GAL1	5.16369e-22	6.42897e-26	2.70803e-34	5.70461e-34
SLC1A3	3.046e-23	9.30422e-24	0.0245292	0.0384391
MAL2	8.9574e-24	6.88039e-25	3.58514e-07	5.79484e-07
ABCC2	1.9955e-22	1.92349e-22	0.485478	0.729636
GHDC	4.94347e-24	1.12616e-26	1.86129e-23	3.46631e-23
SLC22A18AS	3.50179e-24	3.64343e-26	1.27716e-16	2.15941e-16
SHROOM2	1.2202e-24	2.78479e-25	0.0038932	0.00617625
C14orf180	6.14962e-25	2.00494e-28	1.06267e-28	2.1171e-28
DNAH5	1.5799e-26	8.05113e-27	0.151833	0.232269
LGALS8	0	0
EOMES	0	0
EPB41L4A	0	0
SLC6A7	0	0
TFPI2	0	0
TAC1	0	0
IL7	0	0
C10orf25	0	0
UBQLNL	0	0
WSCD1	0	0
LYPD5	0	0
SUSD2	0	0
GYG2	0	0
TTC32	0	0
SH2D6	0	0
SFTPB	0	0
CPS1	0	0
PITX2	0	0
TMEM155	0	0
HUS1B	0	0
PLEKHA2	0	0
PCSK5	0	0
FBP1	0	0
NTNG2	0	0
PPP1R3C	0	0
DNAJC22	0	0
NFE2	0	0
SLC8A3	0	0
BDKRB1	0	0
CGNL1	0	0
FBXW10	0	0
HDAC5	0	0
EPX	0	0
ICAM5	0	0
MMP24	0	0
KITLG	0	1.20716e-34	0.914029	0.93047
PPEF1	0	1.33093e-33	0.828282	0.906191
TMEM25	0	1.68691e-33	0.842722	0.906191
NRXN2	0	1.21094e-32	0.831414	0.906191
SLC30A3	0	9.26715e-32	0.829143	0.906191
PGBD5	0	1.12499e-31	0.828327	0.906191
LRAT	0	1.23347e-30	0.903784	0.93047
IGDCC3	0	2.9826e-30	0.905326	0.93047
PRDM6	0	3.97861e-30	0.828339	0.906191
PRUNE2	0	5.81058e-30	0.924169	0.935084
GSTT2	0	6.75716e-30	0.828284	0.906191
C9orf172	0	3.46038e-29	0.934616	0.938267
CA12	0	7.18332e-29	0.842339	0.906191
HLX	0	9.13735e-28	0.83285	0.906191
FUNDC2P2	0	8.61934e-27	0.832046	0.906191
CCDC136	0	9.82841e-27	0.912515	0.93047
PDCD4	0	1.38681e-26	0.828282	0.906191
WNT11	0	9.6093e-26	0.898456	0.93047
TRIM54	2.34804e-31	1.65483e-25	0.90098	0.93047
DLX3	0	4.62414e-25	0.828282	0.906191
GRM6	0	6.85564e-25	0.915988	0.93047
TMEM233	0	8.55999e-25	0.828284	0.906191
PKIB	2.78407e-25	2.75488e-24	0.893898	0.93047
GPR27	0	6.08879e-24	0.834108	0.906191
OR13A1	0	9.24233e-24	0.838068	0.906191
GLT1D1	3.5073e-27	9.37397e-24	0.828196	0.906191
ADCY10	2.94232e-25	1.3352e-23	0.903598	0.93047
ST8SIA5	0	1.89351e-23	0.828833	0.906191
FAM46C	0	4.37801e-23	0.828293	0.906191
ZNF781	5.9382e-28	6.75784e-23	0.829209	0.906191
MAPT	2.16356e-23	1.01131e-22	0.773988	0.906191
NPNT	0	1.39839e-22	0.828282	0.906191
PTGR1	0	1.57503e-22	0.828286	0.906191
C14orf28	1.20915e-23	2.35072e-22	0.89608	0.93047
TP53INP1	1.42625e-23	3.25122e-22	0.819546	0.906191
SF3B2	0	3.25482e-22	0.930323	0.937619
HOXB9	0	4.79486e-22	0.829088	0.906191
DLX6	0	4.91997e-22	0.836046	0.906191
TET1	4.8927e-24	8.4819e-22	0.826956	0.906191
JPH1	3.94283e-24	9.43708e-22	0.827353	0.906191
MAP7	7.1458e-23	1.71369e-21	0.821671	0.906191
NOV	0	2.08361e-21	0.828456	0.906191
PPAPDC1A	0	1.17571e-20	0.828282	0.906191
SGK223	0	1.39123e-20	0.878764	0.93047
C4orf19	5.32709e-22	1.63999e-20	0.82078	0.906191
TMIE	1.79277e-21	1.85947e-20	0.805121	0.906191
PATE1	2.28631e-20	5.77372e-20	0.762297	0.906191
AHRR	2.88152e-20	1.40954e-19	0.776622	0.906191
SDR42E1	3.88134e-26	2.8757e-19	0.828282	0.906191
ANP32C	0	3.22287e-19	0.828284	0.906191
EGF	1.6923e-25	6.5144e-19	0.832712	0.906191
FRAT1	1.08978e-24	1.09753e-18	0.828282	0.906191
TREH	0	2.6936e-18	0.828282	0.906191
BEX4	1.08753e-20	3.56425e-18	0.849944	0.907467
ZNF862	3.18929e-20	6.63407e-18	0.827178	0.906191
MYPN	4.15153e-19	1.62139e-17	0.82235	0.906191
RAB40B	0	3.90149e-17	0.828282	0.906191
DUSP13	7.22097e-20	8.84337e-17	0.895974	0.93047
POT1	0	9.19218e-17	0.829393	0.906191
TPPP	3.34369e-21	1.21307e-16	0.850971	0.907467
EYA4	1.50158e-16	3.05746e-16	0.688466	0.906191
TTC18	1.61156e-20	1.63315e-16	0.830709	0.906191
BCAT1	4.80583e-17	2.78822e-16	0.785363	0.906191
PLP1	4.88163e-21	5.50185e-16	0.82828	0.906191
NMNAT2	0	7.4884e-16	0.828282	0.906191
PLD6	1.58519e-18	1.87048e-15	0.828088	0.906191
SLC18A2	2.02983e-31	4.45803e-15	0.828282	0.906191
PDE3A	5.82074e-18	1.85138e-14	0.82821	0.906191
SGCZ	4.3502e-19	2.76396e-14	0.828346	0.906191
SUCNR1	9.13003e-19	3.32643e-14	0.828276	0.906191
ARRDC4	0	4.6498e-13	0.828282	0.906191
ASMTL	2.49635e-17	6.00586e-13	0.828272	0.906191
MARCH3	2.52316e-22	1.14446e-12	0.828284	0.906191
HPN	3.47009e-20	1.66554e-12	0.828282	0.906191
TMEM45B	9.14935e-17	4.90727e-12	0.828278	0.906191
SLC47A2	9.70389e-29	8.02916e-12	0.828282	0.906191
IRF7	5.23805e-12	6.07306e-11	0.807663	0.906191
TEDDM1	1.43401e-15	1.26742e-10	0.828279	0.906191
COPZ2	1.29616e-11	1.55613e-10	0.808551	0.906191
TNFAIP3	2.5936e-14	5.53656e-10	0.828273	0.906191
CARNS1	6.14352e-22	1.15973e-08	0.828282	0.906191
RPS6KA6	1.57242e-25	2.84644e-08	0.828282	0.906191
SEMA3C	6.67662e-22	6.75508e-08	0.828282	0.906191
PCYT1B	2.54645e-10	0.00985795	0.828282	0.906191
BEND4	9.50709e-25	0.0188237	0.828282	0.906191
MRC2	0.000341208	0.0997896	0.958996	0.958996

## Sheet: DU145_HighImpactGenes
Gene	Chromosome	Start	OriginalImpact	AverageRandomImpact	Log10.OriginalImpact.AverageRandomImpact.	Qvalue	Type
NGFR	17	47572655	0.157404	2.43281e-22	20.8109	8.23286e-183	AmpOver
COLEC10	8	120007691	0.0767788	1.76996e-12	10.6373	2.45513e-92	DelUnder
RHBDL2	1	39351479	0.00103312	7.76552e-18	14.124	2.49353e-123	AmpOver
FOS	14	75745477	0.000203962	9.88196e-21	16.3147	3.59131e-144	AmpOver
ANAPC16	10	73975787	8.92418e-06	7.84446e-18	12.056	5.85677e-105	AmpOver
RNASE7	14	21510385	8.63127e-06	1.27895e-20	14.8292	1.0407e-129	AmpOver
ETV7	6	36322419	2.9165e-06	3.80391e-21	14.8846	5.49447e-130	AmpOver
NGF	1	115828539	2.55764e-06	4.42926e-17	10.7615	1.99267e-93	AmpOver
FST	5	52776239	1.7941e-06	3.82e-19	12.6718	1.06694e-110	DelUnder
PTPRO	12	15475331	1.43135e-06	2.22805e-27	20.8078	3.0422e-184	DelUnder
STRA6	15	74471807	6.18228e-07	2.78314e-16	9.34661	7.51798e-81	AmpOver
GPR124	8	37641709	5.88808e-07	2.40332e-21	14.3892	3.12244e-126	AmpOver
TUBB2B	6	3224495	4.54256e-07	9.38259e-30	22.685	3.03269e-199	AmpOver
ITGA2	5	52285156	1.02488e-07	9.5485e-17	9.03074	5.08877e-78	DelUnder
SOX17	8	55370495	9.71531e-08	2.3005e-27	19.6256	8.11817e-174	DelUnder
TLR2	4	154622652	4.11896e-08	4.4883e-18	9.96271	1.01463e-86	DelUnder
NR2F1	5	92919043	3.5028e-08	2.83142e-20	12.0924	4.59996e-106	DelUnder
UNC5B	10	72972327	3.18713e-08	9.46591e-20	11.5272	2.48322e-100	AmpOver
PI16	6	36922209	3.03325e-08	3.5518e-26	17.9315	1.94695e-157	AmpOver
OLFML1	11	7506619	2.76981e-08	1.53967e-20	12.255	1.08415e-107	DelUnder
NIPAL4	5	156887027	1.91135e-08	3.34075e-23	14.7575	6.22511e-129	DelUnder
EVI2B	17	29630784	1.2328e-08	2.68471e-09	0.661993	0.00251607	DelUnder
SEMA7A	15	74701630	9.46122e-09	4.40566e-16	7.33194	8.31504e-63	AmpOver
CAV1	7	116164839	8.43545e-09	3.20685e-22	13.42	4.52146e-117	AmpOver
FAT2	5	150883654	6.19518e-09	2.85091e-21	12.3371	5.85167e-108	DelUnder
CFI	4	110661852	2.94584e-09	2.02106e-23	14.1636	5.55914e-124	AmpOver
FRMD6	14	51955818	2.77559e-09	1.51149e-20	11.2639	6.38256e-98	AmpOver
ST6GALNAC2	17	74559792	2.31875e-09	3.6109e-21	11.8076	7.66932e-103	AmpOver
SLC37A1	21	43916128	2.09396e-09	2.8384e-15	5.8679	9.32612e-50	AmpOver
SEMA3A	7	83587659	1.73758e-09	1.49363e-19	10.0657	2.99352e-87	DelUnder
FBP2	9	97321002	1.50064e-09	7.15356e-16	6.32176	2.21166e-54	AmpOver
IL3RA	X	1455509	1.32833e-09	5.53926e-19	9.37986	3.76656e-81	AmpOver
PLBD1	12	14656595	1.07397e-09	6.02963e-20	10.2507	6.59176e-89	DelUnder
CLVS2	6	123317116	6.11492e-10	2.97968e-22	12.3122	2.61019e-107	DelUnder
APOC3	11	116700422	4.48053e-10	2.64595e-20	10.2287	3.71872e-89	AmpOver
ADAMTS9	3	64501333	2.95713e-10	8.2084e-21	10.5566	3.74689e-92	DelUnder
CPA4	7	129932974	1.58311e-10	3.7515e-28	17.6253	1.81516e-154	AmpOver
FOLR1	11	71900602	1.39296e-10	6.02798e-16	5.36377	3.166e-45	AmpOver
TAGLN	11	117070037	8.72468e-11	1.07089e-21	10.911	7.36744e-95	AmpOver
ATXN1	6	16299343	8.03987e-11	3.43664e-33	22.3691	9.14552e-198	AmpOver
DIO2	14	80663873	7.05005e-11	1.63723e-28	17.6341	4.78074e-156	AmpOver
BMP5	6	55618443	6.42467e-11	7.52812e-15	3.93116	1.35769e-32	AmpOver
ZNF711	X	84498997	7.16806e-11	7.59876e-12	0.974659	1.16363e-05	DelUnder
RAB33A	X	129305623	6.08517e-11	1.29882e-25	14.6707	3.53363e-128	DelUnder
TRIM31	6	30070674	5.49112e-11	8.90311e-21	9.79012	8.73081e-85	AmpOver
FAM83A	8	124191200	4.75483e-11	3.92462e-20	9.08334	1.73303e-78	DelUnder
CD22	19	35810164	4.48848e-11	2.03969e-16	5.34254	3.59124e-45	DelUnder
NPTX2	7	98246609	4.47546e-11	1.06056e-21	10.6253	3.08382e-92	DelUnder
GIMAP1	7	150413645	4.02954e-11	1.81984e-21	10.3452	5.99786e-90	AmpOver
P2RY6	11	72975550	3.93759e-11	7.87877e-20	8.69877	4.80464e-75	AmpOver
GRAMD3	5	125695824	3.912e-11	8.1395e-17	5.6818	4.55393e-48	AmpOver
MAP2	2	210288782	3.09106e-11	4.43693e-13	1.84302	1.23408e-13	AmpOver
MCAM	11	119179241	2.16509e-11	8.03196e-20	8.43065	1.01467e-72	AmpOver
GSTM4	1	110198703	1.71346e-11	8.49992e-19	7.30446	1.29948e-62	AmpOver
IL7R	5	35852797	1.25281e-11	6.82445e-25	13.2638	1.00984e-115	AmpOver
LRMP	12	25173936	1.20553e-11	5.18894e-21	9.3661	5.10445e-81	AmpOver
C9orf3	9	97488983	1.01511e-11	5.07625e-25	13.301	4.98837e-116	AmpOver
CYP2U1	4	108852525	9.7624e-12	1.06022e-17	5.96416	1.3751e-50	AmpOver
PRSS45	3	46783582	8.83597e-12	1.01472e-19	7.93991	3.03062e-68	DelUnder
CDCP1	3	45123770	7.59474e-12	3.37309e-24	12.3525	3.78563e-108	DelUnder
MEP1A	6	46761127	6.56522e-12	1.46965e-21	9.65003	1.43858e-83	AmpOver
SLC40A1	2	190425305	6.49911e-12	7.57473e-19	6.93349	2.94818e-59	AmpOver
CLIC3	9	139889087	6.3606e-12	7.75524e-17	4.9139	3.3884e-41	AmpOver
RARRES3	11	63304281	4.85546e-12	6.80399e-24	11.8535	8.29629e-105	AmpOver
SLCO2B1	11	74811608	4.57238e-12	3.30662e-15	3.14076	2.65864e-25	AmpOver
SH3PXD2A	10	105348285	3.41539e-12	7.37549e-15	2.66565	3.26896e-21	AmpOver
SEMA5A	5	9035138	3.20278e-12	5.37242e-27	14.7754	4.57716e-129	AmpOver
CNN1	19	11649532	3.14923e-12	8.19269e-17	4.58478	3.01545e-38	AmpOver
PNMT	17	37824234	2.16342e-12	4.34897e-17	4.69675	2.46234e-40	AmpOver
CXorf57	X	105855160	1.8812e-12	5.06591e-23	10.5698	3.98971e-92	DelUnder
BDKRB2	14	96671016	1.84932e-12	6.1695e-20	7.47676	4.29353e-64	AmpOver
AMICA1	11	118064455	1.40453e-12	5.97475e-20	7.37121	1.58301e-63	AmpOver
SCARA3	8	27491385	1.40484e-12	1.78079e-15	2.89701	3.90029e-23	AmpOver
STARD4	5	110831731	1.07052e-12	1.0227e-18	6.01985	4.3806e-51	DelUnder
DFNA5	7	24737972	7.40603e-13	1.25133e-14	1.77221	3.99773e-14	AmpOver
DDIT4	10	74033678	7.08397e-13	2.02039e-15	2.54484	5.77911e-20	AmpOver
STAB2	12	103981051	6.90667e-13	1.97079e-30	17.5446	9.08145e-154	AmpOver
SDR16C5	8	57212569	6.69337e-13	2.85151e-22	9.37057	4.95025e-82	DelUnder
CSPG4	15	75966663	5.88031e-13	5.80881e-20	7.00531	6.81466e-60	AmpOver
METTL13	1	171750788	5.54797e-13	1.09431e-19	6.70499	3.14399e-57	DelUnder
PLCB2	15	40570377	5.26225e-13	3.22693e-16	3.21238	6.05151e-26	AmpOver
KCNE1	21	35818988	4.63158e-13	5.65197e-21	7.91353	5.16114e-68	AmpOver
FOXL1	16	86609974	4.04695e-13	5.28898e-25	11.8838	7.92037e-104	DelUnder
CLIC6	21	36041688	2.96288e-13	4.38483e-19	5.82976	5.42574e-50	AmpOver
SERPINB5	18	61143994	2.88173e-13	1.1108e-29	16.414	3.59131e-144	DelUnder
ADAMTS14	10	72432559	2.56799e-13	1.0092e-22	9.40562	2.90661e-83	AmpOver
SLC8A1	2	40339286	2.54369e-13	7.96036e-19	5.50453	1.49382e-46	AmpOver
LEF1	4	108968701	2.22328e-13	1.75275e-20	7.10327	8.47745e-61	AmpOver
CAV2	7	115927434	2.12146e-13	3.26765e-20	6.8124	3.54742e-58	AmpOver
GAB3	X	153903529	1.94694e-13	2.69058e-19	5.85951	1.1678e-49	DelUnder
SMARCD3	7	150935850	1.73646e-13	2.93103e-23	9.77265	1.23343e-84	AmpOver
F2R	5	76011868	1.64404e-13	2.8854e-20	6.75571	1.08786e-57	DelUnder
PLAT	8	42032236	1.44737e-13	1.41933e-27	14.0085	2.60581e-122	AmpOver
AKR1B10	7	134212344	1.19326e-13	4.95501e-16	2.38169	1.69517e-18	AmpOver
BEX2	X	102564274	9.20034e-14	2.16603e-21	7.62814	1.8693e-65	DelUnder
IGF2BP3	7	23349828	8.88228e-14	5.67271e-20	6.19473	1.18724e-52	AmpOver
TMEM156	4	38968365	5.67327e-14	3.24965e-22	8.242	5.94951e-71	DelUnder
RNF150	4	141786725	3.19172e-14	1.70561e-22	8.27214	3.21569e-71	DelUnder
FZD7	2	202899310	2.4913e-14	1.26692e-27	13.2937	2.56347e-117	AmpOver
TNFSF10	3	172223298	2.05493e-14	3.92456e-21	6.71901	2.36675e-57	AmpOver
CCDC3	10	12938627	1.33625e-14	4.58237e-25	10.4648	1.22287e-92	DelUnder
TNFRSF11A	18	59992520	1.06708e-14	6.82104e-21	6.19435	1.18894e-52	DelUnder
ALDH1L2	12	105413568	9.72581e-15	5.33061e-18	3.26115	2.2223e-26	AmpOver
MATN2	8	98881068	8.6667e-15	1.39055e-27	12.7947	9.81358e-112	AmpOver
HLA-DMA	6	32916390	6.59902e-15	1.57546e-20	5.62207	1.26914e-47	AmpOver
GSTM3	1	110276554	5.24099e-15	8.47319e-21	5.79137	4.71006e-49	AmpOver
CA2	8	86376081	5.18522e-15	1.77629e-17	2.46525	4.4239e-20	DelUnder
TMEM158	3	45265958	3.15758e-15	1.25864e-20	5.39945	1.51674e-45	DelUnder
CDC42EP3	2	37869032	2.8808e-15	2.60542e-18	3.04364	1.84385e-24	AmpOver
GPR143	X	9693386	1.93977e-15	3.53823e-31	15.739	9.25523e-138	DelUnder
SPINK5	5	147405246	1.54856e-15	1.21452e-22	7.10552	1.43822e-61	DelUnder
SLFN13	17	33762115	8.58334e-16	1.87107e-29	13.6616	3.30258e-119	AmpOver
INA	10	105036920	7.03564e-16	3.79285e-23	7.26834	2.72729e-63	AmpOver
VGF	7	100805790	6.97604e-16	4.67338e-18	2.17398	1.24651e-16	AmpOver
MGAT3	22	39853349	6.44847e-16	7.97603e-25	8.90767	6.42531e-77	DelUnder
PDK2	17	48172101	5.88572e-16	9.43637e-19	2.79499	3.31839e-22	AmpOver
BARX1	9	96713905	4.6599e-16	3.43926e-24	8.13191	5.74562e-70	AmpOver
KIAA1045	9	34957484	1.91761e-16	6.11563e-29	12.4963	9.13666e-110	DelUnder
SOST	17	41831099	1.38093e-16	1.06359e-23	7.1134	6.86968e-61	AmpOver
ZNF496	1	247460714	1.16602e-16	3.46667e-26	9.52679	1.66781e-82	DelUnder
BMP4	14	54416454	1.10382e-16	1.10216e-27	11.0007	5.98864e-97	AmpOver
IGFBP5	2	217536828	1.05404e-16	3.28883e-28	11.5058	4.57623e-100	AmpOver
MCTP1	5	94039446	6.61782e-17	7.87707e-20	2.92435	2.31419e-23	DelUnder
CXXC5	5	139026884	5.06584e-17	3.52641e-21	4.15732	2.07149e-34	AmpOver
SLCO4C1	5	101569690	2.64473e-17	1.98285e-18	1.12509	2.80656e-08	DelUnder
CYB5R2	11	7686331	2.23487e-17	2.64776e-20	2.92637	2.2356e-23	DelUnder
IRF8	16	85932409	2.11272e-17	1.0277e-28	11.313	2.37549e-98	DelUnder
KIAA0040	1	175126123	9.57014e-18	3.06685e-29	11.4942	5.68788e-100	DelUnder
SNTB1	8	121547985	8.55247e-18	3.50733e-20	2.38712	1.52454e-18	DelUnder
C7orf41	7	30174426	5.1765e-18	1.47817e-23	5.54431	7.7195e-47	AmpOver
CSRP3	11	19203578	3.81268e-18	1.39318e-21	3.43722	1.45003e-28	DelUnder
KAL1	X	8496915	2.04366e-18	4.70407e-23	4.63794	9.89571e-39	DelUnder
KCNQ1	11	2465914	1.88872e-18	2.0859e-22	3.95687	1.14746e-34	DelUnder
CLU	8	27454434	1.87591e-18	3.86795e-20	1.68573	3.35133e-12	AmpOver
GRPR	X	16141679	1.6919e-18	4.59862e-21	2.56575	3.70924e-20	DelUnder
TMEM92	17	48348767	1.19278e-18	1.05361e-23	5.05388	1.76116e-42	AmpOver
BZRAP1	17	56378592	1.07429e-18	1.40974e-23	4.88198	1.13746e-41	AmpOver
RASL10B	17	34058668	1.00635e-18	8.41395e-21	2.07775	2.58362e-17	AmpOver
ARL4D	17	41476327	7.76396e-20	9.8172e-22	1.8981	3.80935e-14	AmpOver
FLRT1	11	63870660	6.68575e-20	4.61165e-25	5.16129	2.0651e-43	AmpOver
ASS1	9	133320316	6.02235e-20	1.30846e-22	2.663	4.92089e-21	AmpOver
FRMD4B	3	69219141	5.56125e-20	4.41136e-24	4.1006	1.8698e-35	DelUnder
ASNA1	19	12847953	1.28047e-20	2.01703e-24	3.80266	1.77119e-31	AmpOver
PNMA6A	X	152240839	1.36135e-20	1.00561e-21	1.13154	1.8811e-07	DelUnder
HOXD8	2	176994422	9.41576e-21	3.37093e-27	6.44611	6.16269e-55	DelUnder
TTC9	14	71108504	8.95419e-21	1.63376e-31	10.7388	3.0543e-93	AmpOver
AKR1B15	7	134233888	8.56721e-21	2.76886e-24	3.49054	2.83389e-29	AmpOver
MSRA	8	9911778	6.19994e-21	3.13394e-24	3.2963	9.48365e-27	AmpOver
LIPG	18	47087069	2.99708e-21	4.2201e-28	6.85137	1.59609e-58	DelUnder
NRCAM	7	107788068	2.63073e-21	1.75894e-23	2.17483	5.96785e-18	AmpOver
SPINK1	5	147204131	1.49194e-21	2.59508e-28	6.7596	2.17422e-59	DelUnder
CDRT1	17	15468797	1.28967e-21	8.62161e-24	2.17489	1.23153e-16	AmpOver
CBR3	21	37507210	8.90313e-22	7.41408e-26	4.07949	1.02042e-33	AmpOver
ANGPTL2	9	129849611	8.50507e-22	3.94231e-25	3.33393	4.1328e-27	AmpOver
NRADDP	3	47053032	7.24409e-22	1.42678e-28	6.70563	1.33613e-57	DelUnder
PDE4B	1	66258197	6.08122e-22	1.1516e-25	3.72269	1.62682e-30	AmpOver
ST3GAL1	8	134467091	5.16369e-22	6.42897e-26	3.90482	5.70461e-34	DelUnder
MAL2	8	120177273	8.9574e-24	6.88039e-25	1.11457	5.79484e-07	DelUnder
GHDC	17	40340817	4.94347e-24	1.12616e-26	2.64243	3.46631e-23	AmpOver
SLC22A18AS	11	2909010	3.50179e-24	3.64343e-26	1.98278	2.15941e-16	DelUnder
SHROOM2	X	9754496	1.2202e-24	2.78479e-25	0.64164	0.00617625	DelUnder
C14orf180	14	105046021	6.14962e-25	2.00494e-28	3.48675	2.1171e-28	AmpOver

## Sheet: DU145_PredictiveForTCGA
Gene	OriginalImpact	AverageRandomImpact	PValue_ttest_original_vs_random_impacts	QValue_ttest	DU145_CopyNumberState_radioresistant_vs_radiosensitive	DU145_ExpressionState_radioresistant_vs_radiosensitive	Correlation_TCGA_PRAD_GeneExpression_vs_DiseaseFreeSurvivalOfIrradiatedPatientsWithRelapse	KaplanMeier_ExaLT_LogRankPValue	KaplanMeier_LogRankPValue	LogRankQValue_BH	LogRankQValue_Storey	TCGA_PRAD_OptimalExpressionCutoff	PatientsWithLowExpression	PatientsWithHighExpression
ADAMTS9	2.95713e-10	8.2084e-21	7.43547e-93	3.74689e-92	Decreased	Underexpressed	0.183739	0.0199942	0.00565423	0.138752	0.0295741	174.24	14	18
GRPR	1.6919e-18	4.59862e-21	2.0639e-20	3.70924e-20	Decreased	Underexpressed	0.0575059	0.0101912	0.00680969	0.142956	0.0304701	20.71	14	18
VGF	6.97604e-16	4.67338e-18	7.32386e-17	1.24651e-16	Increased	Overexpressed	-0.0624865	0.0148489	0.00831227	0.146336	0.0311905	29.28	21	11
STARD4	1.07052e-12	1.0227e-18	1.68747e-51	4.3806e-51	Decreased	Underexpressed	0.539914	0.00461466	0.0103561	0.156741	0.0334083	160.17	22	10
FOXL1	4.04695e-13	5.28898e-25	1.14029e-104	7.92037e-104	Decreased	Underexpressed	0.0663279	0.0763424	0.0139458	0.166672	0.035525	9.72	8	24
FST	1.7941e-06	3.82e-19	1.16243e-111	1.06694e-110	Decreased	Underexpressed	0.264786	0.0359119	0.0324153	0.197881	0.0421769	30.6	9	23
AKR1B10	1.19326e-13	4.95501e-16	9.69609e-19	1.69517e-18	Increased	Overexpressed	-0.463678	0.0371723	0.0337522	0.20058	0.0427523	0.89	13	19
SOX17	9.71531e-08	2.3005e-27	1.57941e-175	8.11817e-174	Decreased	Underexpressed	0.160026	0.0523654	0.0429053	0.213702	0.0455491	43.59	10	22
ITGA2	1.02488e-07	9.5485e-17	1.34645e-78	5.08877e-78	Decreased	Underexpressed	0.568232	0.0593022	0.0433018	0.213806	0.0455713	168.06	8	24
CXXC5	5.06584e-17	3.52641e-21	9.75295e-35	2.07149e-34	Increased	Overexpressed	-0.124566	0.0790704	0.0489164	0.222113	0.0473418	535.7	18	14
IGFBP5	1.05404e-16	3.28883e-28	7.12254e-101	4.57623e-100	Increased	Overexpressed	-0.507626	0.0790704	0.05187	0.226709	0.0483214	10302.8	18	14
GSTM3	5.24099e-15	8.47319e-21	1.90601e-49	4.71006e-49	Increased	Overexpressed	-0.019257	0.067438	0.0523231	0.227077	0.0483999	571.37	18	14
SH3PXD2A	3.41539e-12	7.37549e-15	1.79347e-21	3.26896e-21	Increased	Overexpressed	-0.0122021	0.0860118	0.0556769	0.231303	0.0493008	937.17	9	23
SPINK5	1.54856e-15	1.21452e-22	4.64483e-62	1.43822e-61	Decreased	Underexpressed	0.0912718	0.085958	0.0557243	0.231336	0.0493078	44.57	23	9
C7orf41	5.1765e-18	1.47817e-23	3.21396e-47	7.7195e-47	Increased	Overexpressed	-0.0842299	0.0626077	0.0674257	0.243278	0.0518531	679.73	9	23
KCNQ1	1.88872e-18	2.0859e-22	5.3578e-35	1.14746e-34	Decreased	Underexpressed	0.0115391	0.0791324	0.0678845	0.243398	0.0518788	430.99	17	15
TLR2	4.11896e-08	4.4883e-18	2.25034e-87	1.01463e-86	Decreased	Underexpressed	0.499955	0.109943	0.0691165	0.244417	0.0520959	85.14	10	22
SNTB1	8.55247e-18	3.50733e-20	8.66081e-19	1.52454e-18	Decreased	Underexpressed	0.170273	0.125969	0.079257	0.252996	0.0539244	232.69	22	10
MEP1A	6.56522e-12	1.46965e-21	3.35855e-84	1.43858e-83	Increased	Overexpressed	-0.258556	0.10831	0.0900477	0.260066	0.0554312	1.59	13	19
MGAT3	6.44847e-16	7.97603e-25	1.72508e-77	6.42531e-77	Decreased	Underexpressed	0.37237	0.0779319	0.100277	0.265931	0.0566814	12.85	8	24
NR2F1	3.5028e-08	2.83142e-20	6.08555e-107	4.59996e-106	Decreased	Underexpressed	0.413135	0.139384	0.110549	0.274524	0.0585129	539.68	17	15
PLAT	1.44737e-13	1.41933e-27	2.12926e-123	2.60581e-122	Increased	Overexpressed	-0.363299	0.154847	0.117461	0.278632	0.0593886	1230.16	14	18
RNASE7	8.63127e-06	1.27895e-20	5.66917e-131	1.0407e-129	Increased	Overexpressed	-0.0408195	0.121311	0.128685	0.286779	0.0611251	6.29	23	9
TTC9	8.95419e-21	1.63376e-31	5.58568e-94	3.0543e-93	Increased	Overexpressed	-0.256914	0.173197	0.133402	0.290059	0.0618241	337.02	13	19
KAL1	2.04366e-18	4.70407e-23	4.50505e-39	9.89571e-39	Decreased	Underexpressed	0.143934	0.128449	0.134606	0.29159	0.0621505	339.54	23	9
OLFML1	2.76981e-08	1.53967e-20	1.34991e-108	1.08415e-107	Decreased	Underexpressed	0.223924	0.172996	0.136049	0.292886	0.0624268	133.78	15	17
GAB3	1.94694e-13	2.69058e-19	4.68029e-50	1.1678e-49	Decreased	Underexpressed	0.247148	0.174218	0.138443	0.293893	0.0626414	43.28	12	20
TNFSF10	2.05493e-14	3.92456e-21	8.56452e-58	2.36675e-57	Increased	Overexpressed	-0.00756756	0.167231	0.145822	0.297835	0.0634815	3122.22	12	20
RARRES3	4.85546e-12	6.80399e-24	1.16213e-105	8.29629e-105	Increased	Overexpressed	-0.0565942	0.227332	0.161057	0.30642	0.0653113	2254.31	23	9
CA2	5.18522e-15	1.77629e-17	2.47876e-20	4.4239e-20	Decreased	Underexpressed	0.267548	0.138179	0.173796	0.314336	0.0669986	48.13	23	9
SLC37A1	2.09396e-09	2.8384e-15	3.70142e-50	9.32612e-50	Increased	Overexpressed	-0.289393	0.224514	0.17449	0.314597	0.0670542	2080.12	15	17
ADAMTS14	2.56799e-13	1.0092e-22	6.89897e-84	2.90661e-83	Increased	Overexpressed	-0.00437677	0.167865	0.175475	0.315009	0.0671421	6.56	8	24
NGF	2.55764e-06	4.42926e-17	3.56664e-94	1.99267e-93	Increased	Overexpressed	-0.135262	0.225309	0.191598	0.322084	0.0686501	6.22	10	22
GIMAP1	4.02954e-11	1.81984e-21	1.23691e-90	5.99786e-90	Increased	Overexpressed	-0.0734007	0.219789	0.19685	0.325052	0.0692827	115.85	23	9
RNF150	3.19172e-14	1.70561e-22	9.00893e-72	3.21569e-71	Decreased	Underexpressed	0.248411	0.316529	0.209937	0.332122	0.0707896	86.79	14	18
STRA6	6.18228e-07	2.78314e-16	1.93069e-81	7.51798e-81	Increased	Overexpressed	-0.289301	0.349813	0.214142	0.334092	0.0712095	124.88	8	24
SERPINB5	2.88173e-13	1.1108e-29	1.40387e-145	3.59131e-144	Decreased	Underexpressed	0.339277	0.311842	0.222453	0.337785	0.0719967	33.91	12	20
TAGLN	8.72468e-11	1.07089e-21	1.29002e-95	7.36744e-95	Increased	Overexpressed	-0.0952373	0.2788	0.222568	0.337785	0.0719967	14654.3	11	21
NPTX2	4.47546e-11	1.06056e-21	5.99964e-93	3.08382e-92	Decreased	Underexpressed	0.364665	0.319799	0.238063	0.34605	0.0737582	79.25	17	15
CLIC3	6.3606e-12	7.75524e-17	1.51621e-41	3.3884e-41	Increased	Overexpressed	-0.0222967	0.326423	0.239538	0.346863	0.0739315	34.79	19	13
LEF1	2.22328e-13	1.75275e-20	2.80383e-61	8.47745e-61	Increased	Overexpressed	-0.270428	0.342172	0.243632	0.349231	0.0744362	303.27	20	12
FAT2	6.19518e-09	2.85091e-21	7.05844e-109	5.85167e-108	Decreased	Underexpressed	0.416595	0.21408	0.244482	0.349787	0.0745548	125.14	22	10
CLVS2	6.11492e-10	2.97968e-22	3.35161e-108	2.61019e-107	Decreased	Underexpressed	0.206756	0.278763	0.260445	0.359541	0.0766338	2.04	10	22
C9orf3	1.01511e-11	5.07625e-25	4.8525e-117	4.98837e-116	Increased	Overexpressed	-0.0557021	0.358398	0.260478	0.359541	0.0766338	723.47	21	11
ASS1	6.02235e-20	1.30846e-22	2.71894e-21	4.92089e-21	Increased	Overexpressed	-0.401518	0.331289	0.264196	0.361698	0.0770936	1618.16	14	18
KIAA1045	1.91761e-16	6.11563e-29	1.03098e-110	9.13666e-110	Decreased	Underexpressed	0.278712	0.375849	0.265794	0.362464	0.0772569	4.2	15	17
PLBD1	1.07397e-09	6.02963e-20	1.41069e-89	6.59176e-89	Decreased	Underexpressed	0.205272	0.387575	0.27106	0.365762	0.0779597	149.4	17	15
IL7R	1.25281e-11	6.82445e-25	1.02162e-116	1.00984e-115	Increased	Overexpressed	-0.176717	0.446369	0.328114	0.399245	0.0850964	47.79	16	16
SCARA3	1.40484e-12	1.78079e-15	2.10949e-23	3.90029e-23	Increased	Overexpressed	-0.11184	0.327788	0.334894	0.403407	0.0859836	1116.5	23	9
STAB2	6.90667e-13	1.97079e-30	3.18028e-155	9.08145e-154	Increased	Overexpressed	-0.37776	0.446369	0.33676	0.404482	0.0862127	2.6	16	16
SEMA5A	3.20278e-12	5.37242e-27	2.6715e-130	4.57716e-129	Increased	Overexpressed	-0.472326	0.349674	0.365824	0.423312	0.0902261	286.94	23	9
SLCO4C1	2.64473e-17	1.98285e-18	1.71451e-08	2.80656e-08	Decreased	Underexpressed	0.100279	0.504222	0.371839	0.427219	0.0910589	1.3	17	15
GSTM4	1.71346e-11	8.49992e-19	4.14619e-63	1.29948e-62	Increased	Overexpressed	-0.248099	0.404358	0.385701	0.435691	0.0928646	158.84	8	24
ETV7	2.9165e-06	3.80391e-21	2.7793e-131	5.49447e-130	Increased	Overexpressed	-0.00300424	0.560154	0.386931	0.436446	0.0930256	74.05	16	16
CNN1	3.14923e-12	8.19269e-17	1.38453e-38	3.01545e-38	Increased	Overexpressed	-0.0446256	0.390363	0.401482	0.446575	0.0951844	2133.17	9	23
SEMA3A	1.73758e-09	1.49363e-19	6.52285e-88	2.99352e-87	Decreased	Underexpressed	0.000430222	0.407656	0.42169	0.459887	0.0980218	9.94	9	23
KCNE1	4.63158e-13	5.65197e-21	1.52625e-68	5.16114e-68	Increased	Overexpressed	-0.33697	0.420168	0.43256	0.467976	0.099746	2.54	23	9
CLU	1.87591e-18	3.86795e-20	2.03427e-12	3.35133e-12	Increased	Overexpressed	-0.272916	0.578838	0.438083	0.471981	0.1006	8960.07	21	11
ZNF711	7.16806e-11	7.59876e-12	7.24436e-06	1.16363e-05	Decreased	Underexpressed	0.0984022	0.467328	0.477639	0.502147	0.107029	52.94	10	22
ARL4D	7.76396e-20	9.8172e-22	2.26782e-14	3.80935e-14	Increased	Overexpressed	-0.000234466	0.672056	0.489382	0.51147	0.109017	114.12	17	15
RHBDL2	0.00103312	7.76552e-18	1.94049e-124	2.49353e-123	Increased	Overexpressed	-0.227536	0.520961	0.503495	0.522121	0.111287	76.68	22	10

## Sheet: LNCaP_ImpactGenes
Gene	OriginalImpact	AverageRandomImpact	PValue	QValue
CLEC1A	1.51791e-06	5.833e-30	4.65213e-208	1.62825e-206
PSMB9	6.45124e-08	1.20753e-23	7.17102e-139	5.01972e-138
PAK7	9.3586e-10	3.01207e-25	7.35742e-137	4.29183e-136
RELL1	4.19837e-10	2.90288e-20	9.1955e-89	2.92584e-88
PDGFC	3.77968e-11	5.48509e-29	8.50473e-161	7.44164e-160
GLRB	3.65545e-11	5.394e-31	8.06636e-176	9.41075e-175
KIAA0408	3.28979e-12	8.09249e-14	1.02631e-11	1.43683e-11
CDH19	1.50262e-13	3.93873e-24	1.27478e-92	4.95749e-92
FHL5	2.48829e-14	2.91539e-21	7.80145e-60	1.70657e-59
SLC2A14	1.16773e-14	8.68502e-35	1.77296e-178	3.10267e-177
FERMT1	2.99751e-15	2.77011e-18	1.26202e-24	2.00776e-24
FYN	8.30759e-16	2.9918e-25	2.5939e-82	7.56553e-82
DCC	5.75206e-17	3.99419e-21	9.56201e-35	1.67335e-34
GPRC5A	3.25118e-17	3.84669e-19	3.64622e-16	5.54859e-16
MAN1A1	2.13131e-17	1.31688e-29	3.32184e-107	1.66092e-106
ARHGAP18	3.65852e-18	1.69884e-28	8.82987e-92	3.09045e-91
RAB34	2.28726e-18	7.32923e-24	9.06713e-47	1.76305e-46
VNN2	5.86756e-19	7.64314e-24	2.7491e-41	5.06414e-41
KAL1	4.10201e-19	1.26557e-26	1.65074e-65	4.4443e-65
LYPLAL1	2.30715e-20	1.26931e-26	1.17546e-53	2.42006e-53
RNF217	6.34099e-21	7.6014e-22	2.18248e-05	2.82914e-05
C4orf19	4.42478e-21	4.56281e-23	7.22422e-16	1.05353e-15
DUSP10	1.20176e-21	5.01428e-29	9.75793e-64	2.27685e-63
C8orf4	1.06193e-21	5.72346e-33	9.77059e-99	4.27463e-98
POPDC3	3.11688e-23	4.09483e-24	1.02543e-05	1.38039e-05
CHRM3	2.18628e-24	6.5256e-32	4.77966e-65	1.19491e-64
TDRD6	2.62801e-28	1.77406e-31	7.40744e-26	1.23457e-25
GRIK2	0	0
PRDM1	0	0
CACNA2D4	0	0
LEPREL2	0	0
GPR19	0	0
NXPH4	0	1.11322e-41	0.828282	0.828284
GNB3	0	2.01761e-30	0.828284	0.828284
ADAP1	0	4.76887e-23	0.828282	0.828284
PKIA	1.47238e-23	3.38141e-21	0.827282	0.828284
OR51E1	4.36194e-36	1.0747e-19	0.828282	0.828284
SPTLC3	2.74364e-26	4.95496e-17	0.828282	0.828284
RALYL	9.43165e-19	7.68587e-13	0.828282	0.828284
AIM1	6.8795e-22	2.00576e-10	0.828282	0.828284

## Sheet: LNCaP_HighImpactGenes
Gene	Chromosome	Start	OriginalImpact	AverageRandomImpact	Log10.OriginalImpact.AverageRandomImpact.	Qvalue	Type
CLEC1A	12	10222153	1.51791e-06	5.833e-30	23.4154	1.62825e-206	AmpOver
PSMB9	6	32811913	6.45124e-08	1.20753e-23	15.7277	5.01972e-138	AmpOver
PAK7	20	9518036	9.3586e-10	3.01207e-25	15.4923	4.29183e-136	DelUnder
RELL1	4	37592422	4.19837e-10	2.90288e-20	10.1603	2.92584e-88	DelUnder
PDGFC	4	157681606	3.77968e-11	5.48509e-29	17.8383	7.44164e-160	DelUnder
GLRB	4	157997209	3.65545e-11	5.394e-31	19.831	9.41075e-175	DelUnder
KIAA0408	6	127761488	3.28979e-12	8.09249e-14	1.60909	1.43683e-11	DelUnder
CDH19	18	64168320	1.50262e-13	3.93873e-24	10.5815	4.95749e-92	DelUnder
FHL5	6	97010424	2.48829e-14	2.91539e-21	6.9312	1.70657e-59	DelUnder
SLC2A14	12	7965108	1.16773e-14	8.68502e-35	20.1286	3.10267e-177	AmpOver
FERMT1	20	6055492	2.99751e-15	2.77011e-18	3.03426	2.00776e-24	DelUnder
FYN	6	111981535	8.30759e-16	2.9918e-25	9.44354	7.56553e-82	DelUnder
DCC	18	49866542	5.75206e-17	3.99419e-21	4.15839	1.67335e-34	DelUnder
GPRC5A	12	13043716	3.25118e-17	3.84669e-19	1.92695	5.54859e-16	AmpOver
MAN1A1	6	119498374	2.13131e-17	1.31688e-29	12.2091	1.66092e-106	DelUnder
ARHGAP18	6	129897277	3.65852e-18	1.69884e-28	10.3332	3.09045e-91	DelUnder
RAB34	17	27041299	2.28726e-18	7.32923e-24	5.49426	1.76305e-46	AmpOver
VNN2	6	133065009	5.86756e-19	7.64314e-24	4.88519	5.06414e-41	DelUnder
KAL1	X	8496915	4.10201e-19	1.26557e-26	7.51071	4.4443e-65	AmpOver
LYPLAL1	1	219347186	2.30715e-20	1.26931e-26	6.25951	2.42006e-53	DelUnder
RNF217	6	125283691	6.34099e-21	7.6014e-22	0.921263	2.82914e-05	DelUnder
C4orf19	4	37455563	4.42478e-21	4.56281e-23	1.98666	1.05353e-15	DelUnder
DUSP10	1	221874766	1.20176e-21	5.01428e-29	7.37961	2.27685e-63	DelUnder
C8orf4	8	40010989	1.06193e-21	5.72346e-33	11.2684	4.27463e-98	DelUnder
POPDC3	6	105606155	3.11688e-23	4.09483e-24	0.881484	1.38039e-05	DelUnder
CHRM3	1	239549865	2.18628e-24	6.5256e-32	7.52508	1.19491e-64	DelUnder
TDRD6	6	46655612	2.62801e-28	1.77406e-31	3.17066	1.23457e-25	DelUnder

## Sheet: LNCaP_PredictiveForTCGA
Gene	OriginalImpact	AverageRandomImpact	PValue_ttest_original_vs_random_impacts	QValue_ttest	LNCaP_CopyNumberState_radioresistant_vs_radiosensitive	LNCaP_ExpressionState_radioresistant_vs_radiosensitive	Correlation_TCGA_PRAD_GeneExpression_vs_DiseaseFreeSurvivalOfIrradiatedPatientsWithRelapse	KaplanMeier_ExaLT_LogRankPValue	KaplanMeier_LogRankPValue	LogRankQValue_BH	LogRankQValue_Storey	TCGA_PRAD_OptimalExpressionCutoff	PatientsWithLowExpression	PatientsWithHighExpression
LYPLAL1	2.30715e-20	1.26931e-26	1.17546e-53	2.42006e-53	Decreased	Underexpressed	0.029119	0.0281989	0.0127155	0.163532	0.0348558	613.03	15	17
FHL5	2.48829e-14	2.91539e-21	7.80145e-60	1.70657e-59	Decreased	Underexpressed	0.508451	0.0359141	0.02648	0.189806	0.0404558	9.8	10	22
TDRD6	2.62801e-28	1.77406e-31	7.40744e-26	1.23457e-25	Decreased	Underexpressed	0.200948	0.0203127	0.0272316	0.190822	0.0406725	91.02	22	10
PAK7	9.3586e-10	3.01207e-25	7.35742e-137	4.29183e-136	Decreased	Underexpressed	0.371311	0.0314963	0.0426711	0.213688	0.0455462	12.96	22	10
CHRM3	2.18628e-24	6.5256e-32	4.77966e-65	1.19491e-64	Decreased	Underexpressed	0.00156742	0.0616075	0.053187	0.227734	0.0485401	44.43	20	12
FERMT1	2.99751e-15	2.77011e-18	1.26202e-24	2.00776e-24	Decreased	Underexpressed	0.295865	0.0743038	0.0803107	0.253667	0.0540674	235.01	22	10
MAN1A1	2.13131e-17	1.31688e-29	3.32184e-107	1.66092e-106	Decreased	Underexpressed	0.0224683	0.221175	0.23243	0.342455	0.072992	235.5	10	22
ARHGAP18	3.65852e-18	1.69884e-28	8.82987e-92	3.09045e-91	Decreased	Underexpressed	0.308023	0.267081	0.239499	0.346841	0.0739268	382.42	8	24
PDGFC	3.77968e-11	5.48509e-29	8.50473e-161	7.44164e-160	Decreased	Underexpressed	0.287322	0.220265	0.242221	0.348669	0.0743165	753.75	23	9
CDH19	1.50262e-13	3.93873e-24	1.27478e-92	4.95749e-92	Decreased	Underexpressed	0.509441	0.362785	0.258622	0.35885	0.0764865	5.31	12	20
KIAA0408	3.28979e-12	8.09249e-14	1.02631e-11	1.43683e-11	Decreased	Underexpressed	0.0792925	0.394423	0.29326	0.378271	0.080626	44.75	16	16
C4orf19	4.42478e-21	4.56281e-23	7.22422e-16	1.05353e-15	Decreased	Underexpressed	0.565481	0.450973	0.304895	0.385293	0.0821225	58.36	20	12
GLRB	3.65545e-11	5.394e-31	8.06636e-176	9.41075e-175	Decreased	Underexpressed	0.158187	0.537745	0.390011	0.438681	0.0935019	125.68	20	12
DCC	5.75206e-17	3.99419e-21	9.56201e-35	1.67335e-34	Decreased	Underexpressed	0.128791	0.43457	0.484533	0.507516	0.108174	0.7	26	6
