# Supplementary material for: Network-based analysis of prostate cancer cell lines reveals novel marker gene candidates associated with radioresistance and patient relapse
Source: PLoS Comput Biol. 2019 Nov 4;15(11):e1007460. doi: 10.1371/journal.pcbi.1007460 (PMC6855562; doi:10.1371/journal.pcbi.1007460)
Supplement: S6 Table — (XLS) [file pcbi.1007460.s018.xls]

## Sheet: IrradiatedPatients
TCGA_PRAD_ID	Age	Radiation	InitialTreatmentOutcome	DiseaseFreeSurvivalStatus	DiseaseFreeSurvival_Months
TCGA-YL-A8SB-01	62	YES	Stable Disease	Recurred/Progressed	45.47
TCGA-YL-A8HL-01	58	YES	Stable Disease	DiseaseFree	51.41
TCGA-YL-A8SA-01	69	YES	Stable Disease	DiseaseFree	16.82
TCGA-YL-A8SK-01	67	YES	Stable Disease	DiseaseFree	46.25
TCGA-YL-A9WH-01	67	YES	Stable Disease	DiseaseFree	14.03
TCGA-G9-A9S0-01	53	YES	Progressive Disease	Recurred/Progressed	21.35
TCGA-V1-A9O7-01	60	YES	Progressive Disease	Recurred/Progressed	26.91
TCGA-YL-A9WJ-01	47	YES	Progressive Disease	Recurred/Progressed	48.49
TCGA-ZG-A9L9-01	60	YES	Progressive Disease	Recurred/Progressed	1.68
TCGA-X4-A8KQ-01	65	YES	Progressive Disease	DiseaseFree	45.43
TCGA-G9-A9S7-01	55	YES	Partial Remission/Response	DiseaseFree	23.92
TCGA-TP-A8TT-01	64	YES	Partial Remission/Response	DiseaseFree	17.28
TCGA-ZG-A9L1-01	66	YES	Partial Remission/Response	DiseaseFree	42.77
TCGA-ZG-A9LU-01	67	YES	Partial Remission/Response	DiseaseFree	19.02
TCGA-ZG-A9LZ-01	66	YES	Partial Remission/Response	DiseaseFree	22.73
TCGA-ZG-A9MC-01	69	YES	Partial Remission/Response	DiseaseFree	14.95
TCGA-J4-AATZ-01	66	YES	Complete Remission/Response	Recurred/Progressed	2.6
TCGA-KK-A8I9-01	61	YES	Complete Remission/Response	Recurred/Progressed	30.88
TCGA-V1-A9O5-01	64	YES	Complete Remission/Response	Recurred/Progressed	4.07
TCGA-V1-A9O5-06	64	YES	Complete Remission/Response	Recurred/Progressed	4.07
TCGA-YL-A8HK-01	59	YES	Complete Remission/Response	Recurred/Progressed	45.2
TCGA-YL-A8HM-01	66	YES	Complete Remission/Response	Recurred/Progressed	48.39
TCGA-YL-A9WL-01	59	YES	Complete Remission/Response	Recurred/Progressed	24.31
TCGA-KK-A6E1-01	57	YES	Complete Remission/Response	DiseaseFree	72.21
TCGA-KK-A8I8-01	69	YES	Complete Remission/Response	DiseaseFree	31.77
TCGA-M7-A723-01	54	YES	Complete Remission/Response	DiseaseFree	25.07
TCGA-XJ-A9DI-01	62	YES	Complete Remission/Response	DiseaseFree	48
TCGA-XK-AAIV-01	63	YES	Complete Remission/Response	DiseaseFree	37.22
TCGA-XQ-A8TB-01	67	YES	Complete Remission/Response	DiseaseFree	25.3
TCGA-YL-A8HJ-01	58	YES	Complete Remission/Response	DiseaseFree	52.92
TCGA-ZG-A9LS-01	64	YES	Complete Remission/Response	DiseaseFree	16.95
TCGA-ZG-A9LY-01	60	YES	Complete Remission/Response	DiseaseFree	12.16

## Sheet: NonIrradiatedPatients
TCGA_PRAD_ID	Age	Radiation	InitialTreatmentOutcome	DiseaseFreeSurvivalStatus	DiseaseFreeSurvival_Months
TCGA-KK-A7B0-01	67	NO	Stable Disease	Recurred/Progressed	19.91
TCGA-KK-A7B2-01	68	NO	Stable Disease	Recurred/Progressed	22.73
TCGA-KK-A7B4-01	64	NO	Stable Disease	Recurred/Progressed	31.64
TCGA-YL-A8HO-01	67	NO	Stable Disease	Recurred/Progressed	35.09
TCGA-YL-A8S8-01	68	NO	Stable Disease	Recurred/Progressed	22.31
TCGA-YL-A8S9-01	63	NO	Stable Disease	Recurred/Progressed	33.05
TCGA-YL-A8SP-01	58	NO	Stable Disease	Recurred/Progressed	66.89
TCGA-YL-A8SQ-01	61	NO	Stable Disease	Recurred/Progressed	10.81
TCGA-YL-A9WK-01	63	NO	Stable Disease	Recurred/Progressed	33.15
TCGA-YL-A9WX-01	68	NO	Stable Disease	Recurred/Progressed	49.47
TCGA-ZG-A9L2-01	70	NO	Stable Disease	Recurred/Progressed	5.91
TCGA-X4-A8KS-01	61	NO	Stable Disease	DiseaseFree	32.16
TCGA-YL-A8SF-01	62	NO	Stable Disease	DiseaseFree	45.11
TCGA-YL-A8SO-01	64	NO	Stable Disease	DiseaseFree	114.29
TCGA-YL-A8SR-01	64	NO	Stable Disease	DiseaseFree	8.97
TCGA-YL-A9WI-01	63	NO	Stable Disease	DiseaseFree	53.32
TCGA-ZG-A9L4-01	61	NO	Stable Disease	DiseaseFree	36.4
TCGA-EJ-A65F-01	59	NO	Progressive Disease	Recurred/Progressed	2.46
TCGA-KK-A7AU-01	63	NO	Progressive Disease	Recurred/Progressed	6.8
TCGA-KK-A8I4-01	64	NO	Progressive Disease	Recurred/Progressed	71.02
TCGA-KK-A8I7-01	55	NO	Progressive Disease	Recurred/Progressed	57.69
TCGA-KK-A8IC-01	54	NO	Progressive Disease	Recurred/Progressed	34.82
TCGA-KK-A8II-01	61	NO	Progressive Disease	Recurred/Progressed	60.91
TCGA-M7-A724-01	64	NO	Progressive Disease	DiseaseFree	29.2
TCGA-V1-A9ZI-01	68	NO	Progressive Disease	DiseaseFree	53.88
TCGA-EJ-7318-01	51	NO	Partial Remission/Response	Recurred/Progressed	12.48
TCGA-EJ-8469-01	46	NO	Partial Remission/Response	Recurred/Progressed	63.24
TCGA-EJ-8472-01	63	NO	Partial Remission/Response	Recurred/Progressed	6.44
TCGA-EJ-A46F-01	57	NO	Partial Remission/Response	Recurred/Progressed	7.06
TCGA-EJ-A6RA-01	70	NO	Partial Remission/Response	Recurred/Progressed	11.6
TCGA-HC-A9TE-01	64	NO	Partial Remission/Response	Recurred/Progressed	7.1
TCGA-J4-A67N-01	61	NO	Partial Remission/Response	Recurred/Progressed	14.52
TCGA-J9-A8CM-01	66	NO	Partial Remission/Response	Recurred/Progressed	11.3
TCGA-M7-A722-01	65	NO	Partial Remission/Response	Recurred/Progressed	18.36
TCGA-YL-A8SC-01	66	NO	Partial Remission/Response	Recurred/Progressed	4.99
TCGA-J9-A52E-01	65	NO	Partial Remission/Response	DiseaseFree	10.61
TCGA-XJ-A83H-01	57	NO	Partial Remission/Response	DiseaseFree	42.05
TCGA-XK-AAJT-01	75	NO	Partial Remission/Response	DiseaseFree	47.11
TCGA-ZG-A9LB-01	72	NO	Partial Remission/Response	DiseaseFree	19.15
TCGA-ZG-A9LN-01	57	NO	Partial Remission/Response	DiseaseFree	3.78
TCGA-ZG-A9M4-01	65	NO	Partial Remission/Response	DiseaseFree	17.97
TCGA-ZG-A9N3-01	73	NO	Partial Remission/Response	DiseaseFree	11.47
TCGA-EJ-A8FP-01	59	NO	Complete Remission/Response	Recurred/Progressed	3.84
TCGA-G9-6339-01	58	NO	Complete Remission/Response	Recurred/Progressed	53.68
TCGA-G9-6498-01	53	NO	Complete Remission/Response	Recurred/Progressed	44.09
TCGA-J4-A83M-01	64	NO	Complete Remission/Response	Recurred/Progressed	17.12
TCGA-J4-A83N-01	57	NO	Complete Remission/Response	Recurred/Progressed	14.22
TCGA-J9-A52B-01	62	NO	Complete Remission/Response	Recurred/Progressed	1.87
TCGA-KC-A4BR-01	75	NO	Complete Remission/Response	Recurred/Progressed	33.57
TCGA-KC-A4BV-01	66	NO	Complete Remission/Response	Recurred/Progressed	43.63
TCGA-KK-A7AQ-01	62	NO	Complete Remission/Response	Recurred/Progressed	39.98
TCGA-KK-A7AY-01	60	NO	Complete Remission/Response	Recurred/Progressed	36.93
TCGA-KK-A7B3-01	62	NO	Complete Remission/Response	Recurred/Progressed	9.66
TCGA-V1-A8MM-01	60	NO	Complete Remission/Response	Recurred/Progressed	32.52
TCGA-V1-A9OL-01	65	NO	Complete Remission/Response	Recurred/Progressed	3.45
TCGA-VP-A87B-01	63	NO	Complete Remission/Response	Recurred/Progressed	81.24
TCGA-VP-A87D-01	54	NO	Complete Remission/Response	Recurred/Progressed	39.22
TCGA-VP-A87K-01	63	NO	Complete Remission/Response	Recurred/Progressed	22.9
TCGA-XK-AAIW-01	78	NO	Complete Remission/Response	Recurred/Progressed	14.03
TCGA-XK-AAJR-01	61	NO	Complete Remission/Response	Recurred/Progressed	4.3
TCGA-YL-A8SI-01	69	NO	Complete Remission/Response	Recurred/Progressed	46.75
TCGA-YL-A8SJ-01	60	NO	Complete Remission/Response	Recurred/Progressed	24.7
TCGA-2A-AAYF-01	57	NO	Complete Remission/Response	DiseaseFree	44.81
TCGA-2A-AAYO-01	57	NO	Complete Remission/Response	DiseaseFree	41.79
TCGA-4L-AA1F-01	64	NO	Complete Remission/Response	DiseaseFree	11.5
TCGA-EJ-7218-01	71	NO	Complete Remission/Response	DiseaseFree	83.51
TCGA-EJ-7312-01	58	NO	Complete Remission/Response	DiseaseFree	36.1
TCGA-EJ-7325-01	63	NO	Complete Remission/Response	DiseaseFree	35.15
TCGA-EJ-8468-01	63	NO	Complete Remission/Response	DiseaseFree	77.1
TCGA-EJ-8470-01	58	NO	Complete Remission/Response	DiseaseFree	38.07
TCGA-EJ-8474-01	69	NO	Complete Remission/Response	DiseaseFree	25.16
TCGA-EJ-A46B-01	66	NO	Complete Remission/Response	DiseaseFree	21.58
TCGA-EJ-A46D-01	53	NO	Complete Remission/Response	DiseaseFree	20.57
TCGA-EJ-A46E-01	57	NO	Complete Remission/Response	DiseaseFree	17.21
TCGA-EJ-A46G-01	71	NO	Complete Remission/Response	DiseaseFree	21.94
TCGA-EJ-A46H-01	60	NO	Complete Remission/Response	DiseaseFree	23.78
TCGA-EJ-A46I-01	57	NO	Complete Remission/Response	DiseaseFree	21.94
TCGA-EJ-A65B-01	55	NO	Complete Remission/Response	DiseaseFree	23.32
TCGA-EJ-A65D-01	66	NO	Complete Remission/Response	DiseaseFree	12.91
TCGA-EJ-A65E-01	67	NO	Complete Remission/Response	DiseaseFree	13.7
TCGA-EJ-A65G-01	57	NO	Complete Remission/Response	DiseaseFree	21.88
TCGA-EJ-A65J-01	62	NO	Complete Remission/Response	DiseaseFree	14.82
TCGA-EJ-A65M-01	65	NO	Complete Remission/Response	DiseaseFree	7.56
TCGA-EJ-A6RC-01	64	NO	Complete Remission/Response	DiseaseFree	28.68
TCGA-EJ-A7NF-01	56	NO	Complete Remission/Response	DiseaseFree	8.21
TCGA-EJ-A7NG-01	64	NO	Complete Remission/Response	DiseaseFree	14.19
TCGA-EJ-A7NH-01	56	NO	Complete Remission/Response	DiseaseFree	15.57
TCGA-EJ-A7NJ-01	59	NO	Complete Remission/Response	DiseaseFree	6.47
TCGA-EJ-A7NK-01	58	NO	Complete Remission/Response	DiseaseFree	15.64
TCGA-EJ-A7NM-01	64	NO	Complete Remission/Response	DiseaseFree	4.2
TCGA-EJ-A8FN-01	58	NO	Complete Remission/Response	DiseaseFree	10.81
TCGA-EJ-A8FO-01	51	NO	Complete Remission/Response	DiseaseFree	9.26
TCGA-EJ-A8FU-01	64	NO	Complete Remission/Response	DiseaseFree	4.53
TCGA-EJ-AB20-01	61	NO	Complete Remission/Response	DiseaseFree	4.3
TCGA-EJ-AB27-01	51	NO	Complete Remission/Response	DiseaseFree	4.76
TCGA-FC-A66V-01	74	NO	Complete Remission/Response	DiseaseFree	17.21
TCGA-G9-6347-01	59	NO	Complete Remission/Response	DiseaseFree	68.63
TCGA-G9-6354-01	55	NO	Complete Remission/Response	DiseaseFree	67.87
TCGA-G9-6379-01	68	NO	Complete Remission/Response	DiseaseFree	58.41
TCGA-G9-7509-01	48	NO	Complete Remission/Response	DiseaseFree	52.89
TCGA-G9-7510-01	66	NO	Complete Remission/Response	DiseaseFree	38.93
TCGA-G9-7519-01	58	NO	Complete Remission/Response	DiseaseFree	27.89
TCGA-G9-7522-01	49	NO	Complete Remission/Response	DiseaseFree	35.41
TCGA-G9-7523-01	44	NO	Complete Remission/Response	DiseaseFree	28.15
TCGA-G9-7525-01	64	NO	Complete Remission/Response	DiseaseFree	32.65
TCGA-H9-A6BX-01	60	NO	Complete Remission/Response	DiseaseFree	30.91
TCGA-HC-8256-01	53	NO	Complete Remission/Response	DiseaseFree	28.25
TCGA-HC-8257-01	70	NO	Complete Remission/Response	DiseaseFree	23.85
TCGA-HC-8259-01	50	NO	Complete Remission/Response	DiseaseFree	30.35
TCGA-HC-8261-01	48	NO	Complete Remission/Response	DiseaseFree	17.94
TCGA-J4-A67K-01	68	NO	Complete Remission/Response	DiseaseFree	32.98
TCGA-J4-A67L-01	54	NO	Complete Remission/Response	DiseaseFree	25.3
TCGA-J4-A67M-01	55	NO	Complete Remission/Response	DiseaseFree	30.91
TCGA-J4-A67O-01	59	NO	Complete Remission/Response	DiseaseFree	27.56
TCGA-J4-A67Q-01	77	NO	Complete Remission/Response	DiseaseFree	32.03
TCGA-J4-A67R-01	65	NO	Complete Remission/Response	DiseaseFree	29.89
TCGA-J4-A67T-01	63	NO	Complete Remission/Response	DiseaseFree	6.01
TCGA-J4-A6M7-01	53	NO	Complete Remission/Response	DiseaseFree	16.82
TCGA-J4-A83I-01	63	NO	Complete Remission/Response	DiseaseFree	22.5
TCGA-J4-A83J-01	68	NO	Complete Remission/Response	DiseaseFree	22.86
TCGA-J4-A83K-01	52	NO	Complete Remission/Response	DiseaseFree	10.78
TCGA-J4-A83L-01	61	NO	Complete Remission/Response	DiseaseFree	23.65
TCGA-J4-AAU2-01	59	NO	Complete Remission/Response	DiseaseFree	27.1
TCGA-J9-A8CN-01	53	NO	Complete Remission/Response	DiseaseFree	40.64
TCGA-J9-A8CP-01	66	NO	Complete Remission/Response	DiseaseFree	12.68
TCGA-KC-A4BN-01	55	NO	Complete Remission/Response	DiseaseFree	59.63
TCGA-KC-A7F3-01	67	NO	Complete Remission/Response	DiseaseFree	21.85
TCGA-KC-A7F6-01	63	NO	Complete Remission/Response	DiseaseFree	8.64
TCGA-KC-A7FA-01	63	NO	Complete Remission/Response	DiseaseFree	19.65
TCGA-KC-A7FD-01	62	NO	Complete Remission/Response	DiseaseFree	8.87
TCGA-KC-A7FE-01	62	NO	Complete Remission/Response	DiseaseFree	11.56
TCGA-KK-A6E5-01	63	NO	Complete Remission/Response	DiseaseFree	68.1
TCGA-KK-A7AV-01	58	NO	Complete Remission/Response	DiseaseFree	27
TCGA-KK-A7B1-01	65	NO	Complete Remission/Response	DiseaseFree	34.92
TCGA-KK-A8I5-01	55	NO	Complete Remission/Response	DiseaseFree	101.71
TCGA-KK-A8I6-01	58	NO	Complete Remission/Response	DiseaseFree	21.94
TCGA-KK-A8ID-01	70	NO	Complete Remission/Response	DiseaseFree	69.22
TCGA-KK-A8IG-01	55	NO	Complete Remission/Response	DiseaseFree	82.29
TCGA-KK-A8IH-01	50	NO	Complete Remission/Response	DiseaseFree	66.13
TCGA-KK-A8IK-01	56	NO	Complete Remission/Response	DiseaseFree	67.41
TCGA-KK-A8IM-01	55	NO	Complete Remission/Response	DiseaseFree	62.91
TCGA-M7-A71Y-01	55	NO	Complete Remission/Response	DiseaseFree	16.2
TCGA-M7-A71Z-01	62	NO	Complete Remission/Response	DiseaseFree	21.12
TCGA-M7-A720-01	53	NO	Complete Remission/Response	DiseaseFree	12.61
TCGA-M7-A721-01	70	NO	Complete Remission/Response	DiseaseFree	13.14
TCGA-M7-A725-01	56	NO	Complete Remission/Response	DiseaseFree	18.82
TCGA-MG-AAMC-01	59	NO	Complete Remission/Response	DiseaseFree	5.68
TCGA-QU-A6IL-01	64	NO	Complete Remission/Response	DiseaseFree	3.19
TCGA-QU-A6IM-01	59	NO	Complete Remission/Response	DiseaseFree	40.97
TCGA-QU-A6IN-01	61	NO	Complete Remission/Response	DiseaseFree	140.08
TCGA-QU-A6IO-01	53	NO	Complete Remission/Response	DiseaseFree	122.08
TCGA-QU-A6IP-01	66	NO	Complete Remission/Response	DiseaseFree	86.07
TCGA-SU-A7E7-01	60	NO	Complete Remission/Response	DiseaseFree	18.1
TCGA-V1-A8WW-01	59	NO	Complete Remission/Response	DiseaseFree	35.41
TCGA-VN-A88K-01	58	NO	Complete Remission/Response	DiseaseFree	25.49
TCGA-VN-A88L-01	54	NO	Complete Remission/Response	DiseaseFree	24.51
TCGA-VN-A88M-01	55	NO	Complete Remission/Response	DiseaseFree	6.21
TCGA-VN-A88N-01	62	NO	Complete Remission/Response	DiseaseFree	25.16
TCGA-VN-A88O-01	49	NO	Complete Remission/Response	DiseaseFree	15.8
TCGA-VN-A88P-01	60	NO	Complete Remission/Response	DiseaseFree	41.39
TCGA-VN-A88Q-01	60	NO	Complete Remission/Response	DiseaseFree	44.88
TCGA-VN-A943-01	71	NO	Complete Remission/Response	DiseaseFree	16.29
TCGA-VP-A872-01	60	NO	Complete Remission/Response	DiseaseFree	119.28
TCGA-VP-A875-01	67	NO	Complete Remission/Response	DiseaseFree	75.85
TCGA-VP-A876-01	46	NO	Complete Remission/Response	DiseaseFree	109.49
TCGA-VP-A87C-01	67	NO	Complete Remission/Response	DiseaseFree	55.52
TCGA-VP-A87E-01	59	NO	Complete Remission/Response	DiseaseFree	66.92
TCGA-VP-A87H-01	76	NO	Complete Remission/Response	DiseaseFree	21.78
TCGA-WW-A8ZI-01	70	NO	Complete Remission/Response	DiseaseFree	14.75
TCGA-XA-A8JR-01	68	NO	Complete Remission/Response	DiseaseFree	12.35
TCGA-XJ-A83F-01	67	NO	Complete Remission/Response	DiseaseFree	37.02
TCGA-XJ-A83G-01	51	NO	Complete Remission/Response	DiseaseFree	48
TCGA-XJ-A9DK-01	63	NO	Complete Remission/Response	DiseaseFree	9.03
TCGA-XK-AAIR-01	75	NO	Complete Remission/Response	DiseaseFree	31.93
TCGA-XK-AAJ3-01	56	NO	Complete Remission/Response	DiseaseFree	41.46
TCGA-XK-AAJA-01	62	NO	Complete Remission/Response	DiseaseFree	30.55
TCGA-XK-AAJP-01	66	NO	Complete Remission/Response	DiseaseFree	41.36
TCGA-XK-AAJU-01	65	NO	Complete Remission/Response	DiseaseFree	51.77
TCGA-XK-AAK1-01	62	NO	Complete Remission/Response	DiseaseFree	32.16
TCGA-YL-A8SL-01	74	NO	Complete Remission/Response	DiseaseFree	32.42
TCGA-ZG-A9ND-01	55	NO	Complete Remission/Response	DiseaseFree	13.47
TCGA-ZG-A9NI-01	73	NO	Complete Remission/Response	DiseaseFree	4.34

## Sheet: CoxRegBasics_IrradiatedPatients
ID	DiseaseFreeSurvivalStatus	DiseaseFreeSurvival	AGE	CLIN_T_STAGE	GLEASON_SCORE	PSA	ADAMTS9	AKR1B10	FOXL1	FST	GRPR	SOX17	STARD4	VGF	FHL5	LYPLAL1	PAK7	TDRD6	CXXC5	ITGA2
TCGA-YL-A8SB-01	Recurred/Progressed	45.47	62		9	0.23	2	2	2	2	2	2	1	2	2	1	2	1	1	2
TCGA-YL-A8HL-01	DiseaseFree	51.41	58		9	0.03	2	1	2	1	2	2	2	1	2	2	1	2	2	2
TCGA-YL-A8SA-01	DiseaseFree	16.82	69	T2b	8	0.06	1	1	2	1	2	1	2	1	1	2	1	2	2	1
TCGA-YL-A8SK-01	DiseaseFree	46.25	67		9	0.03	2	2	2	2	2	2	2	1	2	1	2	1	2	2
TCGA-YL-A9WH-01	DiseaseFree	14.03	67		9	0.03	1	2	1	2	2	1	1	2	1	2	1	1	1	2
TCGA-G9-A9S0-01	Recurred/Progressed	21.35	53	T2a	8	10.87	1	2	1	1	1	1	1	1	1	1	1	1	2	2
TCGA-V1-A9O7-01	Recurred/Progressed	26.91	60	T2b	9	9.69	2	2	2	2	1	2	1	1	2	1	1	1	1	2
TCGA-YL-A9WJ-01	Recurred/Progressed	48.49	47	T4	8	3.1	2	1	2	2	1	2	1	1	2	2	1	1	2	2
TCGA-ZG-A9L9-01	Recurred/Progressed	1.68	60	T2b	9	NA	1	2	2	2	1	2	1	2	1	1	1	1	1	1
TCGA-X4-A8KQ-01	DiseaseFree	45.43	65	T1c	9	0.25	2	1	2	2	2	2	1	1	1	2	2	1	1	1
TCGA-G9-A9S7-01	DiseaseFree	23.92	55	T2a	8	0.13	1	2	1	1	2	1	1	2	2	2	1	1	2	2
TCGA-TP-A8TT-01	DiseaseFree	17.28	64	T1c	7	24	2	1	2	2	2	2	2	1	2	2	1	2	1	2
TCGA-ZG-A9L1-01	DiseaseFree	42.77	66	T1c	9	0.07	1	2	2	2	2	2	1	1	2	1	2	1	1	1
TCGA-ZG-A9LU-01	DiseaseFree	19.02	67	T2b	9	0.7	2	1	2	2	1	2	1	2	2	1	2	1	1	2
TCGA-ZG-A9LZ-01	DiseaseFree	22.73	66	T3a	9	2.19	1	1	2	2	2	2	2	1	2	2	1	2	2	2
TCGA-ZG-A9MC-01	DiseaseFree	14.95	69	T2a	9	31.85	1	2	2	2	1	2	1	1	2	1	2	1	2	2
TCGA-J4-AATZ-01	Recurred/Progressed	2.6	66		9	0	1	1	1	1	1	1	1	1	1	2	1	1	2	2
TCGA-KK-A8I9-01	Recurred/Progressed	30.88	61	T2b	8	0.1	2	2	2	2	1	2	1	2	1	1	1	1	1	2
TCGA-V1-A9O5-01	Recurred/Progressed	4.07	64	T2b	9	3.26	1	2	2	1	1	1	1	2	1	2	1	1	1	1
TCGA-V1-A9O5-06	Recurred/Progressed	4.07	64	T2b	9	3.26	1	2	1	1	1	1	1	2	2	1	1	1	1	1
TCGA-YL-A8HK-01	Recurred/Progressed	45.2	59		9	1	2	2	2	2	2	2	2	1	2	1	1	1	1	2
TCGA-YL-A8HM-01	Recurred/Progressed	48.39	66		9	0.03	1	2	2	1	2	1	1	2	2	2	1	1	1	1
TCGA-YL-A9WL-01	Recurred/Progressed	24.31	59	T2a	9	6.4	1	2	1	1	2	1	1	2	1	1	1	2	1	1
TCGA-KK-A6E1-01	DiseaseFree	72.21	57	T2c	9	0.1	2	1	2	2	2	1	2	1	1	2	1	2	2	2
TCGA-KK-A8I8-01	DiseaseFree	31.77	69	T2a	9	0.1	1	1	1	2	2	2	1	2	2	1	1	2	1	2
TCGA-M7-A723-01	DiseaseFree	25.07	54	T1c	7	0.1	2	2	2	2	2	2	1	1	2	2	2	1	1	2
TCGA-XJ-A9DI-01	DiseaseFree	48	62	T2b	9	0.1	2	1	2	2	1	2	1	1	2	2	2	1	1	2
TCGA-XK-AAIV-01	DiseaseFree	37.22	63	T1c	10	0.32	2	2	2	2	1	2	2	1	2	2	1	1	1	2
TCGA-XQ-A8TB-01	DiseaseFree	25.3	67	T2a	9	0	2	1	2	2	2	2	2	1	2	2	1	2	2	2
TCGA-YL-A8HJ-01	DiseaseFree	52.92	58		9	0.03	2	2	2	2	2	2	2	1	2	2	2	2	2	2
TCGA-ZG-A9LS-01	DiseaseFree	16.95	64	T2a	9	0.03	2	2	2	2	1	2	1	1	2	1	1	1	2	2
TCGA-ZG-A9LY-01	DiseaseFree	12.16	60	T2b	9	0.01	2	1	1	2	1	2	1	1	2	1	2	2	2	2
