# Supplementary material for: Network-based analysis of prostate cancer cell lines reveals novel marker gene candidates associated with radioresistance and patient relapse
Source: PLoS Comput Biol. 2019 Nov 4;15(11):e1007460. doi: 10.1371/journal.pcbi.1007460 (PMC6855562; doi:10.1371/journal.pcbi.1007460)
Supplement: S7 Table — (XLS) [file pcbi.1007460.s019.xls]

## Sheet: VGF expression Agilent microarray
VGF expression in global microarray analysis
- measurements represent VGF expression levels measured on the Agilent microarray
	Experiment 1	Experiment 2	Experiment 3
DU145 radiosensitive	12.1244588246356	12.3135327399183	12.4838502167377
DU145 radioresistant	15.1563042500659	15.088455171014	15.2186502357242
LNCaP radiosensitive	9.37516014016562	9.13082904702479	9.01479003756037
LNCaP radioresistant	10.6008787135862	10.5981150640707	10.4412569092488

## Sheet: VGF expression in independent clones
VGF expression in indepenent radioresistant DU145 and LNCaP clones in relation to their radiosensitive parental cell lines
- measurements represent VGF expression in radioresistant relative to radiosensitive clones
	Clone 1	Clone 2	Clone 3	Clone 4
DU145 radiosensitive	1.00143481	1.00276736	1.00374727	1.00194852
DU145 radioresistant	3.73688281	3.19265386	16.0467722	16.9010796
	Clone 1	Clone 2	Clone 3
LNCaP radiosensitive	1.09703744	1.04855117	1.01465854
LNCaP radioresistant	5.31945083	3.41597795	6.93272944

## Sheet: VGF expression in sphere vs. monolayer
VGF expression in sphere in relation to monolayer cultures
- measurements represent VGF expression in sphere relative to monolayer cultures
	Experiment 1	Experiment 2	Experiment 3
DU145 monolayer	1.00646993808802	1.00805531298572	1.00004570437554
DU145 sphere	39.8534316744207	452.250300741364	3.77834751898531
	Experiment 1	Experiment 2	Experiment 3
LNCaP monolayer	1.02255477018283	1.00240754924912	1.0665658812757
LNCaP sphere	78.3474117751472	2694.6891269851	4309.79200944837
	Experiment 1	Experiment 2	Experiment 3
PC3 monolayer	1.00037079300464	1.00025839842729	1.00604869526431
PC3 sphere	1.90360300353565	1.64700417383922	2.17169821627377

## Sheet: VGF knockdown efficiency
VGF knockdown efficiency
- measurements represent VGF expression in knockdown experiments relative to negative control
DU145	Experiment 1	Experiment 2	Experiment 3
negative control	1.0004716674	1.0025471852	1.0007961507
siRNA VGF #1	0.1039904857	0.1814067461	0.0236047166
siRNA VGF #2	0.2040840219	0.2808004648	0.1381117222
LNCaP	Experiment 1	Experiment 2
negative control	1.0265624375	1.0159160588
siRNA VGF #1	0.3879886355	0.4373491404
siRNA VGF #2	0.5528042127	0.5979449237
PC3	Experiment 1	Experiment 2	Experiment 3
negative control	0.9888867279	1.2212710965	0.8280210411
siRNA VGF #1	0.0441974654	0.0385937423	0.0760983331
siRNA VGF #2	0.0768383048	0.0872640248	0.0570734993

## Sheet: VGF clonogenic assays
Clonogenic assays analyzing impact of VGF knockdown on cell survival
- measurements represent surviving fractions of cells
DU145	0 Gy	2 Gy	4 Gy	6 Gy
negative control, experiment 1	1	0.587336	0.237991	0.10262
negative control, experiment 2	1	0.696045	0.366102	0.101695
negative control, experiment 3	1	0.846342	0.278049	0.095122
negative control, experiment 4	1	0.621387	0.228324	0.0606936
MEAN	1	0.687778	0.277616	0.0900327
SEM	0	0.0575232	0.0313977	0.00992107
siRNA VGF #1, experiment 1	1	0.465863	0.140562	0.0562249
siRNA VGF #1, experiment 2	1	0.633562	0.184931	0.0342466
siRNA VGF #1, experiment 3	1	0.587379	0.135922	0.00485437
siRNA VGF #1, experiment 4	1	0.378151	0.117647	0.012605
MEAN	1	0.516239	0.144766	0.0269827
SEM	0	0.0580455	0.0142729	0.0115623
siRNA VGF #2, experiment 1	1	0.522124	0.123894	0.0176991
siRNA VGF #2, experiment 2	1	0.572192	0.139037	0.0427807
siRNA VGF #2, experiment 3	1	0.506757	0.0810811	0.0337838
siRNA VGF #2, experiment 4	1	0.491228	0.122807	0.0350877
MEAN	1	0.523075	0.116705	0.0323378
SEM	0	0.017545	0.0124389	0.00526782
LNCaP – Surviving fractions	0 Gy	2 Gy	4 Gy	6 Gy
negative control, experiment 1	1	0.455975	0.0361635	0.00314465
negative control, experiment 2	1	0.297521	0.00826446	0
negative control, experiment 3	1	0.179012	0.0246914	0
negative control, experiment 4	1	0.483871	0.0548387	0.00322581
negative control, experiment 5	1	0.3125	0.0661765	0.00367647
negative control, experiment 6	1	0.275132	0.047619	0.00529101
MEAN	1	0.334002	0.0396256	0.00255632
SEM	0	0.0471235	0.00860004	0.000867893
siRNA VGF #1, experiment 1	1	0.317072	0.00487804	0.000487804
siRNA VGF #1, experiment 2	1	0.275591	0	0
siRNA VGF #1, experiment 3	1	0.15	0.00555556	0
siRNA VGF #1, experiment 4	1	0.195122	0.00813008	0
siRNA VGF #1, experiment 5	1	0.278287	0.0183486	0.0030581
siRNA VGF #1, experiment 6	1	0.302872	0.00696258	0
MEAN	1	0.253157	0.00731248	0.000590985
SEM	0	0.0268955	0.00248377	0.000499812
siRNA VGF #2, experiment 1	1	0.472851	0.020362	0.000226244
siRNA VGF #2, experiment 2	1	0.208333	0	0
siRNA VGF #2, experiment 3	1	0.171053	0.0131579	0
siRNA VGF #2, experiment 4	1	0.35	0.1	0
siRNA VGF #2, experiment 5	1	0.310734	0.0112994	0
siRNA VGF #2, experiment 6	1	0.326087	0.0144928	0
MEAN	1	0.30651	0.026552	3.77074e-05
SEM	0	0.0439504	0.0149392	3.77074e-05
PC3 – Surviving fractions	0 Gy	2 Gy	4 Gy	6 Gy
negative control, experiment 1	1	0.862069	0.331034	0.0643678
negative control, experiment 2	1	0.565728	0.199531	0.056338
negative control, experiment 3	1	0.614486	0.327103	0.205607
MEAN	1	0.680761	0.285889	0.108771
SEM	0	0.0917402	0.0431943	0.0484736
siRNA VGF #1, experiment 1	1	0.566964	0.0892857	0.0178571
siRNA VGF #1, experiment 2	1	0.332542	0.0665083	0.0546318
siRNA VGF #1, experiment 3	1	0.428832	0.322993	0.175182
MEAN	1	0.442779	0.159596	0.0825572
SEM	0	0.0680304	0.0819627	0.0475138
siRNA VGF #2, experiment 1	1	0.5	0.136364	0.0909091
siRNA VGF #2, experiment 2	1	0.368421	0.105263	0.105263
siRNA VGF #2, experiment 3	1	0.426829	0.158537	0.121951
MEAN	1	0.43175	0.133388	0.106041
SEM	0	0.0380632	0.0154505	0.00896953
