# Supplementary material for: Network-based analysis of prostate cancer cell lines reveals novel marker gene candidates associated with radioresistance and patient relapse
Source: PLoS Comput Biol. 2019 Nov 4;15(11):e1007460. doi: 10.1371/journal.pcbi.1007460 (PMC6855562; doi:10.1371/journal.pcbi.1007460)
Supplement: S8 Table — (TSV) [file pcbi.1007460.s020.tsv]

Gene	IncomingRepressorLinks	IncomingActivatorLinks	IncomingLinks	OutgoingRepressorLinks	OutgoingActivatorLinks	OutgoingLinks	IncomingRepressorLinkGenes	IncomingActivatorLinkGenes	OutgoingRepressorLinkGenes	OutgoingActivatorLinkGenes
WASH7P	0	5	5	0	7	7		ZBTB48;CRYGS;WASH3P;CENPT;TAZ		WASH2P;WASH3P;INCA1;WASH5P;SPPL2B;ADORA2A;TAZ
SAMD11	0	2	2	0	4	4		ID1;TCEAL2		SELENBP1;RFC2;VIPR2;TCEAL2
NOC2L	0	5	5	0	9	9		GeneSpecificCopyNumber;DNAJC11;RRP9;PMPCA;PKP3		ENO1;MRTO4;MRPL37;FLAD1;RRP9;PMPCA;PKP3;SLC25A22;PWP2
KLHL17	0	4	4	0	6	6		ULK3;TCAM1P;C17orf70;ANKLE1		ATG9B;QRICH2;AZI1;C17orf70;APC2;ANKLE1
PLEKHN1	0	9	9	0	3	3		ABCC5;GPR115;PLCB3;SOX8;EVPL;FSCN2;KLC3;OTOR;RRP7B		PLCB3;SOX8;FSCN2
C1orf170	0	5	5	0	7	7		TRIM7;AGPAT2;SPRN;FITM1;TIAF1		TRIM7;FITM1;CAPN3;HCFC1R1;TIAF1;GYS1;SNTA1
HES4	0	6	6	0	2	2		IRF7;TAF6L;SYCE1L;LRP3;DDTL;PPP2R3B		SCAND1;DDTL
ISG15	0	5	5	0	7	7		IFI6;ZPLD1;IRF7;IFI27;MX1		IFI6;IFI44;IRF7;IFI27;IFI35;SIGLEC1;BIRC7
AGRN	0	3	3	0	6	6		CHPF2;CD276;GP2		CHPF2;NOTCH1;CD276;GP2;PPAP2C;GMIP
C1orf159	0	2	2	1	5	6		UBXN11;CCDC130	UBR7	ANKRD13D;BRF1;SPPL2B;CCDC130;OGFR
TTLL10	0	7	7	0	5	5		DNAH12;SNTN;C9orf24;C9orf117;SGK494;MYCBPAP;DNAI2		C2orf70;DNAH12;SNTN;C9orf24;DNAI2
TNFRSF4	0	8	8	0	4	4		S100A3;RARRES2;PSTPIP1;CSNK1G2;S1PR4;HCST;COX4I2;TYMP		CTLA4;FSCN1;IL15RA;HCST
SDF4	1	12	13	0	8	8	SP1	GeneSpecificCopyNumber;FUCA1;AAMP;YIPF3;SMPD1;LAMP1;TMEM8A;SLC38A10;P4HB;LSR;CADM4;ATP6AP1		KIAA2013;AAMP;ABCF3;RTN4RL2;SLC38A10;P4HB;CADM4;ATP6AP1
B3GALT6	0	3	3	0	6	6		UFSP1;B3GAT3;NR2F6		SMYD5;UFSP1;WDR74;NR2F6;RNF215;POLR3H
UBE2J2	0	5	5	0	4	4		GeneSpecificCopyNumber;PDCL3;CAPN10;NME3;ZNF668		CCDC71;PPP4C;ZNF668;FAM110A
SCNN1D	0	4	4	0	16	16		MST1;KAT2A;PCSK4;ZGLP1		FBXO44;UBXN11;C1orf228;THBS3;MST1;PMS2;TRIM50;C9orf169;DCUN1D2;SLC25A29;KAT2A;PCSK4;PRR22;ZGLP1;SEPT5;PPP2R3B
ACAP3	0	5	5	0	11	11		PCBP4;AGAP3;KRTAP5-1;PACS2;RTEL1		ARIH2;PCBP4;STX1A;AGAP3;LZTS2;DGKZ;PACS2;COG4;RBCK1;RTEL1;ARHGAP4
PUSL1	0	5	5	0	7	7		RASSF1;COMTD1;FAM195A;FDX1L;TIMM50		ATP6V0B;RASSF1;COMTD1;POLR2L;CISD3;FDX1L;SCO2
CPSF3L	0	6	6	0	5	5		GeneSpecificCopyNumber;ZBTB48;DDX56;C16orf13;DRG2;WDR13		ZBTB48;DDX56;MPND;SYMPK;GGA1
GLTPD1	0	5	5	0	9	9		RNPEPL1;NDUFAF3;GPS1;AES;PPDPF		SERINC2;RNPEPL1;NDUFAF3;TMEM115;TMUB1;POLDIP2;GPS1;ZNF787;PPDPF
TAS1R3	0	3	3	0	1	1		FCRL5;IGJ;C9orf139		DOK3
DVL1	0	4	4	0	10	10		SRM;INO80B;REPIN1;ULK2		RNF220;GRK6;MGAT4B;AGAP3;C10orf95;ADRBK1;FBRSL1;MTA1;MAZ;DUS1L
AURKAIP1	0	5	5	0	6	6		TSSC4;CCDC85B;MRPS34;MRPL12;NDUFA13		NUDC;MRPL55;MYEOV2;ARL6IP4;MRPL12;NDUFA13
CCNL2	0	8	8	0	18	18		TTLL3;PCGF3;RGL2;PILRB;AGAP6;SEC31B;NEAT1;TBC1D3B		CROCC;C1orf213;CLK2;TTLL3;MST1;PCGF3;CPLX1;SH3BP2;SLC25A27;PILRB;AGAP6;SEC31B;ANKRD10;MAPK8IP3;TBC1D3H;PABPC1L;LRP5L;TUBGCP6
MRPL20	0	2	2	0	4	4		POLR2L;MDP1		ILKAP;ATOX1;DIABLO;TXNL4A
VWA1	0	4	4	0	3	3		KIAA2013;MVP;P2RX1;PCP4		KIAA2013;CENPB;PYGB
ATAD3C	0	6	6	0	3	3		CITED4;TUBA4A;HGFAC;AIFM2;LTB4R;DMKN		CITED4;TMUB1;AIFM2
ATAD3B	0	2	2	0	17	17		PUS1;HEXDC		UBXN11;ILKAP;HEMK1;SLC6A7;IRF7;ME3;TMPRSS5;LMBR1L;PUS1;LUC7L;NARF;DAZAP1;PPAN;NPEPL1;ARFGAP1;RRP1;RRP7B
ATAD3A	0	5	5	0	6	6		EBNA1BP2;INTS1;PMPCA;SLC25A10;HSD17B10		EBNA1BP2;PPM1G;PMPCA;NAT9;RRP1;RANGAP1
SSU72	0	2	2	0	1	1		YKT6;TALDO1		YKT6
MIB2	0	4	4	0	8	8		CROCC;C11orf35;FSCN2;STK11		CROCC;H1FX;LEMD2;C11orf35;TP53I13;STK11;APBA3;SIX5
CDK11B	0	2	2	0	0	0		PHF1;CDC37
CDK11A	0	3	3	0	0	0		GeneSpecificCopyNumber;DHX16;SH2B1
NADK	1	4	5	2	0	2	NFIA	GeneSpecificCopyNumber;TECPR1;FSCN2;TTLL12	NFIA;ZNF271
GNB1	0	7	7	0	2	2		GeneSpecificCopyNumber;KIF5C;HMX1;UBQLN1;WSB2;SEPT3;POLDIP3		FBXW11;GALNT11
TMEM52	0	4	4	0	3	3		ZP3;TOP1MT;SLC39A4;CDH15		FGFR4;SH2B2;SLC39A4
GABRD	0	4	4	0	3	3		ESM1;PCDH12;BAIAP2L1;EGFL7		ESM1;BTNL9;ESAM
PRKCZ	0	5	5	0	2	2		SYTL1;MOSPD3;AP2A2;SLC9A3R2;THOP1		SYTL1;THOP1
C1orf86	0	7	7	0	5	5		RNF208;FBXL15;BAD;LRFN4;RPL13AP3;NME3;ALKBH7		RNF208;FBXL15;BAD;NME3;SHC2
SKI	1	10	11	0	7	7	TIMM17B	GeneSpecificCopyNumber;ZNF362;NCK2;GPR20;BCL9L;LATS2;CRTC3;PKD1;CCL25;SAMD4B		HP1BP3;PCDHGA6;USP35;BCL9L;CRTC3;PKD1;ZNF319
MORN1	0	5	5	0	4	4		FBXO44;RABL2A;ANKMY1;CAPN5;CIRBP		IQCC;ANKMY1;PDDC1;CIRBP
RER1	0	5	5	0	1	1		GeneSpecificCopyNumber;AGTRAP;ZBTB8OS;DPM3;LYPLA2P1		C6orf70
PEX10	0	6	6	1	11	12		FDPS;ADD2;TBC1D22B;KHDRBS3;FZD8;SLC37A1	TBX3	ADD2;TBC1D22B;RGS17;ADAM2;KHDRBS3;WSB2;TMEM8A;GP2;WWP2;SREBF1;SLC37A1
PLCH2	0	5	5	1	1	2		VILL;JMJD7-PLA2G4B;PPP1R13L;NTF4;GABRE	PDXP	PPP1R13L
PANK4	0	4	4	0	1	1		GeneSpecificCopyNumber;BAI2;ZNF500;ACO2		TRIM3
HES5	0	2	2	0	1	1		TRAM2;ID1		ZSCAN4
TNFRSF14	0	4	4	0	2	2		RAP1GAP;RASSF7;HEXDC;CBLC		EPS8L1;FAM118A
MMEL1	0	2	2	0	1	1		MDFI;PKN1		MDFI
PRDM16	0	11	11	0	2	2		HS3ST5;KCP;GFRA2;ANO1;KCNA5;CYSLTR2;SERPINA5;SHC4;WNT9B;TBX2;CCL25		HS3ST5;SLC26A3
ARHGEF16	0	1	1	1	1	2		AP1G2	NEBL	RELL2
TPRG1L	0	5	5	0	7	7		TTC1;SNX3;RNH1;VEGFB;VPS18		PEF1;PBXIP1;CYB5R1;MTCH1;SPRYD3;VPS18;TOM1
TP73	0	5	5	0	2	2		WNT3A;BCL11A;IGHMBP2;TRPV4;RNF165		IL17RE;RNF165
LRRC47	1	6	7	0	2	2	IFNGR1	GeneSpecificCopyNumber;KHDC1;MRPL46;UNC45A;MAMSTR;MCAT		KHDC1;CHERP
DFFB	0	3	3	0	5	5		SH3BP2;TRPV1;TBC1D3		TTC31;ZNF195;CEP164;LRRC37B;TRIM65
C1orf174	0	4	4	0	0	0		GeneSpecificCopyNumber;CASP3;RBM17;TTC9C
AJAP1	0	7	7	0	3	3		LIX1;KCNIP1;ANXA13;RERG;ALDH1A2;SLC7A5;ZNF185		TRPM3;FAM107B;RASL10B
NPHP4	0	6	6	1	10	11		GeneSpecificCopyNumber;SLC12A7;ABCA2;WDR90;RFX1;C19orf55	FOXN3	STK11IP;SLC12A7;ABCA2;POMT2;POLG;WDR90;ZNF500;POLR3E;KIAA0556;CABIN1
KCNAB2	1	7	8	0	5	5	DERL2	RNF44;SYNGAP1;SLCO2B1;IL10RA;PFKM;FMNL1;ITGB2		RFX5;RAPGEF1;CLSTN3;SNX20;PIK3R5
CHD5	0	8	8	0	4	4		GLIS1;DRD2;C15orf59;ANKRD34C;CDH20;GDAP1L1;CDH4;PTCHD1		BAI3;DRD2;TUBA1A;C15orf59
RPL22	0	7	7	0	13	13		RPL11;RPL5;BTF3;EEF1G;RPS25;LTA4H;RPS15A		KDM1A;RPL11;SYF2;RPL5;BTF3;EEF1A1;VDAC2;EEF1G;RPL21;WDR89;COX16;RPL17;EIF3D
RNF207	0	4	4	0	11	11		TTLL3;ATG16L2;PLEKHM1P;GABRE		KLHL29;DHX16;CCDC146;ATG16L2;VAMP1;PARP6;TAF1C;PLEKHM1P;C19orf66;GABRE;PRKY
ICMT	0	2	2	0	4	4		GeneSpecificCopyNumber;PIGK		PLOD1;MFN2;IPO13;DAG1
GPR153	0	5	5	0	4	4		SDC3;CNPY4;APLP1;LTBP4;SH3BP1		SDC3;CLIP2;CNPY4;PALM
ACOT7	0	7	7	0	3	3		BLVRA;PDLIM2;ASPHD1;TUBB3;ELAVL3;TBCB;PDXP		PDLIM2;TBCB;PDXP
HES2	0	0	0	0	0	0
ESPN	0	0	0	0	0	0
TNFRSF25	0	4	4	0	12	12		HLA-J;LAT;CGB7;ARHGAP4		IL18RAP;HLA-J;GNRH1;ARHGAP22;ATHL1;TSPAN32;TCIRG1;LAT;ARHGEF1;SFI1;ARHGAP4;PRKY
PLEKHG5	0	5	5	2	5	7		ARHGEF17;ITGA3;CGB7;SHANK3;TRO	EIF2AK1;RAB3D	BBS5;NCKAP5L;MINK1;DLG4;TRO
NOL9	0	3	3	0	4	4		GeneSpecificCopyNumber;LRCH3;ZNF573		GMEB1;USP4;SUV420H1;ZNF543
TAS1R1	0	2	2	0	5	5		AGFG2;TMEM190		AGFG2;ZNF511;KLRK1;IFT140;TMEM190
ZBTB48	0	7	7	0	12	12		CPSF3L;WASH2P;SNORA7B;MMP19;CDK10;HEXDC;CCDC130		WASH7P;CPSF3L;ZNF692;WASH2P;NPDC1;SPATA2L;HEXDC;SLC25A41;PCP2;KRI1;CCDC130;AKAP8L
KLHL21	0	7	7	1	5	6		MFN2;IFFO2;SYPL2;RNF216;SNX33;CBX7;CD99L2	SCFD1	MFN2;HIF1AN;FBXO31;MAP3K3;CD99L2
PHF13	0	4	4	0	3	3		FAM131A;TEAD3;FNBP1;ERF		SRF;KBTBD2;ERF
THAP3	1	6	7	0	7	7	ISG20L2	ZNF691;RPP21;RRP8;BAD;ZNF358;FKBP8		ZNF691;RPS14;RPP21;RRP8;CCDC101;FKBP8;DEDD2
DNAJC11	1	3	4	0	5	5	YAF2	GeneSpecificCopyNumber;CPT2;CHERP		NOC2L;THRAP3;CPT2;USP19;CHERP
CAMTA1	0	3	3	0	3	3		GeneSpecificCopyNumber;NDUFS5;ATP5L		NDUFA5;TMOD1;LYRM1
VAMP3	0	4	4	1	3	4		GeneSpecificCopyNumber;SNX7;RARB;SGCB	PTBP1	SNX7;ETF1;OPTN
PER3	0	4	4	0	2	2		NR1D2;NR3C1;RIMS4;TEF		NR1D2;TEF
UTS2	0	2	2	0	0	0		BNIPL;FLI1
TNFRSF9	0	3	3	0	1	1		GBP5;IKZF3;P2RY10		CD80
PARK7	0	5	5	0	2	2		ATPIF1;EIF3I;MRP63;C14orf2;PPIB		ATPIF1;COPE
ERRFI1	0	5	5	0	5	5		MCL1;LPGAT1;KCNS3;BCL6;SGK1		MCL1;PTGER4;C16orf52;ITPKC;MAFF
SLC45A1	0	5	5	1	5	6		MAPRE3;TUBA3D;LAMB2;PHF17;DTX3	NEK6	POMGNT1;MAPRE3;PHF17;DTX3;FBRS
RERE	0	6	6	0	5	5		GeneSpecificCopyNumber;ECE1;NCOA1;PTPN23;CMTM4;PHF12		PACS1;CMTM4;WWP2;ZNF43;ZMYND8
ENO1	0	6	6	0	5	5		NOC2L;KDM1A;TKT;LDHA;TPI1;EFTUD2		TKT;LDHA;TPI1;EFTUD2;TOMM34
CA6	0	4	4	0	5	5		LY6G6C;TAC3;DPEP1;VPREB1		DBH;CALML3;TAC3;DPEP1;VPREB1
SLC2A7	0	0	0	0	0	0
SLC2A5	0	4	4	0	5	5		INSRR;PRDM8;SLC16A5;SLC1A6		GPD1L;CCK;PRDM8;SLC16A5;SLC1A6
GPR157	0	4	4	0	3	3		ETV3;PIK3C2B;PLEKHA7;MYO18A		PIK3C2B;PLEKHA7;C19orf55
H6PD	0	3	3	0	9	9		GeneSpecificCopyNumber;CTDSP2;CELSR1		TMEM63A;IRS1;TRANK1;CTDSP2;TPCN1;ZFYVE26;WDR81;URB1;CELSR1
SPSB1	0	8	8	0	2	2		PRELP;GKN1;KLF9;LTBP2;TNFRSF12A;FSTL3;ARRDC2;BGN		PRELP;PHLDB1
SLC25A33	1	5	6	2	1	3	SMG6	FH;EIF2AK1;ICA1;DCUN1D5;DDT	TXNIP;SIK3	DCUN1D5
TMEM201	0	8	8	1	5	6		GeneSpecificCopyNumber;FAM131A;TCOF1;C10orf2;PHRF1;NOP2;CLN6;GIT1	SNX2	TCOF1;LIMK1;NOP2;CLN6;PIK3R2
PIK3CD	0	9	9	0	7	7		ARHGAP30;FMO2;ARHGAP25;HVCN1;RHOF;GPR114;PPP1R16B;CYTH4;SASH3		SYT2;ARHGAP25;ARL4C;HVCN1;IL16;NOD2;GAB3
CLSTN1	1	5	6	0	4	4	UACA	GeneSpecificCopyNumber;KIAA0319L;PTPRF;DGCR2;SF3A1		KIAA0319L;KIAA1967;PTPRS;DGCR2
CTNNBIP1	0	4	4	0	1	1		GeneSpecificCopyNumber;CHRM1;EMP2;CYB561		NOL3
LZIC	0	5	5	0	2	2		GeneSpecificCopyNumber;USP1;KIAA1715;LANCL1;APOOL		KIAA1715;CUL3
NMNAT1	0	3	3	0	2	2		MED18;COPS4;C22orf23		MED18;MMACHC
UBE4B	1	2	3	0	3	3	BNIP1	ZKSCAN1;RPAP1		MARCH8;EIF3A;C17orf103
KIF1B	0	8	8	0	1	1		USP13;MEGF10;UHRF1BP1;UTRN;HIPK2;MURC;MAP3K9;HERC1		USP13
PGD	2	6	8	0	2	2	SETDB2;C19orf12	GeneSpecificCopyNumber;TCTA;ADAMDEC1;GDI2;TRAF7;G6PD		MTCH2;CIAPIN1
APITD1	0	5	5	0	1	1		GeneSpecificCopyNumber;MORN2;MCEE;BCDIN3D;MED11		TATDN3
CORT	0	2	2	0	1	1		CRYGS;MRPL52		GBAP1
DFFA	2	3	5	0	0	0	EID2;ZNF83	GeneSpecificCopyNumber;RNASEH1;FITM2
PEX14	0	5	5	1	5	6		GeneSpecificCopyNumber;CAPZB;JPH4;SOX15;NR1H2	DCAF12	TMEM61;LZTS2;ILK;COQ9;NR1H2
CASZ1	0	3	3	0	7	7		ZBTB7B;NFRKB;KIAA0556		ZBTB7B;CNNM4;DAPK1;KIAA0556;RUNDC1;BCOR;KDM6A
C1orf127	0	2	2	0	1	1		ASCL2;CHGA		PHACTR3
TARDBP	0	8	8	0	7	7		GeneSpecificCopyNumber;UTP11L;HNRNPD;HNRNPA3P1;RBM4;DIABLO;ZNF207;DDX17		SFPQ;HNRNPD;HSPA1B;KIAA0020;PMPCA;RBM4;C16orf72
MASP2	0	2	2	0	5	5		RNPC3;TSSK4		RNPC3;HOXA6;BTBD18;TSSK4;MIAT
SRM	0	5	5	0	10	10		GeneSpecificCopyNumber;MON1A;NOP16;PYCRL;PPP1R14B		DVL1;EIF3I;WDR77;TMEM150A;MON1A;IFRD2;TNIP2;ADRM1;PDXP;NAA10
MTOR	0	6	6	0	3	3		UBR4;FAM19A4;TECPR1;SEL1L;ZNF770;ABHD2		TECPR1;ZNF609;ABHD2
ANGPTL7	0	2	2	0	1	1		PMP2;CACNA1I		PTCHD1
UBIAD1	0	5	5	0	2	2		GeneSpecificCopyNumber;DCTD;ERGIC1;NOLC1;SMCR7L		ERGIC1;CCDC86
PTCHD2	0	1	1	0	0	0		CCDC83
FBXO2	0	2	2	0	4	4		C15orf59;PYCARD		ETNK2;GALNT14;SMARCD3;C15orf59
FBXO44	0	5	5	0	6	6		SCNN1D;CHCHD6;ACBD4;SHC2;NAT14		MORN1;ADC;TMEM121;ACBD4;PDRG1;SNX21
MAD2L2	0	2	2	1	6	7		CYHR1;RANGAP1	ARHGEF9	TSPAN17;MDK;GSC;C17orf96;SHC2;RANGAP1
AGTRAP	0	6	6	0	13	13		TMEM222;C1orf85;BSCL2;C11orf52;NAGLU;CECR6		RER1;HMGCL;SFN;TMEM222;C1orf85;MRPS18A;C11orf52;SERF2;DHRS7B;NAGLU;PCYT2;SLC25A18;EBP
MTHFR	0	4	4	0	10	10		DHCR24;RAPH1;TOM1L2;TBC1D16		DHCR24;CYB561D1;IQSEC1;CCDC85C;ZBTB42;ABCA3;PDPK1;TOM1L2;TBC1D16;KREMEN1
CLCN6	0	3	3	0	0	0		NKTR;NPHP3;SERINC4
NPPA	0	3	3	0	4	4		DCST2;CHRNA10;CDRT4		C3orf62;CHRNA10;SERINC4;HSF4
KIAA2013	0	6	6	0	6	6		SDF4;VWA1;HECTD3;CHPF;TMEM115;JMJD8		VWA1;TMEM115;CD81;C11orf24;MBOAT7;CHMP4B
PLOD1	0	4	4	0	5	5		ICMT;GLB1L2;P4HB;NUCB1		LEPRE1;CHPF;GLB1L2;CKAP4;CALR
MFN2	0	8	8	0	9	9		GeneSpecificCopyNumber;ICMT;KLHL21;AHCYL1;CAMK2G;SYNM;MYH11;ACO2		KLHL21;DCAF8;KANK1;HIF1AN;DLST;DDX19A;DUSP3;NFE2L1;MICALL1
MIIP	0	5	5	0	8	8		FAM195A;ASPSCR1;LIN37;NOSIP;NAA10		TMEM120A;FASTK;TRMT61A;FAM195A;ASPSCR1;CDC34;PRR5;WDR13
TNFRSF8	0	2	2	0	2	2		TIFAB;JAK3		HAPLN3;JAK3
TNFRSF1B	0	10	10	0	7	7		STX11;GIMAP5;IL10RA;SELPLG;GPR132;PLEKHO2;CD7;LILRB3;LILRB2;MFNG		STX11;PRF1;IL10RA;GPR132;FMNL1;LILRB2;ICOSLG
VPS13D	0	8	8	0	3	3		CFTR;SORL1;SYNE2;HERC1;THSD4;MYO9A;USP31;HUWE1		SORL1;SYNE2;KIAA1671
DHRS3	0	4	4	3	4	7		SH3BGRL3;DLK2;WNT5B;OVOL2	OXSR1;ANKS1A;OCRL	SFN;DLK2;SHB;DAPK2
C1orf158	0	5	5	0	2	2		C1orf192;RSPH4A;C7orf57;C9orf171;ENKUR		C6;C9orf171
PDPN	0	6	6	0	13	13		FHL2;ARL4C;PDGFC;MMP14;CCDC8;FLRT3		EFEMP1;EVC2;PDGFC;SH3PXD2B;AGPAT4;C7orf31;CTSB;HTRA1;ST5;EFEMP2;RGMA;SLC12A4;CCDC8
PRDM2	0	6	6	0	2	2		GeneSpecificCopyNumber;LUZP1;BAZ2B;EPC1;TRAF6;ARID4A		TRAF6;ARID4A
TMEM51	0	4	4	0	2	2		CRABP2;SLCO3A1;TAX1BP3;RARA		TAX1BP3;RARA
FHAD1	0	9	9	0	2	2		PCDP1;WDR49;SGCZ;ENKUR;SLFN11;CHST9;CILP2;KCNE1;AKAP14		WDR49;GSTA3
EFHD2	0	6	6	0	5	5		B3GNT7;MMP19;STARD5;PLA2G10;CD7;CHMP4B		SEMA3F;SYTL3;PLA2G10;GNA15;CHMP4B
CASP9	0	1	1	0	1	1		ZNF10		VPS52
DNAJC16	0	3	3	0	5	5		GPBP1L1;FAM73A;UTRN		GPBP1L1;FAM73A;EXD2;MTMR4;TNRC6B
AGMAT	0	3	3	0	1	1		TDRD1;BCL2L10;ERG		BCL2L10
DDI2	0	3	3	0	17	17		RAD54L2;SERINC5;RSPH3		EYA3;PUM1;KIAA0754;ZBTB37;ACTR8;ANKRD17;SERINC5;RAPGEF6;RSPH3;LMTK2;ZKSCAN1;NCOA2;LCOR;CDYL2;ERN1;RALGAPA2;SLC9A7
RSC1A1	0	2	2	0	9	9		ATG2B;ZNF217		RAB3B;TRIM33;WDFY3;FAM160A1;FAT1;ATG2B;MGA;RALGAPB;NCOA3
PLEKHM2	1	5	6	0	5	5	TMEM41B	PHC2;PCNXL3;GIT1;CIC;SBF1		PHC2;MTMR14;RAB35;ULK1;ZNF71
SLC25A34	0	4	4	0	2	2		SEMA6C;ITIH4;CHRNA10;SGK494		SEMA6C;CHRNA10
FBLIM1	1	5	6	1	5	6	STEAP2	SLC4A3;SPON1;JPH4;C1QTNF1;ACTN4	RNF149	SCARA3;ZNF219;B3GNT9;C1QTNF1;TEAD2
SPEN	0	4	4	0	11	11		RLF;CREBBP;BRD4;EP300		USP24;ZNF445;RAD54L2;MAGI1;ANKS1A;KDM2A;ZNF609;SIN3A;CREBBP;EP300;TCF20
ZBTB17	1	7	8	0	2	2	UBE3A	FAM109A;ANKS3;ZNF668;POLRMT;SAFB;ZGPAT;EWSR1		C7orf26;ARVCF
C1orf64	0	3	3	0	5	5		RAPH1;LAT2;THYN1		NOSTRIN;LAT2;RET;APOF;RAB40C
HSPB7	0	7	7	0	12	12		CASQ2;ABLIM2;HSPB3;CCDC3;LDB3;HSPB2;FHL1		CASQ2;UCHL1;HSPB3;MEF2C;CAMK2A;MYOZ1;LDB3;CRYAB;HSPB2;DMPK;SH3BGR;FHL1
CLCNKB	0	1	1	0	4	4		ATP6V1G3		ATP6V1G3;QPRT;ISYNA1;TAF7L
FAM131C	0	1	1	0	3	3		GHRHR		ANKRD32;RNF182;NFATC4
ARHGEF19	0	5	5	0	3	3		LAMB3;RGS12;ABCB9;TEPP;SLC27A1		CDCA7L;ZNF219;SLC27A1
FBXO42	0	4	4	1	1	2		GeneSpecificCopyNumber;MAP7D1;CBFA2T2;DIP2A	ACTR3	PTPN1
NECAP2	0	8	8	2	6	8		GeneSpecificCopyNumber;CCDC71;RBM22;NFKBIE;ARHGDIB;RAB20;EAPP;MMP9	DNM1L;TTC7B	ZDHHC18;B4GALT3;GLT8D1;RBM22;RAB20;APOL3
NBPF1	0	4	4	0	1	1		NAV1;TMEM150C;USP54;EDA		RET
CROCC	1	5	6	0	3	3	EIF2S1	CCNL2;MIB2;D2HGDH;ATG16L2;MYO15B		MIB2;EML3;ATG16L2
MFAP2	0	7	7	0	6	6		HTRA3;LY6G6D;MFRP;STRA6;COL1A1;PODNL1;TIMP1		CNIH3;HTRA3;FSCN1;DIO3OS;ISLR;PODNL1
ATP13A2	0	5	5	0	8	8		GeneSpecificCopyNumber;SLC27A4;SLC46A1;TMEM104;NF2		C1orf172;ITGB5;CLPTM1L;MGAT4B;KATNB1;SLC46A1;EPN3;CRB3
PADI2	0	7	7	0	1	1		CAND2;SLC38A3;ANKRD1;HOXC8;ITGAM;CDK12;DEFB129		SLC38A3
PADI1	0	5	5	0	0	0		CAPN8;C5orf46;KRT4;ADORA2B;PTPRH
PADI3	0	6	6	0	13	13		SLC9A4;C10orf99;PAX2;FOXI2;SYT8;GPX2		SLC2A1;IL1A;CLINT1;ACER2;IFNE;C10orf99;DNMBP;FOXI2;SYT8;GPX2;NDRG4;FUT3;CYP4F3
RCC2	1	9	10	1	5	6	GPRASP2	STMN1;MEX3A;STX6;WDR75;RNF44;XPO5;ATXN2L;ZDHHC8;DKC1	CBX7	MEX3A;STX6;PTMA;TCF3;DKC1
ARHGEF10L	0	7	7	1	5	6		SCARA3;DAB2IP;C11orf93;HNF1A;ZNF219;PLEKHG3;PPP1R12C	NOLC1	DAB2IP;TPCN2;C11orf93;ZNF219;CUEDC1
IGSF21	0	2	2	0	1	1		FSTL4;GNMT		GPRC5C
KLHDC7A	0	2	2	0	8	8		GRAMD2;ST8SIA2		PROM2;SH3TC2;PKHD1;XKR4;BEND7;ST8SIA2;ZNF536;GJB1
PAX7	0	2	2	0	1	1		MYOZ3;VWC2		CAMK2B
ALDH4A1	0	5	5	1	8	9		ITM2C;PHLDA2;LDHD;MAF;TST	LTA4H	SYTL1;FNDC4;ITM2C;PHLDA2;SLC37A4;SUOX;MAF;GATSL3
IFFO2	0	3	3	0	5	5		EDN2;CX3CL1;TNS4		KLHL21;EDN2;DST;CX3CL1;TNS4
UBR4	2	5	7	1	8	9	NCBP2;SCFD2	GeneSpecificCopyNumber;HERC2;HERC1;PRDM15;HUWE1	LYRM1	MTOR;MACF1;USP19;CUL7;UBR5;HERC2;PI4KA;HUWE1
MRTO4	0	6	6	0	9	9		GeneSpecificCopyNumber;NOC2L;NOP16;POLR1C;METTL1;MRPL12		SMYD5;NOP16;NHP2;POLR1C;WDR74;METTL1;EXOSC5;ATF5;NOP56
AKR7L	0	4	4	0	6	6		LYG2;MSH5;LRFN2;KRT72		COLEC11;LYG2;LRFN2;KRT72;ACAD10;PPEF1
AKR7A2	0	4	4	0	4	4		GeneSpecificCopyNumber;PRDM9;TCF25;PRDX2		YIPF3;DAK;PXMP2;PHB
CAPZB	0	4	4	1	4	5		GeneSpecificCopyNumber;DNAJC8;PFDN1;MARCH2	RPRD1B	PEX14;CCDC127;PFDN1;MARCH2
NBL1	0	5	5	0	6	6		ANKRD35;SORBS3;SFTPD;MMP19;PALM		SELENBP1;IL17RE;MRPS18A;SORBS3;PEBP4;SFTPD
HTR6	0	1	1	0	1	1		IL22RA2		PDK1
TMCO4	0	4	4	1	0	1		LDLRAP1;VIPR1;VPS37C;ALG12	UBP1
RNF186	0	2	2	0	2	2		CD1A;CXCL1		RNF183;KLHDC7B
OTUD3	0	8	8	0	5	5		ZC3H11A;RGPD6;COL11A2;RABGAP1;GOLGA6L10;CA7;LENG8;ZNF8		RGPD6;ZBTB5;CHD2;SYCP2;FAM122C
PLA2G5	0	2	2	1	2	3		TNFSF12;CNN1	DCBLD1	HS1BP3;C22orf46
PLA2G2D	0	7	7	0	6	6		TIFAB;HLA-DOB;PNLDC1;ADAMDEC1;IL21R;CD19;PDE6G		BTLA;HLA-DOB;NCF1;HAPLN3;BLM;IL21R
PLA2G2F	0	1	1	0	2	2		DNAJB3		OSR1;MUC17
UBXN10	0	7	7	0	4	4		GPR161;LRP2;C2orf88;NECAB1;PGM5;ANKRD34C;MAMLD1		GPR161;KY;NECAB1;CALM1
VWA5B1	0	1	1	0	11	11		CCDC144A		EIF1B;PRKCI;LPHN3;IMPG1;PENK;FGF9;PRRT2;WSCD1;CCDC144A;FAM106A;MED14
CAMK2N1	0	1	1	0	4	4		RALGPS1		CMPK2;PALM2-AKAP2;C10orf68;XK
FAM43B	0	3	3	0	6	6		ADORA3;HYAL2;GGT5		FHL3;HEYL;HYAL2;MSX1;C11orf24;OAF
CDA	0	3	3	0	6	6		HYAL2;SH2D3C;NOVA2		SYNC;HYAL2;GFOD1;SH2D3C;PLVAP;NOVA2
PINK1	0	5	5	1	6	7		MAP7D1;SHISA4;WFS1;CD81;CYB5D2	BUB3	MAP7D1;CHPF;SLC25A4;ABLIM3;LARP6;LRRC28
DDOST	1	8	9	0	9	9	PPP3CC	GeneSpecificCopyNumber;PDIA6;SRPRB;SYVN1;HSP90B1;OXA1L;PPIB;P4HB		OSTC;TCTN1;MLEC;AACS;PDIA3;PPIB;P4HB;YIPF2;RPN2
KIF17	0	3	3	0	0	0		WNT2B;C9orf24;CXorf36
SH2D5	0	2	2	0	1	1		NXPH3;CSDC2		CSDC2
HP1BP3	0	4	4	0	7	7		SKI;ZCCHC11;ZDHHC17;GPATCH8		ZCCHC11;NPHP3;RNF19A;SPIN1;ZRANB1;ZDHHC17;ZNF333
EIF4G3	0	5	5	0	4	4		LAMC1;CEP170;KLHL18;SNAPC3;FUBP3		LAMC1;CEP170;SNAPC3;ZMYND8
ECE1	0	2	2	1	10	11		PTK7;FURIN	MXI1	RERE;ZDHHC18;XDH;RGMB;DDR1;PTK7;CD276;C15orf37;SEMA4B;RHPN2
NBPF3	0	2	2	0	0	0		FAM115A;EPC1
RAP1GAP	0	3	3	0	12	12		OGDHL;LEO1;ARMC6		TNFRSF14;SMYD3;RGS3;SLIT1;TRIM8;DTX1;FAM57B;HSD11B2;PKN1;ARMC6;FFAR2;VASP
USP48	0	2	2	0	1	1		GeneSpecificCopyNumber;FBXW11		LARS
LDLRAD2	0	5	5	0	17	17		NR1I3;CLVS1;CCDC107;TPM2;COX4I2		NR1I3;RBPJ;ATOX1;CYP21A2;CLVS1;COX6C;TPM2;LCN6;PLAC9;UBXN1;NDUFS8;DHRS4L2;BCL7C;ZNF358;COX7A1;NOSIP;COX4I2
HSPG2	0	6	6	0	3	3		KIRREL;CNTN4;KDR;SLC24A2;COL4A2;PCDH11Y		LAMC1;PFKM;MECP2
CDC42	0	10	10	0	9	9		GeneSpecificCopyNumber;PPP1R8;ELOVL1;GNAI3;RHOA;SUB1;UBE2Q2;MORF4L1;PSME3;DYNLT3		GNAI3;RAB1A;BZW1;RHOA;UBE2K;UBE2D3;SUB1;RRAS2;MORF4L1
WNT4	0	3	3	0	3	3		BOK;COL13A1;SYNGR1		BOK;SYNGR1;UPK3A
ZBTB40	0	3	3	0	7	7		HDAC4;HERC1;CRAMP1L		HDAC4;FRMD4A;PHF21A;CACNA1C;ZNF592;CRAMP1L;CASC3
EPHA8	0	1	1	0	2	2		OGDHL		GDF11;HRH3
C1QA	0	4	4	0	6	6		AIF1;HCST;GMFG;COX4I2		AIF1;DOK2;CD72;FOLR2;HCST;TYROBP
C1QC	1	3	4	0	5	5	CLVS1	SLCO2B1;IGSF6;CD68		FCGR3A;GIMAP4;MS4A6A;CD68;SIGLEC7
C1QB	1	0	1	0	4	4	ZFAND3			FAM26F;SELPLG;ABI3;EBI3
EPHB2	0	4	4	0	1	1		CNPY4;ACSL5;CHST11;PHACTR3		P4HA2
KDM1A	0	8	8	3	9	12		GeneSpecificCopyNumber;RPL22;SNRNP40;WNK2;AP2A2;PRMT5;ANP32A;PRPSAP1	PQLC3;MBOAT1;RAB22A	ENO1;SNRNP40;HDAC2;KIAA0368;SUPV3L1;AP2A2;PRMT5;ANP32A;PRPSAP1
LUZP1	1	5	6	0	5	5	DNAJC19	MTF1;KIAA0754;GPR75;MGAT5;ERC1		PRDM2;MTF1;PROX1;SETX;VEZF1
HTR1D	0	3	3	0	1	1		EPS8L3;ADORA2B;TMPRSS3		BMP7
HNRNPR	0	9	9	0	9	9		FUBP1;DHX9;HNRNPA3;RBM45;DDX46;MATR3;HNRNPK;ZNF664;HNRNPH2		FUBP1;DHX9;RBM45;NCL;DDX46;MATR3;ZFP91;RSRC2;FAM98B
ZNF436	0	2	2	0	0	0		OSMR;ZNF225
C1orf213	0	3	3	0	0	0		CCNL2;MZF1;LRP5L
ASAP3	1	0	1	0	2	2	MEMO1			TMEM214;RTN4RL1
E2F2	0	10	10	0	5	5		CLSPN;RAD54L;FCRL1;SPC25;COL11A2;C8orf31;SKA1;UHRF1;MYBL2;GAGE2D		CLSPN;RAD54L;CDCA4;BLM;MYBL2
ID3	0	6	6	0	6	6		PRRX1;ATOH8;ID4;MFAP5;SMAD6;ID1		ID2;ATOH8;ID4;SMAD6;SMAD7;ID1
RPL11	0	8	8	0	7	7		GeneSpecificCopyNumber;RPL22;RPS8;RPS27A;RPL32;RPL34;GLTSCR2;RPL10		RPL22;RPS27A;RPL34;SNHG5;RPL18A;GLTSCR2;RPL10
TCEB3	0	3	3	0	0	0		MARS2;FAF2;UBE2O
LYPLA2	1	5	6	0	6	6	CSNK1A1L	LYPLA2P1;ZNF408;NDUFS3;OTUB1;TOM1		LYPLA2P1;ASB13;MTG1;RBM4;ATP5G2;PRSS8
GALE	1	1	2	0	0	0	ABI2	PPM1J
HMGCL	0	10	10	0	9	9		GeneSpecificCopyNumber;AGTRAP;RNF181;HRSP12;POLR2G;PRR13;PXMP2;ELAC1;TOM1;TMEM187		SLAMF9;STK16;ACAA1;ABHD14B;HRSP12;TRAPPC4;PRR13;BLVRB;TOM1
FUCA1	0	7	7	0	10	10		TMEM59;MAN2B2;SIAE;ITM2B;MESDC2;PIGT;LAMP2		SDF4;TMEM59;RNPEP;BTD;MAN2B2;ENPP5;FIG4;SIAE;MESDC2;LAMP2
CNR2	1	4	5	0	8	8	RASL10A	FCRL1;FAIM3;BLK;FAM129C		FCRL1;FCRLA;SELL;FAIM3;TLR10;CD180;PAX5;FAM129C
MYOM3	0	8	8	0	9	9		AMPD1;ACTN2;TTN;PRKAG3;AKR1B15;NRAP;STAC3;TRIM72		AMPD1;DUSP27;ACTN2;PRKAG3;NRAP;MYH6;TRIM72;TCAP;MYO18B
GRHL3	0	4	4	0	1	1		CLCA2;DNER;DGKA;FOXN1		DGKA
NIPAL3	0	4	4	0	13	13		GCNT2;LRRC24;XPNPEP1;MAF		TMBIM1;UHRF2;SEMA4G;XPNPEP1;SLC18A2;FAM124A;PSEN1;SV2B;SHISA9;MAF;TOM1L2;CYTH1;TMEM185A
RCAN3	0	4	4	0	11	11		RAB7L1;SRPK2;ST8SIA6;RASSF3		RAB7L1;PAQR3;MLLT4;UHRF2;CDC14B;ST8SIA6;AGAP7;CHRNA5;KCNJ6;OPHN1;CHM
SRRM1	0	4	4	0	1	1		ARHGEF7;RBM25;SLC24A1;AXIN2		TBX3
CLIC4	0	9	9	0	10	10		NEK7;SCN7A;SGCB;ALDH1B1;ZEB1;ITGB1;STK38L;SEC23A;TMEM47		GNG12;NEK7;SGCB;SEPT7;ZEB1;ITGB1;SEC23A;FERMT2;MEF2A;TMEM47
RUNX3	0	5	5	0	2	2		FAIM3;SLC18A1;SPOCK2;GPR132;SPN		GPR132;FMNL1
SYF2	0	6	6	1	10	11		GeneSpecificCopyNumber;RPL22;RPA2;IK;UBXN1;RILPL2	SRCAP	MAGOH;CIR1;FXR1;TBCA;CAMLG;RUFY1;ANP32B;UBXN1;RILPL2;TCEAL4
C1orf63	0	5	5	0	7	7		KIAA0907;CLK1;SCARNA12;MED26;DEDD2		KIAA0907;NXF1;RBM19;TXNL4B;TMUB2;MED26;ZNF449
RHD	0	1	1	0	0	0		GeneSpecificCopyNumber
TMEM50A	1	5	6	0	3	3	GCN1L1	MPHOSPH10;TPMT;SPCS2;TMBIM4;C14orf1		LEPROTL1;TMBIM4;C14orf1
RHCE	0	2	2	0	1	1		ATP6V1E2;PLD6		ATP6V1E2
TMEM57	2	3	5	0	0	0	PLAGL1;CCDC136	LCLAT1;RAD23B;SLC35E1
LDLRAP1	0	4	4	0	4	4		TRIM62;POMGNT1;C9orf114;ARMC7		TMCO4;POMGNT1;LYPD3;TRPC4AP
MAN1C1	0	3	3	0	1	1		AADAT;BACE1;EYA2		AADAT
SEPN1	1	3	4	1	2	3	HMGN5	CACNA2D2;ATG2A;HYOU1	RABGEF1	FARP2;CHST14
PAQR7	0	2	2	0	6	6		PLLP;KCNJ15		ETV5;AFAP1L2;TPCN1;HIP1R;PYGL;TSPAN3
STMN1	0	4	4	0	9	9		HMGB2;CDC25C;PTTG1;FAM64A		RCC2;NASP;SLBP;HMGB2;LMNB1;PTTG1;TUBB;DNAJC9;PCNA
PAFAH2	0	5	5	0	9	9		DBT;STAMBP;RBM47;RDH11;ACOX1		TTC39A;STAMBP;EHHADH;RBM47;HMGCR;HSDL2;RDH11;ACOX1;DSCR3
EXTL1	0	6	6	0	1	1		FNDC5;TBX15;DUPD1;MYH7;SRL;KCNE1L		SRL
SLC30A2	0	2	2	0	5	5		KCNK15;WFDC5		SEPT11;RBM20;KCNK15;WFDC5;UBE2C
TRIM63	3	5	8	0	16	16	PCOLCE2;MURC;OTUD1	ACTA1;ANKRD1;MYLPF;HSPB6;MYLK2		ACTA1;MUSTN1;IP6K3;LMOD2;ANKRD2;CRYAB;HOXC8;MYLPF;COX6A2;ADAMTSL5;HSPB6;WDR62;DYRK1B;TNNT1;MYLK2;C20orf166
PDIK1L	0	2	2	0	5	5		OCLN;ZNF43		TMEM56;SPOPL;ZNRF2;THAP5;ZNF43
ZNF593	0	4	4	0	7	7		TSSC4;MRPL52;LRRC36;C19orf24		C1orf50;SDSL;COMMD4;ASPSCR1;C19orf24;ITPA;ARFGAP1
CNKSR1	0	2	2	1	1	2		AP1G2;TBC1D3B	EIF2S1	GSTK1
SH3BGRL3	1	11	12	0	13	13	AASDH	GeneSpecificCopyNumber;MARCKSL1;SYNC;RHOG;TAF10;ARHGDIB;TNFSF12-TNFSF13;MAP2K3;BLOC1S3;VASP;CSTB		DHRS3;S100A11;GSTK1;RHOG;ARHGDIB;PFN1;TNFSF12-TNFSF13;FXYD5;PSENEN;VASP;PSMF1;CSTB;PRAF2
UBXN11	0	12	12	0	13	13		SCNN1D;ATAD3B;CCDC30;INTU;WDR34;RAD9A;FAM186A;TSNAXIP1;CENPT;RTEL1;CCDC157;TAZ		C1orf159;PPOX;SMYD5;TTC21A;MXD3;EFHC1;WDR34;WDR73;CENPT;ZNF497;CCDC157;SFI1;SLC25A14
CD52	0	9	9	0	4	4		CD48;TEDDM1;LTB;CRISP1;CARD11;LCN6;CD3D;HCST;VPREB3		MREG;CARD11;AP1S2;FOXP3
AIM1L	0	4	4	0	11	11		GJB4;CLCA4;ARL14;MUC21		GJB4;CLCA4;MUC21;AQP3;VWCE;FOSL1;TMPRSS4;GPRC5A;FA2H;ZNF57;LYPD3
ZNF683	0	3	3	0	2	2		CD244;GZMH;CCL5		CD8A;GZMH
DHDDS	0	2	2	2	3	5		PIGS;OSBPL2	KLF15;TDRD3	TCTN3;C17orf107;OSBPL2
HMGN2	0	6	6	0	1	1		LSM3;NUDT2;NUDT16L1;SUMO2;NDUFB11;EMD		LSM3
RPS6KA1	1	5	6	1	0	1	FBXL7	DENND2D;TRIM68;ELL3;CSK;SMARCD2	HNRNPH3
ARID1A	0	7	7	0	11	11		GeneSpecificCopyNumber;RREB1;CHD8;ERN1;EP300;BCOR;HCFC1		ANKRD17;HIVEP1;POLR3A;CHD8;DCAF7;ERN1;NCOA6;CHD6;EP300;BCOR;ZMYM3
PIGV	0	3	3	0	4	4		TM9SF1;CYB5D2;PEX12		C1orf56;ILDR1;PEX12;SYS1
ZDHHC18	2	6	8	0	4	4	ALDH2;PRRG1	NECAP2;ECE1;TRIM62;RGS10;CDR2L;PDK3		RGS10;MSL1;CDR2L;RAB3D
SFN	0	3	3	0	0	0		AGTRAP;DHRS3;S100A2
GPN2	1	4	5	0	0	0	PAX6	GeneSpecificCopyNumber;LRRC41;GLYCTK;UFSP1
GPATCH3	0	4	4	0	1	1		RNF25;COMMD4;CHMP6;PRPF31		TFIP11
NUDC	0	10	10	0	8	8		GeneSpecificCopyNumber;AURKAIP1;CCT7;DNAJB2;WDR46;PSMC3;UNC45A;HDGFRP2;PAF1;CST3		DNAJB2;WDR46;PSMC3;SART1;UNC45A;SNF8;PAF1;HAUS7
C1orf172	2	5	7	0	4	4	RABGAP1L;ENTPD1	GeneSpecificCopyNumber;ATP13A2;RAB25;CCDC71;JUP		CCDC71;HPS6;JUP;SMARCD2
TRNP1	0	4	4	0	3	3		RBPMS;APOH;GAL3ST1;KCTD17		YBX1;ZNF34;TCEAL4
FAM46B	0	6	6	0	6	6		KCNF1;ACTG2;CAV1;PER1;SPOP;CNN1		C1orf51;ACTG2;SRF;ITGA5;TGFB1I1;SPOP
SLC9A1	0	5	5	0	6	6		TMEM127;KCP;UNC5B;SLC39A2;TMEM229B		TMEM127;TNIP1;TMEM229B;PLEKHM1;CABIN1;WWC3
WDTC1	2	5	7	3	10	13	SNRPD1;SNRPD3	GeneSpecificCopyNumber;HECTD3;TEX261;PPARD;C17orf103	ELTD1;KIAA0020;SNRPD1	HECTD3;TMEM127;PPARD;TBC1D13;ARHGAP1;ATN1;ALKBH5;FEM1A;INSR;CCDC120
TMEM222	0	6	6	0	5	5		GeneSpecificCopyNumber;AGTRAP;CTDSP1;MRPS18A;GCHFR;JMJD8		AGTRAP;ERI3;CTDSP1;ANG;JMJD8
SYTL1	0	8	8	0	11	11		PRKCZ;ALDH4A1;FAAH;DEF6;PNPLA7;NOL3;BAIAP2;HMG20B		PRKCZ;IL17RC;DEF6;CNPY3;PNPLA7;GHDC;HMG20B;LPAR2;SPTBN4;FTCD;PICK1
MAP3K6	0	5	5	1	2	3		MAP7D1;GPC1;TNFRSF1A;MVP;MARCH2	NIF3L1	MGAT1;TNFRSF1A
FCN3	0	4	4	0	2	2		HYAL2;SNCB;RAMP3;NOVA2		RAMP3;ZDHHC24
CD164L2	0	8	8	0	3	3		IGSF10;TDH;FAM27C;MORN5;ANG;RAB26;PRSS36;KLC3		ENHO;MORN5;RAB26
GPR3	0	7	7	0	7	7		ADAMTS4;GKN1;ARID5A;BCL6;ELOVL3;TNFRSF12A;C19orf26		ADAMTS4;FOSL1;RELT;C19orf26;SNAI1;SLCO4A1;ETS2
WASF2	0	8	8	0	9	9		GeneSpecificCopyNumber;HDAC4;TBC1D5;AFAP1;CTDSP2;C17orf103;KIAA0100;TBC1D16		ITPKB;HDAC4;TBC1D5;FAM172A;RNF216;CTDSP2;KIAA0100;TNRC6B;ZC3H7B
AHDC1	0	7	7	0	3	3		EMILIN1;IL17RD;C11orf95;BCL9L;RGMA;MAMLD1;ABCD1		C11orf95;RGMA;CASKIN2
FGR	0	6	6	0	5	5		HYAL2;SH2D3C;CLEC4E;ITGAX;MLKL;LRRC25		CLEC4E;ITGAX;MLKL;LRRC25;CFP
IFI6	0	3	3	0	5	5		ISG15;HERC6;SFTPA1		ISG15;HERC6;TMEM140;IFIT1;PTPRCAP
FAM76A	0	5	5	0	0	0		WDR47;ARL8B;ZNF25;RNF219;SH3GL3
STX12	1	8	9	0	5	5	FBXL19	GeneSpecificCopyNumber;ABCD3;RHOQ;NUDT12;PPP1R2P3;SERINC1;BNIP3L;MAP1LC3B		ABCD3;RHOQ;BNIP3L;HSDL2;YWHAB
PPP1R8	0	5	5	1	4	5		GeneSpecificCopyNumber;CRBN;MKRN2;ZNF143;SNW1	CPEB3	CDC42;RIOK2;SNW1;PHF5A
RPA2	0	0	0	0	1	1				SYF2
SMPDL3B	0	7	7	0	14	14		PODXL2;GCNT1;SLC43A1;DPAGT1;HSD3B7;NLRP12;SLC19A1		FAM63A;RFT1;CNPY3;FUCA2;ACP2;SLC43A1;GAL;DPAGT1;ELL3;HSD3B7;FA2H;NLRP12;SMOX;SLC19A1
XKR8	1	6	7	1	9	10	DHX9	NFYC;HECTD3;AUP1;KLF15;ZNF18;GATSL3	RBM8A	NFYC;HECTD3;PYGO2;AUP1;TESK1;TNFSF12;CEBPA;GATSL3;ALG12
EYA3	0	7	7	0	4	4		DDI2;MYSM1;FGB;BRD2;RC3H2;BICD1;ZNF91		ZBTB10;CD274;SIK2;MSI2
PTAFR	0	5	5	0	11	11		DENND2C;PIK3CG;P2RX7;TLR8;CYBB		XCR1;ARHGAP31;CD274;P2RX7;SPN;ADCY7;EMR2;SIRPB1;CASS4;CSF2RB;TLR8
DNAJC8	0	4	4	0	9	9		GeneSpecificCopyNumber;C1orf123;CALM2;SUMO1		CAPZB;CCDC23;C1orf123;CALM2;SUMO1;COPS8;ATP5O;CETN2;FUNDC2
ATPIF1	1	6	7	1	4	5	KDSR	GeneSpecificCopyNumber;PARK7;NDUFC1;PFDN6;CCDC159;HDAC8	CTDSP2	PARK7;ACYP2;NDUFC1;MRPS26
SESN2	0	4	4	0	1	1		AGPAT1;NINJ1;AEN;KCTD11		IQSEC2
MED18	0	5	5	1	3	4		NMNAT1;C1orf50;IMP3;OVCA2;ZNF557	WDR26	NMNAT1;C1orf50;SNX11
PHACTR4	2	6	8	0	2	2	RNF130;METRN	TUBA3D;PSMD5;STYK1;ZNF609;SLC2A10;XIAP		KIF13A;GRHL2
RCC1	0	2	2	0	1	1		TRAF7;UMOD		UMOD
SNHG3	0	6	6	0	8	8		PAQR6;GAS5;PCGF3;SNHG9;ZNF276;RPL28		ANKZF1;MRPS25;RPSAP9;SNHG1;SNHG10;ZNF276;RPAIN;NAT9
TRNAU1AP	1	5	6	0	1	1	SEC23IP	GeneSpecificCopyNumber;CCDC23;S100A13;ILKAP;CARHSP1		DUSP12
TAF12	1	7	8	1	8	9	VPS18	PABPC4;TMEM69;OPN3;MPV17;CLEC2D;CSNK2A2;SKAP1	USP5	TMEM69;CACYBP;OPN3;MPV17;RPL15;AP3S1;RPS25;CSNK2A2
RAB42	0	5	5	0	7	7		FCGR2C;SPP1;LILRA4;LILRA2;SIRPB1		POMC;KCNJ5;TMEM179;OTOA;ITGAD;CD22;LILRA4
GMEB1	0	4	4	0	5	5		NOL9;SMARCA5;ZNF641;KDM5C		ISG20L2;ZNF496;SMARCA5;ZNF641;ITPRIPL2
YTHDF2	1	5	6	0	5	5	KCTD7	GeneSpecificCopyNumber;HNRNPU;MKI67IP;UTP3;WDR89		UTP3;MMAA;MAPK1IP1L;WDR89;BAG5
EPB41	0	4	4	0	5	5		CCDC138;KIAA2018;LDLRAD3;THOC2		EML4;PDS5A;MAP7;ZNF664;TOM1L1
TMEM200B	0	7	7	0	7	7		LMOD1;CYS1;MEIS1;TSLP;MRGPRF;PNMAL2;NLGN3		MEIS1;CNRIP1;C2orf40;OSR2;MRGPRF;DOK4;RGS9
PTPRU	1	6	7	0	4	4	DLX1	DAB2IP;NYNRIN;JAG2;PPL;CHAD;LIMK2		DAB2IP;PLEKHG3;ALOXE3;LIMK2
MATN1	0	1	1	0	0	0		TRIP10
LAPTM5	0	10	10	0	2	2		CD53;C1orf162;HAVCR2;SELPLG;SLC7A7;GNGT2;TYROBP;LAIR1;VPREB3;WAS		CD53;SLC7A7
SDC3	0	5	5	0	6	6		GPR153;TSPAN18;ST3GAL2;TIMP2;PIP5K1C		GPR153;SLC6A9;TSPAN18;NLGN2;TIMP2;PIP5K1C
PUM1	2	10	12	0	1	1	LEMD2;RAD51C	DDI2;SNRNP200;EPC2;ZNF148;TET2;CNOT6;KBTBD6;ZMYND8;UBQLN2;XIAP		FOXJ3
NKAIN1	0	3	3	3	12	15		FZD8;SBK1;ARSH	ATP6V1C1;GGT7;PRRG1	SMYD3;HSD17B11;PTK7;SNAP91;RARS2;BEND3;FOXB2;KCTD15;ZNF765;PDE9A;ARSD;ARSH
SNRNP40	0	6	6	1	12	13		KDM1A;PHOSPHO2;BOD1;ANP32A;PIGS;SLC25A5	ZC3H3	KDM1A;PHOSPHO2;HDAC3;PTGR1;FAM118B;MAPKAPK5;CRYL1;ANP32A;CD276;EFTUD1;PIGS;XRCC6
ZCCHC17	0	1	1	0	5	5		OST4		OST4;RBKS;SEC13;SEC22A;AMZ2
SERINC2	0	5	5	1	3	4		GLTPD1;SLC37A4;SLC24A6;CAPNS1;RRBP1	HERC5	LAD1;C21orf59;ARHGAP8
TINAGL1	0	4	4	0	12	12		RBPMS;MCAM;KIFC3;ARHGAP23		MTMR11;CD200;RBPMS;RUSC2;PDE2A;MCAM;KIFC3;ARHGAP23;ACTN4;EHD2;TRIOBP;CBX7
PEF1	0	6	6	1	11	12		GeneSpecificCopyNumber;TPRG1L;RHOG;ATP6V0D1;PAF1;MANBAL	BRWD1	ADPRHL2;LSM10;RNF25;BCL7B;ACTR1A;RHOG;C14orf119;TMUB2;SNX11;SAP30BP;MANBAL
COL16A1	0	5	5	0	11	11		PHLDB1;ISLR;MRC2;ADAMTS10;KIAA1755		SLC1A7;NKD2;ELN;VENTX;TSPAN4;LTBP3;PHLDB1;IFFO1;MRC2;ADAMTS10;KIAA1755
BAI2	0	5	5	0	4	4		SLC4A3;TTBK1;APLP1;CPT1C;LARGE		PANK4;GRIK2;DLG4;DPF1
SPOCD1	0	4	4	0	3	3		S100A3;CNIH3;LY6D;MMP11		JAKMIP2;GSDMC;CLLU1
PTP4A2	0	4	4	2	3	5		ETF1;EZR;PLAG1;PRRG4	PCYOX1L;OLIG3	IL6ST;ETF1;RIPK1
KHDRBS1	3	4	7	1	3	4	KHDRBS3;FBXO10;TBC1D3	TOP2B;RBM22;HNRNPA1L2;VRK1	FBXO10	TSN;RALA;SUMO2
TMEM39B	1	3	4	0	3	3	CAB39	TAX1BP3;DCAF15;FLT3LG		PHF1;DCAF15;SLC10A3
KPNA6	0	6	6	0	3	3		GeneSpecificCopyNumber;MACF1;TGOLN2;PIP4K2C;USP9X;UBQLN2		TGOLN2;CLASP1;PIP4K2C
TXLNA	0	2	2	0	2	2		GeneSpecificCopyNumber;NPLOC4		PVRL1;IRGQ
CCDC28B	0	5	5	0	5	5		REEP2;ROM1;LRRC16B;CDKN2D;MAST1		PCBP4;LRRC16B;ACYP1;MT3;CDKN2D
IQCC	0	6	6	0	2	2		MORN1;POMGNT1;DALRD3;PARP2;POLG2;SUV420H2		PARP2;POLG2
DCDC2B	0	4	4	0	7	7		CCDC19;TUBA4B;IGSF10;CCDC42B		FAM183A;CCDC19;TUBA4B;SNTN;CCDC42B;CCDC78;CCDC114
EIF3I	0	4	4	0	3	3		GeneSpecificCopyNumber;SRM;CCT7;PRELID1		PARK7;CCT7;C21orf33
FAM167B	0	2	2	0	6	6		RAMP3;C1QTNF4		GJC2;HYAL1;RAMP3;RBP5;LYL1;SOX18
LCK	0	5	5	0	2	2		CD96;NCALD;SIT1;CD6;CORO1A		SIT1;MSX2P1
HDAC1	0	1	1	0	9	9		ERG		TRIT1;FOXD3;NUDT9;MDFI;DACT2;NCALD;ATP6V1G1;REXO2;ERG
MARCKSL1	1	8	9	0	11	11	ITFG2	H3F3A;EPCAM;CAMK1;HNRNPAB;ZSCAN2;SBK1;BCAM;GJB1		SH3BGRL3;H3F3A;EPCAM;EN2;UBE2R2;RAB11A;SBK1;CNP;OLFM2;BCAM;ARVCF
TSSK3	0	5	5	0	8	8		TTLL3;LY6G5B;DNHD1;AVIL;LENG8		PTCH2;PASK;TTLL3;DNHD1;AVIL;DBF4B;CARD14;SLC7A9
BSDC1	0	6	6	0	1	1		GeneSpecificCopyNumber;ENPP5;GOLGA2;KLC2;RAB3IP;TRPC4AP		C7orf63
ZBTB8B	0	1	1	1	8	9		EBF3	MYH7	PCDHA9;ANGPT2;DUSP4;TEX15;EBF3;GPR176;ZNF492;HSFY2
ZBTB8A	0	4	4	0	1	1		LCORL;RGMB;UBTD2;TOX2		LCORL
ZBTB8OS	0	8	8	1	9	10		GeneSpecificCopyNumber;NDUFS5;RWDD3;RNF181;PFDN6;USMG5;POMP;SNRPD3	TMEM185B	RER1;TUSC2;USMG5;SERGEF;ROM1;ARPC3;POMP;RPL36AL;SNRPD3
RBBP4	1	6	7	0	4	4	MMAB	GPBP1L1;PLA1A;CCNI;CANX;UBA2;PSMD10		GPBP1L1;CCNI;CANX;GABPB1
SYNC	2	5	7	2	17	19	ABCB7;CXorf56	CDA;H3F3A;RBPJ;PFDN6;TIAF1	NLRP7;GLUD2	SH3BGRL3;NR1I3;H3F3A;SPHAR;RPL24;RBPJ;RELL1;CLDN22;DDAH2;CENPP;TMOD1;CCDC73;H2AFX;HNRNPA1;SERF2;NACA2;PRAF2
KIAA1522	0	9	9	0	6	6		GeneSpecificCopyNumber;PTPRF;RNF103;FAM129B;MARK2;SPTBN2;ZBTB42;MKNK2;NF2		FAM129B;SPTBN2;SGSM2;MKNK2;C22orf29;CCDC120
YARS	1	8	9	0	7	7	HERPUD2	ASNS;PPIF;GOT1;PC;AARS;LRRC59;PYCR1;EIF2S2		SARS;ZNF165;ASNS;MARS;AARS;PYCR1;EIF2S2
S100PBP	0	5	5	0	3	3		INPP5B;SMC6;SUPT7L;ZFC3H1;MSL1		SMC6;XPO1;PKD2
FNDC5	0	6	6	0	6	6		EFR3B;LRTM1;HSPB3;MYOZ3;RRAD;MAMSTR		EXTL1;SEMA6C;HSPB3;MYOZ3;IL17D;MAMSTR
HPCA	0	3	3	0	3	3		SMARCD3;TMEM180;RUNDC3A		TMEM180;DGKZ;RUNDC3A
TMEM54	0	3	3	0	5	5		DNAJB2;LSMD1;ANAPC11		TMEM203;PXMP2;ANAPC11;GEMIN7;NDUFB11
AK2	0	6	6	0	2	2		GeneSpecificCopyNumber;PPIH;EBNA1BP2;ATP5G3;GRPEL1;ICT1		PPIH;GRPEL1
ADC	1	4	5	1	2	3	ALG9	FBXO44;HINFP;EVL;CORO7	ALG9	EVL;MUM1
TRIM62	0	4	4	0	5	5		MARK2;CCDC64;TMEM30B;RUNDC1		LDLRAP1;ZDHHC18;HIST2H2BE;CCDC64;RHBDF1
ZNF362	1	6	7	0	8	8	PNO1	NFYC;NRF1;PHF21A;SPPL3;MTA1;CCL25		SKI;HOXA11;NRF1;LZTS2;SUFU;TRIM8;PIP4K2B;UNK
PHC2	1	2	3	1	4	5	PLA2G12A	PLEKHM2;PLSCR3	MORC4	PLEKHM2;YY1AP1;SH3TC1;TFEB
ZSCAN20	0	2	2	0	0	0		PPARGC1B;ZNF81
CSMD2	0	1	1	0	1	1		EBF3		RELN
GJB5	0	4	4	0	10	10		CYP4B1;S100A14;TMEM40;TRIM29		CYP4B1;PCP4L1;IL20RB;P2RY2;TRIM29;GPX2;STARD5;RAPGEFL1;LGALS7B;CXCL17
GJB4	0	2	2	0	7	7		AIM1L;C10orf99		AIM1L;C1orf106;NIPAL4;LY6D;C10orf99;SERPINB5;CYP4F3
GJB3	0	5	5	0	4	4		S100A2;MST1R;KLF5;CHP2;TNS4		KLF5;TNS4;KRT19;NCCRP1
GJA4	0	1	1	0	4	4		ESAM		HLX;SLIT3;ESAM;COL5A3
DLGAP3	0	3	3	0	1	1		OMD;HCN2;APLP1		APLP1
ZMYM6	0	4	4	0	5	5		GeneSpecificCopyNumber;ZNF684;RUFY2;ZNF518A		ZNF684;POLK;RUFY2;ATM;ZNF280D
ZMYM1	0	5	5	0	3	3		USP1;CREB1;RICTOR;RNF169;ZNF844		SIKE1;AASDH;NUP160
SFPQ	0	5	5	1	14	15		TARDBP;HNRNPA2B1;SF1;PSPC1;GRAMD4	NUDCD3	PRPF38A;ZNF326;AURKAPS1;HNRNPU;IWS1;PTX3;MTA2;SF1;RBM4;PSPC1;CHRM5;CENPN;PTBP1;GRAMD4
ZMYM4	0	6	6	1	3	4		GeneSpecificCopyNumber;MGA;ASB7;KIAA0430;DHX40;PIAS2	TMEM55B	ZNF644;ZNF638;DHX40
KIAA0319L	0	7	7	1	8	9		CLSTN1;PDIA5;PTPRN2;C9orf152;TXNDC11;CANT1;RPN2	NFYB	CLSTN1;BTD;PDIA5;CCDC149;CCDC125;PTPRN2;TXNDC11;PLXNB2
NCDN	0	3	3	0	6	6		SIGMAR1;RAB3A;UBA1		SMAP2;CHPF;SIGMAR1;GBA2;RAB3A;UBA1
TFAP2E	0	4	4	0	1	1		LY6G5B;GRIK4;NTN5;ZNF337		C3orf35
PSMB2	0	2	2	0	4	4		POMP;PSMC4		ATP6V0B;C10orf35;CFL1;POMP
C1orf216	1	3	4	1	5	6	ACVR1B	TOMM40L;PDLIM2;PTGIR	ACVR1B	IPO13;TOMM40L;NPLOC4;CTSZ;SLC35E4
CLSPN	0	6	6	0	10	10		E2F2;DTL;EXO1;DDX21;CASC5;CENPI		E2F2;CKAP2L;PDK1;ESCO2;MKI67;E2F8;C11orf82;CASC5;WDR76;CENPI
TEKT2	0	4	4	0	5	5		FAM183A;CCDC37;DYDC2;LRRC10B		FAM183A;CCDC37;TMEM151B;DYDC2;CCDC114
ADPRHL2	0	5	5	1	4	5		PEF1;TTC4;RNF25;CCDC137;CAPNS1	PKP2	TTC4;RNF25;CCDC137;ADRM1
COL8A2	0	8	8	0	3	3		PRRX1;PRELP;ANTXR1;SFRP2;SULF1;LTBP2;ITGA11;ISM1		ANTXR1;CDKN2B;GLIS2
TRAPPC3	0	9	9	0	4	4		GeneSpecificCopyNumber;POMGNT1;COMMD1;MEA1;DCTN3;DERL2;GPRC5C;C20orf24;RBX1		EFNA4;BNIP1;NEDD8;ZNF226
MAP7D1	1	5	6	0	6	6	SLC44A1	PINK1;SLC16A9;ZNF385A;ITPK1;PALM		FBXO42;PINK1;MAP3K6;ZNF385A;ITPK1;ANKRD9
THRAP3	0	5	5	1	1	2		DNAJC11;NAA35;SPATA13;YLPM1;RBM12	MRPS6	RBM12
STK40	1	6	7	2	6	8	OSGEPL1	MGAT1;MAP2K3;NPLOC4;OPA3;SNPH;TP53INP2	OSGEPL1;NKX3-1	ETF1;MGAT1;SURF4;IL4R;SEPT9;OPA3
LSM10	0	3	3	0	3	3		PEF1;POP5;FAM58A		APOA1BP;MARCH2;FAM58A
OSCP1	0	7	7	0	4	4		TMEM53;TM2D1;MORN2;DCTN3;VPS25;CCDC103;RIBC1		MORN2;RABL5;TMEM107;RIBC1
SNORA63	0	4	4	0	2	2		SCARNA5;FEZF2;RMRP;SCARNA10		SCARNA5;RMRP
MRPS15	0	9	9	0	8	8		ARTN;ATPAF1;PRELID1;TAF10;GTF3A;NDUFB1;NDUFV2;C19orf53;PDZD11		MRPL22;PRELID1;TAF10;GTF3A;MRPS11;NUTF2;NDUFV2;C19orf53
CSF3R	0	7	7	0	6	6		CXCR1;CSF1R;VENTX;CLEC7A;SIGLEC8;LILRA6;LILRA2		NCF2;MEFV;PRAM1;RASGRP4;LILRA2;SIRPB2
GRIK3	0	6	6	0	2	2		PEAR1;RGS5;SORCS1;FLT1;CDH19;L1CAM		DHH;CDH19
ZC3H12A	0	2	2	0	2	2		NFKBIZ;CXCL2		TNFRSF10B;INSR
MEAF6	0	7	7	0	4	4		SEC22C;BANK1;TPD52;AGTPBP1;NUDT4;GNG13;COQ7		TMEM69;PBX3;SYT9;BEX4
SNIP1	0	3	3	0	4	4		FRMD4B;GOLGA1;ZNF689		ZNF134;FASTKD5;PLAGL2;PTPN1
DNALI1	0	4	4	0	1	1		C2orf62;ZNF662;FBXO16;DDX25		RAB36
RSPO1	0	4	4	1	5	6		PODN;C1QTNF7;BMPER;ITGA8	COL10A1	PODN;C1QTNF7;FOXF2;ITGA8;PTHLH
C1orf109	1	3	4	0	7	7	RAB20	WDR3;ZNF721;FUBP3		ZNF721;RNF44;FBXO5;PRMT5;RRN3;CD3EAP;SPIN3
CDCA8	0	6	6	0	3	3		KIF2C;KIF11;PRC1;SKA1;TPX2;AURKA		INCENP;PRC1;AURKA
EPHA10	0	7	7	0	5	5		CCDC142;CUL7;TMEM136;MGAT5B;CANT1;HPN;LRFN1		CUL7;LMX1B;TMEM136;SLC46A1;CANT1
MANEAL	0	1	1	0	3	3		CAMK2N2		GPRIN1;ATP6V1B2;TOMM34
YRDC	0	6	6	0	5	5		DPH2;GTF2H2C;C8orf4;TSG101;PIGW;SLMO2		DPH2;NSUN2;PPP2R1B;SLC25A15;PIGW
C1orf122	0	6	6	0	11	11		CHPF;SURF1;SDSL;DDRGK1;SDF2L1;ARSA		TMEM125;ADI1;SURF1;CTSD;C12orf44;SDSL;PDF;C19orf10;FDX1L;DDRGK1;ARSA
MTF1	0	5	5	0	7	7		LUZP1;RNF168;MARCH8;MAP3K9;CSNK1G1		LUZP1;SLC35D1;RBMXL1;ZNF281;GCC1;PPM1D;SF3A1
INPP5B	1	6	7	1	6	7	ENOPH1	ARHGEF2;TBX19;ACACB;RILPL2;UNC13D;DDX26B	ENOPH1	S100PBP;ARHGEF2;C1orf204;TBX19;PIK3C2B;BNIP2
FHL3	0	5	5	0	7	7		FAM43B;LMCD1;TNFRSF1A;TIAF1;HSPB6		LMCD1;SLC38A3;IL32;TIAF1;HSPB6;SYN1;ASB12
UTP11L	1	5	6	0	4	4	ZKSCAN3	ACYP2;LYAR;TPT1;RSL24D1;GTF2A2		TARDBP;MKI67IP;EIF1;BID
POU3F1	0	5	5	0	5	5		FAM163A;CCDC85A;C11orf87;C1QL1;CBLN4		FAM163A;KY;CXCL13;C11orf87;C1QL1
RRAGC	0	5	5	0	11	11		PPP4R2;KCTD20;USP32;SNX12;FAM45B		USP1;CCNI;KCTD20;KIAA0196;UGCG;TNKS2;VPS35;ROCK1;ZNF134;CXorf38;SNX12
MYCBP	1	6	7	1	2	3	LRRC37B	GeneSpecificCopyNumber;C1orf112;ACP1;TMEM14B;ALG5;MKKS	IQSEC1	PDCD4;ALG5
GJA9	0	1	1	0	0	0		TTC21A
RHBDL2	0	7	7	1	11	12		F11R;ELF3;SDC1;MST1R;TMEM154;PERP;CXCL17	DENND1A	F11R;ELF3;TGFA;CDCP1;B3GNT5;TMEM154;DDR1;PERP;SLC35C1;RAB15;POF1B
AKIRIN1	1	5	6	1	13	14	TFAP4	TAF13;LYSMD3;TP53INP2;JOSD1;DDX3X	FRS3	TAF13;ARMC8;TFRC;PAQR3;LYSMD3;ETF1;EIF4G2;SOCS4;ARRDC4;DUSP3;TP53INP2;DDX3X;WDR44
NDUFS5	0	4	4	0	6	6		SRP14;FAM96B;TNFSF12-TNFSF13;NDUFA3		CAMTA1;ZBTB8OS;SCNM1;ANKRD39;NDUFB8;TNFSF12-TNFSF13
MACF1	0	7	7	0	9	9		UBR4;TRIO;SYNE1;MPDZ;AHNAK;HERC1;ITGB3		KPNA6;JMY;REV3L;MPDZ;PRUNE2;AHNAK;HERC1;MYO9A;ZNF407
KIAA0754	1	6	7	0	8	8	RAB1A	DDI2;MGAT5;P2RY1;FMN1;TAOK1;PPARA		LUZP1;MGAT5;PPM1L;LRP6;DENND5B;TCP11L2;B3GALT5;PPARA
PABPC4	1	4	5	0	6	6	CLN5	UPP2;NPM1;BZW2;PABPC3		TAF12;TKT;BZW2;SND1;ESRRA;BFAR
HEYL	1	9	10	0	5	5	SLITRK6	FAM43B;PTCH2;GPBAR1;THBS4;PDGFRB;SERPINE1;CREM;BCL6B;GGT5		ADAMTS2;EGR2;LRRC32;OAF;GGT5
HPCAL4	0	4	4	0	2	2		CAMK1G;CXCL13;BMP5;ZCCHC12		GYPE;BMP5
BMP8B	0	7	7	0	6	6		ADAMTS16;SLC36A1;ATXN2;KSR2;TNFSF11;KIAA0355;KIR2DL1		LIN54;STC2;FAM168A;PYGL;KIAA0355;PANX2
OXCT2	0	2	2	0	2	2		AK1;FKBP2		LAMB2;FKBP2
TRIT1	0	2	2	0	3	3		HDAC1;TFEB		TFEB;TTF1;SETD6
MFSD2A	0	11	11	0	13	13		KCNJ13;ABCG2;TMEM171;AQPEP;PTGES;LCN1;PKD1L2;FUT3;SEMG1;SEMG2;PRPS2		C1orf186;KCNJ13;VWA5B2;TMEM171;AQPEP;KCNIP1;PTGES;RASAL1;PKD1L2;KRT24;SNAP25;SEMG1;PRPS2
CAP1	2	8	10	1	5	6	D2HGDH;ZNF768	GeneSpecificCopyNumber;GNAI3;TNFAIP8;UBAP1;KCTD21;MAP1LC3B2;MSN;SNX12	GOLGA6L9	SBDS;UBAP1;FAM175B;MAP1LC3B2;MSN
PPT1	0	3	3	0	0	0		CREG1;GRAMD1C;TP53RK
RLF	0	4	4	0	3	3		LRIG2;CCNT2;PRPF4B;JMJD1C		SPEN;CCNT2;ZNF440
ZMPSTE24	0	2	2	0	5	5		TMEM87A;NSF		UGDH;KIAA1244;C8orf34;TMTC4;TMEM87A
COL9A2	0	5	5	0	4	4		SS18L2;GDF11;MYT1;SH2D1A;APLN		SRGAP3;SLC22A16;FAM81A;MYT1
SMAP2	1	2	3	0	0	0	TLE2	NCDN;SLAMF6
ZNF684	0	3	3	0	2	2		ZMYM6;KLHDC1;ZNF182		ZMYM6;LRRC34
RIMS3	0	4	4	0	6	6		KIAA1614;ASB1;PGM5;B4GALT6		KIAA1614;CLIP4;ASB1;C17orf51;PRKCA;B4GALT6
NFYC	0	6	6	3	6	9		XKR8;PPP1R11;RBM4B;MRPL10;MED29;BLCAP	SNRPG;CREBZF;STRAP	XKR8;ZNF362;PPP1R11;DAXX;RBM4B;BLCAP
CITED4	0	2	2	0	1	1		ATAD3C;C16orf74		ATAD3C
SLFNL1	0	1	1	0	1	1		NTN5		GP6
SCMH1	1	2	3	1	1	2	LAP3	PHF2;ZNF213	LAP3	ABL1
EDN2	0	4	4	0	3	3		IFFO2;ADM;MUCL1;KRT17		IFFO2;ZFP36L1;KRT17
HIVEP3	0	5	5	0	5	5		EML4;OSMR;ETV6;SRCAP;SOX9		OSMR;ITPR3;ETV6;KIAA0247;IFNAR2
GUCA2A	0	1	1	0	12	12		CCL8		KCNJ10;ADAMTS4;MPZ;FAM150B;IL13;SLC22A2;ARC;IKZF4;DCLK1;ARHGEF15;CCL8;SOX18
FOXJ3	1	5	6	0	2	2	TAPBPL	GeneSpecificCopyNumber;PUM1;GPBP1L1;ZNF493;RLIM		GPBP1L1;USP7
RIMKLA	0	3	3	0	5	5		TTC9;CMTM4;CHGB		WSB2;ATP7B;TTC9;GABRB3;SEPT3
ZMYND12	0	2	2	0	3	3		LYPLAL1;CASC2		CCDC110;PPIL6;CASC2
PPCS	0	5	5	0	13	13		CMPK1;MCEE;MOCS2;TMEM14B;PRKAG1		CMPK1;OMA1;ADI1;MCEE;STAMBP;RNF14;TMEM14B;LYRM2;PSTK;CCDC90B;PRKAG1;C14orf142;MED31
CCDC30	0	3	3	0	7	7		IFT172;KIAA1407;C4orf47		UBXN11;IFT172;KIAA1407;NEK11;TTC23L;AHI1;IQCE
PPIH	0	5	5	0	5	5		AK2;UQCRH;LSM2;CHCHD1;TIMM8B		AK2;UQCRH;NDUFAF2;FAM24B;EXOSC8
YBX1	0	7	7	1	6	7		TRNP1;UQCRH;GRB14;NPM1;CHCHD3;TUBA1B;UQCRC2	MADD	UQCRH;MRPS22;NPM1;CHCHD3;VDAC3;RAN
CLDN19	0	5	5	0	4	4		MPZ;FCRLB;NEFM;TMEM114;APOBEC3G		FCRLB;CYP26B1;NEFM;SLC24A4
LEPRE1	0	7	7	0	5	5		PLOD1;DBN1;COX16;PPIB;CMTM3;FOXS1;TBX1		TTC13;CHPF2;VASN;GLG1;PLSCR3
C1orf50	0	8	8	0	3	3		GeneSpecificCopyNumber;ZNF593;MED18;NDUFAF2;ATOX1;MTG1;NOP10;ETFB		MED18;NOP10;MRPL27
CCDC23	0	3	3	0	8	8		DNAJC8;DDAH2;MEA1		TRNAU1AP;HIGD2A;DDAH2;ANAPC16;THYN1;SUPT4H1;AMZ2P1;H3F3B
ERMAP	0	1	1	0	2	2		APH1B		KIAA0141;SLC24A1
ZNF691	0	7	7	0	8	8		GeneSpecificCopyNumber;THAP3;TTC4;PARS2;RPUSD2;ZNF133;HSCB		THAP3;TTC4;LMAN2L;ALKBH4;C11orf68;MTHFSD;ZNF133;HSCB
SLC2A1	0	6	6	0	3	3		PADI3;CNNM4;ALAS1;PPME1;ADIPOR2;KLHL26		PVRL4;ITGA6;ALAS1
FAM183A	0	4	4	0	4	4		DCDC2B;TEKT2;CCDC42B;CAPS		TEKT2;C5orf49;CAPS;ODF3B
EBNA1BP2	0	7	7	0	9	9		GeneSpecificCopyNumber;ATAD3A;POLR1C;GLRX3;NME1-NME2;ASNA1;EIF2S2		ATAD3A;AK2;AAMP;GLRX3;RAN;DCTPP1;NME1-NME2;ASNA1;PIH1D1
TMEM125	0	4	4	1	3	4		C1orf122;TMED9;NANS;ACP2	STK24	TRPV6;NANS;PRSS8
C1orf210	2	3	5	1	0	1	UACA;HTATSF1	TTC22;RAB4A;AQP11	SH3RF3
TIE1	0	6	6	0	5	5		HYAL1;MMRN2;ESAM;LHFP;CDH5;CXorf36		NOS3;MMRN2;ESAM;CLEC1A;CDH5
MPL	0	3	3	0	0	0		PGM5;MARVELD1;AOC3
CDC20	0	5	5	0	7	7		PTTG1;CEP55;LIPC;PLK1;LMNB2		PSRC1;CCNB1;PTTG1;BAK1;TROAP;PLK1;LMNB2
ELOVL1	1	2	3	2	6	8	PXN	PEX11A;C20orf24	PXN;PATZ1	CDC42;TMEM109;MRPL49;TMEM55B;PEX11A;C20orf24
MED8	0	3	3	0	1	1		SEC13;PMM2;IFT20		IFT20
HYI	0	4	4	0	4	4		PHF1;RHBDD2;FDX1;HAUS7		C1orf51;RHBDD2;FKBP2;TMEM116
PTPRF	0	5	5	0	13	13		RETSAT;CLCN3;PCDH1;TBC1D9B;DSP		CLSTN1;KIAA1522;VANGL1;SHROOM3;CLCN3;TBC1D9B;DSP;GPR107;CLMN;PPL;CDH1;ATP9B;ATP9A
KDM4A	0	6	6	0	2	2		GeneSpecificCopyNumber;ZRANB3;IP6K2;CHD8;DCAF7;ZNF616		TFCP2;ZFP64
ST3GAL3	1	5	6	0	3	3	SEPT8	DEAF1;STOML1;SNTA1;C21orf2;CHCHD10		NDUFS8;ANKS3;EVI5L
ARTN	0	2	2	1	2	3		C11orf84;RAD23A	NXPH3	MRPS15;DGCR14
IPO13	1	6	7	0	5	5	TRMT11	ICMT;C1orf216;ATG9A;ZER1;AP3S2;TMEM104		TRAPPC9;ACTR1A;VPS18;TMEM104;WDR62
DPH2	0	11	11	1	11	12		YRDC;WDR12;STK11IP;SLC26A6;KIAA0020;NOL6;C10orf2;TRAF7;SAMD1;SLC25A5;DKC1	SP100	YRDC;WDR12;NUP210;SLC26A6;CCT5;ZBTB9;PDCD2;KIAA0020;NOL6;TRAF7;FTSJ1
ATP6V0B	0	6	6	0	8	8		PUSL1;PSMB2;TMEM9;UQCRQ;TMED9;TMEM179B		TMEM9;AUP1;TMEM179B;ORMDL2;ATP6V0C;SLC35B1;SYNGR2;NAPA
B4GALT2	0	12	12	0	4	4		GeneSpecificCopyNumber;C1orf123;RNPEPL1;TUBB;POLD2;SMO;SLC39A13;PPP1R14B;ITFG3;NT5M;NACC1;SLC25A6		SLC39A13;ITFG3;CTXN1;TPD52L2
CCDC24	0	8	8	1	4	5		PPOX;C2orf81;IDUA;B4GALT7;DNAJC17;PCSK4;CCDC159;ANKRD54	CDV3	PPOX;IDUA;DNAJC17;PPP1R14D
SLC6A9	0	4	4	0	4	4		SDC3;ASNS;PSAT1;PCK2		ASNS;PSAT1;MARS;PCK2
KLF17	0	2	2	0	3	3		ZDHHC3;CSDC2		ALDH1B1;CACNA1C;CSDC2
DMAP1	0	5	5	0	6	6		ARL6IP4;ASPSCR1;ZGLP1;TMEM91;NCAPH2		ZFAND2B;ARL6IP4;ARMC5;ASPSCR1;XAB2;NCAPH2
ERI3	0	7	7	0	0	0		TMEM222;HPGDS;SNRPC;C19orf25;TIMM13;CD320;PCSK1N
RNF220	1	3	4	0	6	6	ADAT1	DVL1;ZNF76;USF2		PYGO2;PFDN6;DAXX;ZNF76;FRS3;KRI1
TMEM53	0	5	5	0	4	4		CLN3;PCYT2;SNAPC2;CHMP4B;TST		OSCP1;YIPF1;ACOX3;GCHFR
C1orf228	0	4	4	0	0	0		SCNN1D;LRRC23;FAM186A;TMEM91
KIF2C	0	2	2	0	6	6		KIF18B;TPX2		CDCA8;CDC25C;KIF18B;TPX2;UBE2C;KIF4A
RPS8	0	7	7	0	11	11		GeneSpecificCopyNumber;RPL15;RPL24;RPS23;RPS24;RPS2;RPL10		RPL11;RPL31;RPL24;RPS23;RPS18;RPS24;RPS3;RPLP0;POLR1D;RPS2;RPL10
BEST4	0	2	2	0	2	2		IFI27L2;C22orf15		TEKT3;C22orf15
TCTEX1D4	0	3	3	0	3	3		C1orf189;CCDC42B;C15orf26		C1orf189;CCDC19;C2orf70
BTBD19	0	3	3	0	4	4		PLEKHG1;COL5A1;EPS8		FCGR2C;ZNF365;NLRP1;TGFB1
PTCH2	0	4	4	0	7	7		TSSK3;MEOX2;GLI1;COL5A3		HEYL;PEAR1;SLC6A1;MEOX2;GLI1;LHFP;FOXS1
EIF2B3	0	5	5	0	5	5		GeneSpecificCopyNumber;SARS;GLRX3;MRPL52;HSD17B10		SARS;CHCHD6;WDR46;COPS3;IDH3B
HECTD3	0	4	4	0	5	5		WDTC1;XKR8;DNM2;NFS1		KIAA2013;WDTC1;XKR8;PPP2R5B;SLC48A1
ZSWIM5	0	3	3	0	3	3		ZNF689;HEATR6;MYO5B		ZNF689;HEATR6;MYO5B
HPDL	0	1	1	0	0	0		PRDM8
MUTYH	0	3	3	0	3	3		CENPT;LCAT;MTHFSD		XRCC3;TMUB2;ASCC2
TOE1	1	5	6	0	2	2	RMND5A	RGS12;RIPK1;SLC22A17;DMKN;TFIP11		KAT5;TFIP11
TESK2	1	4	5	0	3	3	PITPNB	LRRN1;CDK19;SLC35E3;CBFA2T2		MYRIP;MARK2;TMC7
CCDC163P	0	2	2	0	1	1		DNAJC14;FICD		DNAJC14
MMACHC	0	2	2	0	3	3		NMNAT1;SLC7A1		ALDH5A1;PPIL1;CCNB3
PRDX1	0	7	7	0	5	5		HSPB1;ECHS1;RTN3;CCDC85B;TRAPPC2L;HN1;SOD1		TAGLN2;ECHS1;CFL1;NPC2;SOD1
AKR1A1	0	7	7	0	4	4		TSTD1;CYB561D2;MGST2;TUT1;TRPT1;STXBP2;BCAT2		CYB561D2;FBP1;PRPF19;STXBP2
NASP	2	10	12	0	4	4	ARL5A;RNF14	GeneSpecificCopyNumber;STMN1;ANAPC4;HMGB2;PAPD7;NRM;SHFM1;SUZ12P;NAT14;HAUS7		HSPB11;NRM;MCM7;HAUS8
CCDC17	0	6	6	0	9	9		FAM193B;C9orf24;C9orf117;KCNRG;VWA3A;KCNE1		FAM179A;TMEM212;VNN3;C9orf24;C9orf117;CCDC147;AGBL2;KCNRG;VWA3A
GPBP1L1	0	3	3	0	3	3		DNAJC16;RBBP4;FOXJ3		DNAJC16;RBBP4;FOXJ3
RPS15AP10	0	1	1	0	0	0		TNRC6A
TMEM69	0	6	6	2	5	7		TAF12;MEAF6;EIF2A;NPM1;AGK;SIGMAR1	METTL13;OSBPL2	TAF12;OXSM;AGK;MRRF;BUB3
IPP	0	8	8	1	8	9		LEPROT;RSPH3;WDR31;UEVLD;IMPACT;ZNF426;ZNF844;FITM2	STX4	LEPROT;FAM73A;BTC;WDR31;UEVLD;ADAT1;KRBA2;GLUD2
MAST2	1	6	7	0	8	8	RILPL2	PTPN18;TTC18;CHRNA10;C1QTNF9B;NT5M;MYO15B		SMYD5;PTPN18;SNORA7B;DENND1A;NT5M;MYO15B;EXOC7;PLIN5
PIK3R3	1	5	6	0	0	0	SOX13	CYP1B1;GALNT10;FLT1;KPNA2;VAMP7
TSPAN1	0	3	3	0	10	10		MPI;HPN;KLK3		GMDS;BPHL;FBXO25;TUSC3;PCA3;SLC27A4;MPI;HPN;KLK3;PRDX4
POMGNT1	1	6	7	1	7	8	DAB2	SLC45A1;LDLRAP1;UBE2E3;RAB1B;SLC26A11;GDI1	PIP4K2A	LDLRAP1;IQCC;TRAPPC3;PSEN2;XPNPEP1;MEN1;GDI1
RAD54L	0	8	8	0	14	14		E2F2;NCAPG;OIP5;PRC1;CDT1;FAM64A;KIF18B;E2F1		E2F2;PKP4;NCAPG;MCM10;RAD51;OIP5;KIF23;FANCI;PRC1;FANCA;EME1;WDR62;U2AF2;E2F1
LRRC41	1	5	6	0	5	5	NOD1	GeneSpecificCopyNumber;COPA;CUL7;RRAGA;SLC26A11		GPN2;COPA;DDR1;EIF4H;SNX1
UQCRH	0	8	8	1	8	9		PPIH;YBX1;RPL31;ATP5G3;NDUFA10;UQCRB;ATP5B;SEC11A	TECPR2	PPIH;YBX1;NDUFA10;UQCRB;COX5A;SEC11A;ZNHIT3;RPL27
NSUN4	1	1	2	0	0	0	CCDC92	GeneSpecificCopyNumber
FAAH	0	3	3	0	4	4		FAM134C;STRA13;NECAB3		SYTL1;MLPH;FBXL8;NECAB3
DMBX1	0	5	5	0	1	1		KCNK17;ESCO2;C9orf171;ANKRD34C;CHAF1B		KNDC1
MKNK1	0	1	1	0	2	2		VAMP1		VAMP1;SRC
ATPAF1	1	5	6	1	3	4	TNFRSF1A	BOLA3;NDUFB4;PPA2;YWHAE;PDXP	IL4R	MRPS15;PPA2;TRUB2
CYP4B1	0	4	4	0	4	4		GJB5;S100A14;KRT5;EVPLL		GJB5;S100A14;GGT6;EVPLL
CYP4X1	0	6	6	0	1	1		PRDM9;FSTL4;FAM71F1;CYP26A1;ATP8B4;IRS4		ATP8B4
CYP4Z1	0	9	9	0	1	1		CXCL6;C6orf141;TRIP6;FAM71F1;CCDC83;CDK12;GRB7;GSDMB;CGB7		CDK6
PDZK1IP1	0	2	2	0	2	2		MMP7;LRG1		TAGLN2;LRG1
TAL1	0	4	4	0	2	2		FLT4;IDO2;ROBO4;CXorf36		LRRC70;PDE2A
STIL	0	4	4	0	4	4		ZDHHC23;BUB1B;SERINC4;ZNF587		NBEAL2;ZDHHC23;RANBP17;ZBED4
CMPK1	1	7	8	0	4	4	SMYD4	GeneSpecificCopyNumber;PPCS;LRRC8B;MRPL44;GPR160;RFK;TMEM87A		PPCS;C2orf69;RFK;TMEM87A
FOXD2	1	6	7	0	0	0	CPAMD8	FST;EYA1;GSN;CPXM2;HHIPL1;GNG7
SLC5A9	0	5	5	0	5	5		IL1RL1;TFAP2B;OVCH2;SLC24A4;MC4R		GOLGA7B;QPRT;VTN;MC4R;CD40
SPATA6	0	5	5	2	3	5		PRDM5;HFE;FAM161B;SLC24A4;KRT222	UBE2R2;FKBP3	ASPH;SMARCA2;FAM161B
AGBL4	0	4	4	0	5	5		SLC10A5;C8orf31;SPAG8;ANKRD34C		UGT2B11;SLC10A5;E2F5;C8orf31;ZNF492
ELAVL4	0	5	5	0	8	8		CELF3;SLC5A7;SCN3A;RAB3C;VAT1L		CELF3;FAM150B;ANK2;RAB3C;SCN3B;CHRNA3;VAT1L;ST8SIA3
FAF1	0	2	2	0	0	0		DPCD;GTF3A
CDKN2C	0	5	5	0	4	4		CDC25C;HEY2;FBXO43;CDKN2D;ABCD1		RHEB;C9orf40;CDKN2D;MSL3
RNF11	0	8	8	1	9	10		GeneSpecificCopyNumber;RAP1A;PLEKHA3;COQ10B;OSTM1;SHOC2;EIF4G2;HNRNPH2	MTMR14	STXBP3;RAP1A;COQ10B;ABHD5;OSTM1;LUZP6;SHOC2;VAPA;RAB22A
TTC39A	1	5	6	1	3	4	LBR	PAFAH2;HERPUD1;CYB561;ZFR2;SLC37A1	LBR	SLC9A9;ATP2C2;CYB561
EPS15	0	5	5	0	2	2		USP33;PLA2G12A;STAM;SNAP23;RAB8B		USP33;SNAP23
OSBPL9	1	0	1	0	0	0	C14orf80
NRD1	1	7	8	0	1	1	PDGFRA	GeneSpecificCopyNumber;DOCK7;MIA3;TPD52;GTF3C1;CHAF1A;UBA1		GTF3C1
RAB3B	0	8	8	0	6	6		RSC1A1;PLEKHB2;ACSL3;NUP210;HIPK2;TDRD1;FMN1;CMTM4		NUP210;PCDHB11;HIPK2;CORO2A;PPM1H;FMN1
KTI12	0	3	3	0	1	1		GeneSpecificCopyNumber;MAD2L1BP;C16orf91		CLP1
BTF3L4	1	5	6	0	1	1	ETNK2	GeneSpecificCopyNumber;LRRC40;UBE2K;YEATS4;DENR		AIMP1
ZFYVE9	0	7	7	2	8	10		GeneSpecificCopyNumber;DOCK7;FAM20B;CCNI;PTPN13;HIF1AN;PDE3A	MRPS25;C9orf50	DOCK7;CCNI;TMEM150C;PTPN13;RAPGEF2;HIF1AN;LONP2;TEX2
CC2D1B	0	3	3	2	0	2		GeneSpecificCopyNumber;ZNF76;PLCB3	CC2D2A;ALDH1B1
PRPF38A	0	4	4	0	2	2		GeneSpecificCopyNumber;SFPQ;CWC22;MED28		MED28;DDX27
ZCCHC11	1	6	7	0	2	2	POP4	GeneSpecificCopyNumber;HP1BP3;SHPRH;ATM;SP2;C19orf55		HP1BP3;ZNF558
GPX7	0	2	2	1	2	3		FAM92A1;ARHGDIB	TRIM36	NMI;PDE6B
FAM159A	0	5	5	0	4	4		AIM2;CCL19;SELPLG;S1PR4;TIMP1		CXCR4;GZMK;SELPLG;CD70
ZYG11B	0	9	9	0	13	13		SSX2IP;EVI5;SOS1;CLASP2;LPP;RNF38;EEA1;FEM1B;CDC27		EVI5;SNX27;SOS1;CLASP2;FYCO1;MTMR9;RNF38;EEA1;PTPN11;BTBD7;AP4E1;FEM1B;CDC27
ZYG11A	0	2	2	0	7	7		HOXD1;SLC25A17		OXCT1;PCDHGA5;PKIB;NKX2-3;PRR15L;SLC25A17;CLCN5
ECHDC2	0	5	5	0	5	5		GeneSpecificCopyNumber;FAM95B1;PNPLA7;TBC1D3B;HEXDC		ELMOD3;HEMK1;FAM95B1;ACCS;ZNF839
SCP2	0	6	6	0	11	11		GeneSpecificCopyNumber;CTBS;TPMT;CD164;ARL1;SNAP23		CTBS;TMEM167B;ALDH9A1;SRBD1;MOCS2;TPMT;CD164;ACN9;ARL1;SNAP23;PDIA3
PODN	0	9	9	0	4	4		RSPO1;LEFTY2;CCDC80;PCOLCE;IGFBP6;FBLN5;CAPN12;LTBP4;SSC5D		RSPO1;PHLDB1;FBLN5;LTBP4
SLC1A7	0	1	1	0	0	0		COL16A1
CPT2	0	7	7	0	4	4		DNAJC11;LARS2;TBL2;ALDH6A1;IVD;LACTB;BCKDHA		DNAJC11;LARS2;ALDH6A1;PCTP
C1orf123	0	6	6	0	7	7		DNAJC8;ACYP2;MSRB2;MOB2;HCFC1R1;TBCB		DNAJC8;B4GALT2;MRPL2;MSRB2;MOB2;OSGEP;TBCB
MAGOH	0	7	7	0	13	13		GeneSpecificCopyNumber;SYF2;SNRPG;MITD1;DCAF15;NAA20;U2AF1		RWDD3;SNRPG;TPRKB;MITD1;WDR53;HNRNPD;MRPL2;RBM17;CCDC59;NEDD8;USF2;DNTTIP1;U2AF1
LRP8	0	3	3	1	3	4		NKX3-2;XPO5;MPHOSPH9	YPEL5	GNAT2;SLC24A2;TXNRD1
GLIS1	0	4	4	0	14	14		VIPR2;JPH4;HS3ST3A1;SLC47A1		CHD5;TWIST2;FAM162B;VIPR2;PENK;OSR2;PRRX2;PTGDS;KNDC1;CD248;SLC47A1;RASD2;NLGN3;TMEM35
YIPF1	0	6	6	2	9	11		TMEM53;SPDEF;PPAPDC2;ACP2;GNPNAT1;PLIN3	ASAP2;PRKAG2	C3orf14;ADH5;PPAPDC2;ZDHHC16;ACP2;MYBPC1;GNPNAT1;PLIN3;CRNKL1
DIO1	0	2	2	0	4	4		ZPLD1;AKR1D1		HES6;BTN2A2;LRFN2;C1QTNF6
HSPB11	1	6	7	0	8	8	NFIC	NASP;C1orf52;DUSP28;GNRH1;COX6A1;RPS27L		C1orf52;GTF2B;ORMDL1;DUSP28;IFRD1;CYP2R1;TMEM116;ACYP1
LRRC42	0	5	5	1	1	2		GeneSpecificCopyNumber;SCCPDH;TXNDC9;PPA2;GPR37	RNF44	SCCPDH
LDLRAD1	0	6	6	0	4	4		AQP10;RGS13;LYG2;RP1;RFX3;AKAP14		ECT2L;NAT1;HKDC1;NQO1
TMEM59	0	4	4	1	9	10		FUCA1;CPE;TMEM14B;ERP29	CEP164	FUCA1;NAAA;CPE;SUMF2;TMEM9B;ERP29;CLN5;B2M;C1GALT1C1
CYB5RL	0	7	7	0	3	3		GeneSpecificCopyNumber;POLR1A;ZKSCAN1;C9orf129;ZNF641;PGBD4;FLCN		SYNGAP1;C9orf129;PGBD4
MRPL37	0	9	9	0	8	8		GeneSpecificCopyNumber;NOC2L;POLD2;MDH2;RPL41;C12orf52;C16orf59;TUFM;EIF2S2		POLD2;MDH2;MLST8;TUFM;ICT1;CLPP;MRPL4;SAMM50
ACOT11	0	3	3	0	1	1		PCP4L1;PFKM;NYNRIN		HSD11B2
TTC4	0	4	4	0	3	3		GeneSpecificCopyNumber;ADPRHL2;ZNF691;PHF5A		ADPRHL2;ZNF691;RAE1
PARS2	3	2	5	0	8	8	COQ10B;SLC2A3;MAFF	CCDC51;ZBTB9		ZNF691;USP21;ZBTB3;HOMEZ;TRIM65;ZNF607;ZNF526;ZNF416
TTC22	0	2	2	0	4	4		ZNF462;CDC42BPG		C1orf210;ABO;CDC42BPG;ZNF532
DHCR24	0	8	8	0	3	3		MTHFR;SLC25A20;PDIA5;APOF;HN1L;ABCC1;LSS;SREBF2		MTHFR;ACSL3;SLC25A20
TMEM61	0	5	5	0	1	1		PEX14;FZD9;YBX2;HCN2;KIAA1210		YBX2
BSND	0	1	1	1	7	8		MAPK15	SAMD3	EPO;MAPK15;GADD45G;SPRN;KRTAP5-9;NARFL;PNPLA3
PCSK9	0	1	1	0	4	4		GAGE2D		AKR1C2;GAGE2D;KIF4A;CT45A1
USP24	0	6	6	0	3	3		SPEN;PUM2;FRYL;UBR2;SSH2;BRWD3		XRN1;UBN2;SSH2
PPAP2B	0	8	8	0	2	2		KDR;SPARCL1;DLC1;BNC2;ATP1B2;SLC47A1;ITGB3;MAGEA2		KDR;NID2
PRKAA2	0	5	5	0	2	2		CLCA1;ITGAV;MYBPC1;DICER1;STXBP4		SIPA1L2;SH3D19
C1orf168	0	4	4	0	1	1		MAEL;KCNMB2;EGF;UNC5A		EGF
DAB1	0	1	1	0	11	11		DMC1		COL11A1;FCAMR;NFXL1;SLC36A2;CHRNA6;ANGPTL2;WT1;FNDC3A;FAM71E1;DMC1;PCDH11X
OMA1	0	3	3	1	0	1		PPCS;LYPLAL1;SNAP23	ZNF71
TACSTD2	2	4	6	0	2	2	BTNL9;SKA2	EFNA1;PVRL4;CLDN4;BARX2		TNFSF10;MESDC1
MYSM1	0	5	5	0	15	15		NBPF9;SHPRH;LCOR;MON2;SMG1		EYA3;NBPF9;ZNF717;MFN1;FAM157A;SHPRH;BTAF1;LCOR;MON2;SPATA13;RALGAPA1;SMG1;CCDC144B;CECR2;BRWD3
JUN	0	5	5	0	4	4		CYR61;DUSP1;CITED2;FOS;IER2		CYR61;DUSP1;CITED2;IER2
FGGY	0	2	2	0	0	0		LYPD6B;SEMA3F
HOOK1	0	5	5	0	6	6		GeneSpecificCopyNumber;ABCE1;CD2AP;SS18L1;XIAP		C2orf16;ATP13A3;CD2AP;KIAA1147;GXYLT1;PCTP
CYP2J2	0	2	2	0	8	8		ACADL;FAM3B		ACADL;UNC5A;TMEM86A;VPS37C;ZNF652;C17orf82;LRG1;FAM3B
C1orf87	0	5	5	0	0	0		MDFI;CA8;CCDC102B;CRX;C20orf166
NFIA	2	4	6	2	3	5	NADK;UCKL1	EIF5B;PLCD4;SLC25A23;TTC28	NADK;SECISBP2	SPHAR;PAX6;QSER1
TM2D1	0	2	2	1	5	6		GeneSpecificCopyNumber;C1D	PA2G4	OSCP1;MRPL33;C3orf33;GPN3;JKAMP
INADL	0	3	3	0	0	0		HEATR5B;MON2;ATG2B
L1TD1	0	4	4	0	0	0		CCDC80;ADRB3;GDF3;NANOG
KANK4	0	3	3	0	6	6		B3GALT2;KCNQ5;CPXM1		SLC7A14;KCNQ5;KCNC1;FAM124A;EDN3;PRRG3
USP1	0	6	6	0	6	6		GeneSpecificCopyNumber;RRAGC;USP37;SMC3;NPAT;ZNF420		LZIC;ZMYM1;NUP54;SMC3;CEP57;EIF5
DOCK7	1	5	6	0	3	3	GPR146	ZFYVE9;GOLGB1;P2RY1;C5orf42;CAND1		NRD1;ZFYVE9;PI4KA
ANGPTL3	0	2	2	0	5	5		C5;HS3ST4		CCDC141;FGB;C5;DNAJC22;HS3ST4
ATG4C	0	4	4	0	4	4		CCDC121;DEPDC4;DYM;TLR7		ETAA1;USO1;ELP4;DEPDC4
FOXD3	0	1	1	0	0	0		HDAC1
ALG6	0	6	6	0	5	5		GeneSpecificCopyNumber;RARS;OR51E2;LUZP2;GLYATL1;C1GALT1C1		OR51E2;LUZP2;GLYATL1;MLEC;C1GALT1C1
DLEU2L	0	1	1	0	1	1		ZPLD1		KAT2B
PGM1	0	5	5	0	3	3		COPS4;ACO1;PTPLA;USP5;MORF4L1		ACO1;USP5;DDX24
ROR1	0	5	5	0	8	8		DDR2;MGAT5;LPP;AFAP1;SETBP1		MGAT5;PTPRG;AFAP1;CC2D2A;MPDZ;QSER1;ERC1;SETBP1
CACHD1	0	5	5	0	6	6		FAT4;DAAM2;GLI3;VWA5A;SLCO3A1		TGFBR3;STEAP3;DSE;TRPC6;NYNRIN;SLCO3A1
RAVER2	1	4	5	0	0	0	YKT6	RNF180;PIP5KL1;ZNF25;INPP5F
JAK1	0	6	6	1	4	5		ATF6;CEP68;ITGA4;ARHGAP31;LCA5;NLGN4Y	ACP6	CEP68;ARSB;FOXO1;HMG20A
DNAJC6	0	4	4	0	7	7		GPRIN1;AHCYL2;MYO5A;NETO1		PIKFYVE;PFN2;SI;TULP4;LHFPL3;AHCYL2;KCNA4
LEPR	0	5	5	0	5	5		PDE4D;NR3C1;ABCB1;SORCS1;ABCC9		DPYD;ABCB1;ABCC9;TMTC1;TM6SF1
LEPROT	1	9	10	0	14	14	ELAVL1	IPP;REST;PRDM5;HFE;TMEM106B;UEVLD;PAFAH1B2;AKAP10;FAM45B		IPP;HIAT1;ATF2;PPP1R2P3;SERINC1;CAT;LIN52;UBE2Q2;RSPRY1;HS3ST3B1;AKAP10;ZNF699;SERINC3;CHM
PDE4B	0	3	3	0	2	2		NCOA7;GABRG3;ZFX		ZNF20;ZFX
SGIP1	0	5	5	1	8	9		CFI;ENPP1;SVEP1;LHFP;CDH11	TBX4	CFI;NR2F1;SNCAIP;ENPP1;SVEP1;LHFP;DIO2;CDH11
TCTEX1D1	0	3	3	0	1	1		CFI;ZNF365;IL3RA		CFI
INSL5	0	0	0	0	5	5				MYO7B;PRKCD;KCNK4;LRTM2;RAB11FIP4
WDR78	0	3	3	0	4	4		PPIL6;TMEM68;KCNE1		NEK10;NEK11;PPIL6;DYX1C1
MIER1	0	8	8	0	11	11		GeneSpecificCopyNumber;NEK7;FCHO2;PCGF5;IKZF5;SOCS4;C21orf91;RP2		NEK7;PAPOLG;FCHO2;PURA;FBXO30;PCGF5;MED21;HCFC2;C21orf91;RP2;RAP2C
SLC35D1	0	4	4	0	1	1		MTF1;GALNT4;SPG11;RSPRY1		GALNT4
IL12RB2	0	2	2	0	2	2		GBP5;RASSF4		NPL;ZBED2
SERBP1	0	8	8	1	6	7		GeneSpecificCopyNumber;WDR3;PPAT;ABCE1;HDAC2;EIF4B;EIF3D;ST13	CUEDC1	GUF1;ADO;EIF4B;IPO5;TRMT5;ST13
GADD45A	0	6	6	1	3	4		FMO4;CISH;NBPF22P;SERPINB1;ITPRIP;CSDC2	HOXB13	CISH;CLDN1;ITPRIP
GNG12	1	2	3	0	1	1	SRRT	CLIC4;YAP1		NEDD4
DIRAS3	0	2	2	0	1	1		EVC2;DLK2		TPBG
WLS	0	6	6	0	2	2		FAM69A;STEAP3;CDCP1;SPATA4;SNX1;ZNRF3		CDCP1;TPP1
RPE65	0	6	6	0	11	11		ANGPTL1;LIX1;TMEM14C;ARHGAP20;PCYT1B;KIAA1210		CA14;ANGPTL1;SCRG1;LIX1;CRIP3;MDM1;RND2;KIAA1644;TMEM35;TCEAL1;KIAA1210
DEPDC1	0	3	3	0	3	3		NEK1;CCNA1;UBE2C		GFI1;MME;LDHD
LRRC7	0	3	3	0	3	3		GPR158;PRKD1;ONECUT2		SNAP91;PRKD1;ONECUT2
LRRC40	0	2	2	0	12	12		G2E3;UBA2		BTF3L4;STXBP3;GCA;SNX4;DCK;AP1AR;CUL5;ATF1;G2E3;UBA2;SLMO2;NXT2
ANKRD13C	0	3	3	0	1	1		GeneSpecificCopyNumber;IREB2;APPBP2		LEMD3
HHLA3	0	2	2	0	2	2		ABHD14B;PSENEN		ABHD14B;ZCWPW1
CTH	0	3	3	0	3	3		GeneSpecificCopyNumber;ALDH6A1;SNAP23		IL1R1;MINPP1;SNAP23
PTGER3	0	2	2	0	0	0		SPARCL1;DCC
ZRANB2	0	6	6	0	7	7		GeneSpecificCopyNumber;RNPC3;TIA1;MARCH7;HNRNPA3;N4BP2L2		KIAA0907;HNRNPA3;SLC25A36;TTC14;NUP43;CPSF6;N4BP2L2
NEGR1	0	3	3	0	9	9		PDE5A;OGN;EDNRB		SYT11;C1QTNF7;MTTP;LSM11;PNMA2;RECK;NCAM1;JAM3;EDNRB
LRRIQ3	0	1	1	0	0	0		DNAH12
FPGT	0	3	3	0	1	1		TBC1D23;ELMOD2;LYSMD3		ARFIP1
TNNI3K	0	2	2	0	1	1		PRKG1;GATM		BAI3
C1orf173	0	1	1	0	5	5		DNAH12		CCDC37;C9orf135;C15orf26;HS3ST6;DNAI2
CRYZ	0	4	4	0	2	2		AP3S1;ME1;MDFIC;PGRMC1		BNIP3L;ITGB1
TYW3	0	3	3	0	3	3		CC2D2A;WDR36;RPRD1A		HNMT;CC2D2A;TRMT5
RABGGTB	0	7	7	0	5	5		GeneSpecificCopyNumber;GNL3;CDK7;ESRRA;TAF1D;RPS25;NAP1L1		IMMP2L;UQCRB;ESRRA;TAF1D;HPN
ST6GALNAC3	0	4	4	0	3	3		ITGB1;PLBD1;CYYR1;TMEM47		PCDH12;SPARC;CLIC2
ST6GALNAC5	0	4	4	0	2	2		OPRK1;NIPA1;EDA;NAP1L2		FAM155A;KIAA1024
PIGK	0	8	8	0	3	3		GeneSpecificCopyNumber;C2orf69;PROS1;TMEM33;TMED7;SSR1;TMED10;ITFG1		ICMT;SRBD1;TMED10
AK5	0	3	3	0	4	4		PRR16;TPRN;CDK5R1		PSD3;WNT11;CDK5R1;WNT7B
ZZZ3	1	3	4	0	2	2	VAMP2	GeneSpecificCopyNumber;PUM2;USP8		PUM2;MAP4K3
USP33	0	3	3	0	2	2		GeneSpecificCopyNumber;EPS15;SNAP23		EPS15;FNBP1L
FAM73A	0	3	3	0	9	9		DNAJC16;IPP;ADAM10		DNAJC16;SLC35A3;PCYOX1;UBR3;ACTR8;FBXL4;DYNC2H1;SLC30A4;MBTPS2
NEXN	0	10	10	0	8	8		MEIS1;KCNAB1;MASP1;SPARCL1;PLN;VCL;SORBS1;GJC1;FAM83D;FHL1		GPSM2;MITF;FILIP1L;SPARCL1;CAP2;PLN;SAMD4A;FHL1
FUBP1	0	5	5	0	9	9		HNRNPR;HNRNPK;NUP98;CTNND1;POLR3E		HNRNPR;UBXN4;DHX15;FIP1L1;BRD2;HNRNPK;MED17;TJP1;ZNF207
DNAJB4	0	7	7	0	4	4		RND3;FILIP1L;PLN;SEMA3A;STK38L;C15orf41;DNAJB1		RND3;FILIP1L;PPP1R3B;STK38L
GIPC2	0	6	6	0	4	4		PCOLCE2;IL33;LAYN;C15orf41;RGS9;CXorf36		FEZ2;CNRIP1;UST;LAYN
PTGFR	0	1	1	0	2	2		SLCO1A2		SYT15;SLCO1A2
IFI44L	0	2	2	0	2	2		GABRA2;HERC6		HERC6;FBXO39
IFI44	0	5	5	0	5	5		ISG15;RSAD2;TMPRSS11F;OAS1;XAF1		PLSCR1;HERC5;OAS1;XAF1;MX1
ELTD1	1	7	8	0	10	10	WDTC1	SELP;CALCRL;EMCN;ESAM;FLT1;CD93;CYYR1		S1PR1;CALCRL;TM4SF18;LDB2;EMCN;MYCT1;CLEC14A;CD93;CYYR1;CXorf36
LPHN2	0	5	5	0	6	6		PLCL1;EPHA4;UST;SEMA3C;RUNX1T1		EPHA4;UST;SEMA3C;FZD1;ATL1;VPS39
TTLL7	0	6	6	0	5	5		MAGI3;DNAJC13;PPM1L;BTC;TCP11L2;SACS		FRMD4B;RASSF6;BTC;KIAA1324L;MPP7
PRKACB	0	0	0	0	0	0
SAMD13	1	2	3	1	2	3	GGT7	ANP32A;SAMD1	GGT7	SIX1;SAMD1
UOX	0	2	2	0	0	0		FOXD4;SLC25A45
DNASE2B	0	0	0	0	0	0
RPF1	0	4	4	0	2	2		GeneSpecificCopyNumber;ATP5F1;ZNF830;MCTS1		PDCL3;ZNF830
SPATA1	0	1	1	0	0	0		PBX3
CTBS	0	5	5	0	8	8		SCP2;MCEE;NUDT12;FAM13C;LMO7		SCP2;MCEE;ZCWPW2;NUDT12;SMPDL3A;FAM13C;ARL1;CASC4
SSX2IP	0	3	3	0	4	4		SOCS5;SPOCK3;B4GALT6		ZYG11B;EPHA7;ZFP1;B4GALT6
LPAR3	0	3	3	0	6	6		AFF3;FAM13C;GLUD2		AFF3;PCGEM1;FAM19A4;RNF150;KIF13A;PTPLAD1
MCOLN2	0	1	1	0	0	0		FZD8
WDR63	0	9	9	0	8	8		AQP10;PCDP1;DNAI1;C9orf171;AK7;WDR16;NNAT;CXorf22;AKAP14		PCDP1;TRAF3IP1;DNAI1;C9orf171;AK7;TEKT1;WDR16;AKAP14
MCOLN3	0	0	0	0	0	0
SYDE2	0	4	4	0	1	1		ROCK2;USP53;LATS1;DENND4C		DENND4C
C1orf52	0	5	5	1	9	10		HSPB11;CLK1;EED;CCDC59;SUZ12P	FAM120B	HSPB11;RWDD3;PTBP2;TAF11;IFRD1;HNRNPH3;EED;EXOSC8;SUZ12P
BCL10	0	8	8	0	6	6		GeneSpecificCopyNumber;MCL1;RC3H1;KLF3;HBEGF;MUC21;HAS2;GPRC5A		MCL1;RC3H1;MXD1;KLF3;STK17A;JOSD1
DDAH1	1	5	6	2	7	9	SEMA4C	GeneSpecificCopyNumber;MAP2;PAPSS1;ZNF652;REPS2	SEMA4C;EPHB4	C1orf116;MAP2;C2orf72;PAPSS1;MARCH5;TMED8;ZNF652
CYR61	0	7	7	1	7	8		JUN;EGR1;CTGF;ADRB3;CD69;CCL3;KLF2	BCL3	JUN;EGR1;CTGF;EGR2;DUSP5;CD69;KLF2
ZNHIT6	1	2	3	0	0	0	INPP5K	GeneSpecificCopyNumber;SMC6
COL24A1	0	4	4	0	5	5		TRAF5;GBX2;CTHRC1;IGF2		KYNU;MRPL15;RUNX1T1;CTHRC1;USP25
ODF2L	0	1	1	1	0	1		CAPN8	TPD52L1
CLCA2	0	5	5	0	5	5		IVL;TMPRSS11A;HSD17B13;CDH23;GPX2		GRHL3;TPRXL;FOXQ1;KRT6A;LYPD3
CLCA1	0	0	0	2	20	22			MSH6;HPGDS	PRKAA2;OBSCN;SIPA1L2;DQX1;MORC1;NKX3-2;HMGCLL1;KCNQ5;UPF2;LRRTM3;PHLDA2;LRFN4;TMEM123;NAB2;C17orf107;BRCA1;EME1;C19orf26;CHODL;DGKK
CLCA4	1	7	8	0	12	12	FOXI1	AIM1L;REN;ARL14;FGFBP1;TRIM31;OLFM4;CAPNS2		AIM1L;DENND2C;CD55;SLC5A7;MALL;ARL14;MUC4;TNFRSF21;GPR115;PTPRZ1;DUOX2;GCNT3
SH3GLB1	2	5	7	2	3	5	SLC26A6;ERCC2	GeneSpecificCopyNumber;RHOQ;ITGB1;KPNA3;HMG20A	FPGS;HOXB13	RHOQ;PPP2R3A;HMG20A
HS2ST1	0	5	5	0	8	8		OCLN;MANEA;NOV;ACER3;CDK17		ABI2;PGRMC2;OCLN;TAB2;NOV;ACER3;CDK17;ATP11A
LMO4	0	6	6	0	1	1		ISL1;ACTB;TMEM176A;C16orf45;PIPOX;AOC3		C16orf45
PKN2	0	3	3	0	6	6		CDKN2AIP;RICTOR;ITCH		ITSN2;CCNT2;RICTOR;KIAA1033;LIG4;ZFP14
GTF2B	0	4	4	0	1	1		HSPB11;C14orf119;SERTAD1;CST1		NUP35
CCBL2	0	0	0	0	0	0
RBMXL1	0	4	4	0	5	5		MTF1;KLF3;LDLR;RBM12		PPP1R15B;KLF3;G3BP2;FAM53C;LDLR
GBP3	0	3	3	0	1	1		SPATS2L;TRIM38;B2M		TRIM38
GBP1	0	4	4	0	4	4		RND3;BATF2;CX3CL1;APOL6		LCP2;CD274;BATF2;KLRD1
GBP4	0	5	5	0	3	3		ITGA4;CXCL10;HLA-E;CCNA1;RPS6KA5		WDFY1;LAMP3;CXCL10
GBP5	0	5	5	0	6	6		SLAMF7;CXCR2P1;CCR5;CXCL9;CXCR3		TNFRSF9;IL12RB2;SLAMF7;CXCR2P1;CCR5;CXCL9
LRRC8B	0	8	8	1	11	12		PSME4;PI4K2B;RBM47;CCNJ;ENTPD7;TMEM87A;CPD;AMMECR1	ST6GALNAC6	CMPK1;PSME4;GPD2;LRRFIP1;PI4K2B;SEL1L3;GUF1;CCDC6;ENTPD7;PTPRJ;AMMECR1
LRRC8C	0	6	6	0	5	5		CALCRL;GPRIN3;MYCT1;ELMO1;GIMAP6;CD93		CALCRL;GPRIN3;ST8SIA4;ELMO1;GIMAP6
LRRC8D	0	2	2	0	1	1		ZNF664;ZNF614		BRD3
GEMIN8P4	0	1	1	0	0	0		QPCTL
ZNF326	0	5	5	0	10	10		SFPQ;PRPF38B;HNRNPA2B1;CCAR1;RBM25		ATAD2B;DHX15;NFYA;HNRNPA2B1;CCAR1;CHORDC1;CSRNP2;CRY1;RBM25;TOP1
ZNF644	0	1	1	0	7	7		ZMYM4		EPC2;CGGBP1;SIRT1;KLHL28;USP8;RPS6KB1;ZFY
HFM1	0	1	1	0	0	0		PHC1
CDC7	0	4	4	0	0	0		CENPK;LMNB1;HELLS;GRAMD4
HSP90B3P	0	5	5	0	5	5		ANXA2P3;HSP90B1;CSNK1A1L;WBP11P1;UBE2NL		NACAP1;CSNK1A1L;CTAGE1;WBP11P1;UBE2NL
TGFBR3	0	7	7	0	6	6		CACHD1;GCNT4;EYA4;RAB11FIP2;LMO3;ANO6;TMEM132C		ABCG2;EYA4;GLIS3;FRMD3;RAB11FIP2;PRRG1
EPHX4	0	2	2	0	0	0		ZPLD1;PCDH9
BTBD8	0	2	2	0	4	4		TTBK2;MYO9A		FBXO48;ARHGAP42;TTBK2;PIK3C3
KIAA1107	1	4	5	0	6	6	GRWD1	ZC3H6;SATB1;JRKL;SYTL5		TLR5;FBXO48;SATB1;EXOC1;MEGF10;UBE4A
GLMN	0	5	5	0	0	0		GeneSpecificCopyNumber;FANCL;WDR75;TIGD3;MTERFD3
RPAP2	0	2	2	0	1	1		KRR1;FBXO22		KRR1
GFI1	0	4	4	0	0	0		DEPDC1;ZPLD1;CD96;IL12RB1
EVI5	0	1	1	0	3	3		ZYG11B		ZYG11B;CREB3L2;MTMR6
RPL5	0	10	10	0	7	7		GeneSpecificCopyNumber;RPL22;RPS7;RPL15;RPS3A;RPS23;SPATA7;RSL24D1;MAGED4;RPS4X		RPL22;RPS7;RPL15;RPS23;SPATA7;RSL24D1;HSCB
FAM69A	0	1	1	0	2	2		ACVR1		WLS;SNX1
MTF2	0	4	4	0	5	5		GeneSpecificCopyNumber;ZBED5;FAM76B;SMEK1		CAPZA1;RGPD6;SH3BP2;ZBED5;RNF138
TMED5	0	6	6	0	11	11		GeneSpecificCopyNumber;PGM2;RBM47;CCPG1;HSPA13;MAGT1		EDEM1;AZI2;SLC33A1;RBM47;C6orf120;YME1L1;GNS;CCPG1;CLTC;MAGT1;LAMP2
CCDC18	0	4	4	0	4	4		CENPE;FBXO43;KIF18A;ZNF182		FBXO43;MASTL;CSTF3;NAA40
FNBP1L	0	7	7	0	5	5		USP33;GSK3B;BEND4;MAPK6;ACACA;ZNF253;TOP1		BEND4;DCAF12;MAPK6;TOP1;RLIM
BCAR3	0	3	3	0	0	0		S100A14;PPFIBP2;TRIM29
GCLM	0	7	7	0	3	3		NEK4;CDS1;MLANA;LARP4;USP14;YWHAB;WDR44		SGPP2;KIF3A;USP14
ABCA4	0	3	3	0	5	5		SPINK13;PATE3;TNFSF11		PATE3;TNFSF11;CA12;KCNJ16;TFE3
ARHGAP29	0	2	2	0	0	0		NBPF9;SPOPL
ABCD3	0	7	7	0	6	6		GeneSpecificCopyNumber;STX12;GSTM3;AHCYL1;TWF1;MAGT1;WDR44		STX12;AHCYL1;TWF1;TMX4;MAGT1;WDR44
F3	0	3	3	0	2	2		CACNA1D;KHDRBS3;LANCL3		PHF17;LANCL3
SLC44A3	0	0	0	0	0	0
CNN3	0	0	0	0	1	1				CCDC86
ALG14	1	8	9	0	3	3	ZFP90	GeneSpecificCopyNumber;MORN2;CYB561D2;UBXN8;TMEM126A;TMED3;ORAI3;GJB1		CYB561D2;UBXN8;TMEM126A
TMEM56	0	6	6	0	6	6		PDIK1L;LPGAT1;SPOPL;MAP3K5;ST7;CDH7		SPOPL;SLC9A9;MAP3K5;ST7;RDX;USP32
RWDD3	0	7	7	1	3	4		GeneSpecificCopyNumber;MAGOH;C1orf52;DUSP12;UBE2E3;SUMO2;SNRPD3	SLC35A4	ZBTB8OS;LPGAT1;GMNN
PTBP2	0	5	5	0	8	8		C1orf52;BEND6;HNRNPH3;HECTD2;TPM1		ARMC8;DCUN1D4;ZNF248;HNRNPH3;HECTD2;MXI1;YAF2;CRYZL1
DPYD	0	3	3	0	4	4		LEPR;LPGAT1;SCG5		LPGAT1;LY6H;SIRT1;FAS
SNX7	0	7	7	0	11	11		VAMP3;QSOX1;SGCB;PPIC;HMGN4;DERA;C15orf41		VAMP3;UGP2;APLF;SGCB;PPIC;HMGN4;MRAP2;TDRD7;C11orf70;DERA;RAB12
LPPR4	0	8	8	0	5	5		CTTNBP2NL;COL8A1;IGSF10;MCTP1;TRPA1;HTR2A;FOXL1;KLK14		OLFML2B;RAP2B;SNX30;BCL9L;HTR2A
PALMD	0	4	4	0	1	1		PELI1;ANTXR2;PRDM8;EMP1		PELI1
AGL	0	6	6	0	4	4		LPP;TMEM106B;EEA1;VPS36;ZFHX3;SDR42E1		CPEB2;SKIV2L2;NAA30;MAPK1
SLC35A3	1	5	6	0	5	5	PDCD7	FAM73A;CAB39;SETD7;AQP11;TMEM87A		SLC35F5;CAB39;SGMS1;TMEM87A;LAMP2
HIAT1	1	3	4	0	3	3	CDC37	GeneSpecificCopyNumber;LEPROT;MTMR6		TRIM33;CAPN7;MPP5
SASS6	0	3	3	0	4	4		XPO1;TET3;ZNF260		LIN9;CPOX;BEND3;ZNF260
LRRC39	0	3	3	0	6	6		AMPD1;APOBEC2;DUSP13		SEMA6C;FBXO40;FXR1;APOBEC2;TXLNB;CA3
DBT	0	3	3	0	6	6		SLC9A2;LYRM7;ALDH6A1		PAFAH2;SLC9A2;SUCLG2;ARL6IP5;LYRM7;ALDH6A1
CDC14A	1	4	5	0	4	4	EVI5L	CRISPLD1;PAG1;MICAL2;ZNRF3		AKT3;CRISPLD1;PAG1;SYTL2
GPR88	0	2	2	0	1	1		EBF3;LAMA1		SYP
VCAM1	0	4	4	0	3	3		TNFAIP6;ST8SIA4;PRR5L;SAMSN1		RGS16;FSCN1;PRR5L
EXTL2	1	6	7	0	3	3	TBC1D22B	GeneSpecificCopyNumber;KCNMB2;ELOVL7;COG5;LONRF1;PHF8		CADM2;RANBP3L;CDKL3
SLC30A7	0	1	1	0	4	4		GDAP2		VANGL1;EDEM3;SLC35F5;TMEM33
DPH5	0	3	3	0	2	2		GeneSpecificCopyNumber;NPM1;MRPL45		MRPL45;NAT9
S1PR1	0	5	5	0	6	6		ELTD1;SDPR;LDB2;SLA;CD93		EPAS1;SDPR;RASGRF2;STOM;SRGN;CLEC1A
COL11A1	0	4	4	0	8	8		DAB1;LRRC15;COL10A1;FNDC1		COL5A2;LRRC15;COL10A1;FNDC1;ADAM12;POSTN;HBA1;COL1A1
RNPC3	0	4	4	0	6	6		MASP2;IFT80;ZNF169;ZFC3H1		MASP2;ZRANB2;IFT80;MCM9;ZNF169;TRIM66
AMY2B	0	2	2	0	8	8		ATG16L2;MARCH10		AMIGO3;HHLA2;C6orf10;FBXO16;LMX1B;GRIK4;INSM2;MARCH10
AMY1A	0	3	3	0	0	0		IL22RA2;PRH2;INSM2
PRMT6	0	0	0	0	0	0
NTNG1	0	3	3	0	1	1		TRIM49;MSL3;ARX		ARX
SLC25A24	0	1	1	0	1	1		CTDSPL2		FBXO3
FAM102B	0	2	2	0	2	2		DYRK2;RORA		ARNT;PLEKHA5
PRPF38B	0	7	7	1	7	8		GeneSpecificCopyNumber;BRPF1;ZNF354B;FNBP4;CHORDC1;RSRC2;RBM25	TEF	ZNF326;ZNF721;FNBP4;CHORDC1;RSRC2;BRD1;UPF3B
STXBP3	0	6	6	0	8	8		RNF11;LRRC40;SACM1L;AASDHPPT;SLC2A13;TBK1		ST7L;DARS;TANK;SACM1L;DHX36;FBXO3;SLC2A13;TBK1
AKNAD1	0	1	1	0	0	0		DMPK
GPSM2	0	5	5	0	2	2		NEXN;DGKG;CDCA2;ITGA8;POLD3		PAPD7;PHTF2
CLCC1	0	3	3	0	0	0		GeneSpecificCopyNumber;DNAJC10;CANX
WDR47	0	4	4	0	10	10		HIPK1;JAK2;ZNF25;BTBD10		FAM76A;HIPK1;KIFAP3;EXOC6B;TBC1D19;JAK2;ZNF25;BTBD10;SCAPER;ROCK1
TAF13	0	6	6	0	8	8		AKIRIN1;RAB1A;GSR;SNURF;MAGT1;CXorf56		AKIRIN1;RAB1A;PGM2;MAP3K7;PIP4K2C;SNURF;RSPRY1;CXorf56
TMEM167B	0	3	3	0	1	1		SCP2;ZCWPW2;CLUL1		ZCWPW2
SCARNA2	0	4	4	1	4	5		SCARNA7;TERC;RMRP;RPS16	SNORA53	SCARNA7;TERC;RMRP;SCARNA10
C1orf194	0	7	7	0	5	5		APOBEC4;CDHR4;ABCA13;DYDC2;CHST6;LRRC46;C20orf85		APOBEC4;CDHR4;WDR38;LRRC46;C20orf85
KIAA1324	0	2	2	0	7	7		PDIA5;SEL1L3		MPZL1;PDIA5;SEL1L3;FAM171A1;MANSC1;VSIG10L;ARSD
SARS	0	6	6	1	3	4		GeneSpecificCopyNumber;YARS;EIF2B3;GNL1;DCTN3;VKORC1	STX17	EIF2B3;BRE;CISD1
CELSR2	0	5	5	0	6	6		ARHGEF11;ATP6V1G3;FAT2;GRIP1;NYNRIN		ATP1A1;EDARADD;DAB2IP;KIAA1217;NCAPD2;GRIP1
PSRC1	0	5	5	0	1	1		CDC20;PTTG1;CNPY4;C1QL1;NDC80		PIF1
SORT1	0	6	6	0	2	2		MFAP3L;ANKS1A;CLU;PATE2;SERPINA1;GLG1		MFAP3L;ARMCX2
SYPL2	0	3	3	0	1	1		CAND2;MYOZ3;FHL1		KLHL21
ATXN7L2	0	3	3	1	1	2		HAUS5;TOP3B;ACRC	CAB39	HAUS5
CYB561D1	0	6	6	0	9	9		GeneSpecificCopyNumber;MTHFR;FBXL18;TRIM25;PDXK;PPM1F		NDST1;FBXL18;TBC1D13;RAB11FIP4;TRIM25;PPP1R16B;PDXK;PPM1F;NF2
AMIGO1	2	2	4	0	6	6	PTMA;UBE2I	MAN1A2;PI4KA		FAM120B;MARCH8;PYGO1;C15orf38;ZNF778;WIPF2
GNAI3	0	5	5	0	5	5		GeneSpecificCopyNumber;CDC42;RHOA;UMPS;ETF1		CDC42;CAP1;RHOA;KPNA4;SNX6
GNAT2	0	1	1	0	0	0		LRP8
AMPD2	0	2	2	0	2	2		LTBP3;PPM1F		MPRIP;TBL1X
GSTM4	0	3	3	0	6	6		SCARA3;RBPMS;RND2		ETNK2;TCF7L1;NECAB1;HSPB8;C14orf159;PGRMC1
GSTM2	0	4	4	0	5	5		GSTM2P1;RMST;REC8;MEG3		G0S2;GSTM2P1;GFRA2;GSTP1;REC8
GSTM1	1	3	4	0	9	9	LCAT	ATP1A4;LCN1;WNT9B		ATP1A4;RBP1;PIP;KCNJ5;EDDM3A;TMEM114;TMEM132E;WNT9B;MCF2
GSTM5	0	5	5	0	10	10		FXYD6;SMOC1;WFIKKN2;CLIP3;TCEAL5		HAAO;CNRIP1;TMIE;FXYD6;ANKDD1A;CES1;WFIKKN2;HIF3A;PRNP;TCEAL5
GSTM3	0	4	4	0	6	6		LAPTM4A;KCNJ13;CYP19A1;GNAO1		ABCD3;LAPTM4A;ABCG2;DAAM2;SYT9;SNAP25
EPS8L3	0	7	7	0	8	8		CAPN8;SCGB3A1;TRIM31;DKK4;CALML5;CLRN3;ANKFN1		HTR1D;SLC30A10;GPR55;TUBAL3;DNAH10;SLITRK6;STRA6;SLC7A5
CSF1	0	4	4	0	7	7		IFI16;MYO18A;LTBP4;MSN		IFI16;NFKB1;OSMR;TMEM173;S1PR3;MYO18A;MSN
AHCYL1	0	5	5	0	4	4		GeneSpecificCopyNumber;ABCD3;PDZD8;FNDC3A;NUMB		MFN2;ABCD3;XPR1;DDB1
ALX3	0	4	4	0	0	0		DGKD;RPS6KA2;ST8SIA2;NPTXR
SLC6A17	0	2	2	0	2	2		GPRIN1;ALDH1A3		LRRN2;GPRIN1
KCNC4	0	7	7	0	1	1		ARMC8;ARAP3;SOBP;KHDRBS3;ZFAND5;CDR2L;MYT1		SOBP
RBM15	1	5	6	1	3	4	TMEM128	BRI3BP;CCR7;TRIM25;ZNF121;TIMM8A	CYB5R3	ABL2;PURB;ZNF565
SLC16A4	0	5	5	1	6	7		LCA5;VWA5A;RERG;LRRK2;GATM	EDC3	PLSCR4;LCA5;VWA5A;RERG;LRRK2;TMLHE
PROK1	0	3	3	0	3	3		TMEM158;PIPOX;PAPL		ACTG2;FAM19A1;PTGIS
KCNA2	0	0	0	0	4	4				FGL2;GDF10;NKD1;ABCA8
KCNA3	0	5	5	0	9	9		LAX1;XCR1;IRF4;PIK3CG;GPR174		LAX1;TLR10;TLR6;IRF4;PRDM1;TAGAP;PIK3CG;IKZF3;GPR174
CD53	0	9	9	0	1	1		LAPTM5;CYTIP;CD96;KLHL6;LCP2;APBB1IP;EVI2B;EVI2A;ITGB2		LAPTM5
DRAM2	0	0	0	0	0	0
CEPT1	0	3	3	0	0	0		GORAB;FAM49B;TGDS
DENND2D	0	4	4	0	4	4		PLAC8;KLRB1;GPR56;NCCRP1		RPS6KA1;CD44;PARP6;RPP25
OVGP1	0	3	3	0	0	0		FMO5;NAGPA;FAM3B
WDR77	1	4	5	0	1	1	CEP120	SRM;ECE2;HNRNPAB;C19orf73		RBPMS2
ATP5F1	0	4	4	0	11	11		SUCLG1;ATP5G3;MRPL45;UQCRFS1		RPF1;MDH1;SUCLG1;ATP5G3;HIBCH;ATG3;NDUFB5;GLRX3;TMX2;ACTR10;COPS3
C1orf162	0	4	4	0	5	5		HAVCR2;FXYD5;GMFG;TIMP1		LAPTM5;MS4A14;FXYD5;LILRB3;TIMP1
ADORA3	0	4	4	0	8	8		TREM2;LOXL2;RNASE6;SIGLEC8		FAM43B;FAM177B;SLC1A3;GAPT;HLA-DRB5;TREM2;SIGLEC8;MAFB
RAP1A	0	10	10	0	14	14		RNF11;NEK7;PLEKHA3;PCNP;TES;NECAB1;UBE2D1;SPCS2;RBPMS2;SPOP		RNF11;NEK7;PPP1CB;ACTR3;PLEKHA3;RHOA;EIF4E3;SCHIP1;PPP1R2;TES;KPNA3;CFL2;MMD;SKA2
DDX20	0	1	1	0	1	1		GEMIN5		GEMIN5
KCND3	0	4	4	0	8	8		PARD3B;RSPH3;SPTLC2;NEO1		IL6ST;GALNT10;RSPH3;DOCK5;TCP11L2;PLBD2;NEO1;CDKL5
CTTNBP2NL	0	3	3	0	5	5		CNST;SNRK;GOLIM4		LPPR4;CNST;ARHGEF3;SNAPC3;SEC14L1
WNT2B	1	7	8	0	8	8	PPP1R14C	MASP1;PI16;COL19A1;FAM19A2;EDNRB;GPC5;RGS9		KIF17;OSR1;IL17RD;KIAA1377;NCAM1;FAM19A2;RGS9;NLGN3
ST7L	0	2	2	0	0	0		STXBP3;TNFRSF11B
CAPZA1	0	12	12	0	6	6		GeneSpecificCopyNumber;MTF2;SEC22B;RNF2;ARV1;ACTR2;SNRNP27;MRPL3;CHORDC1;GPR18;ZNF207;GK		RNF2;ARV1;MRPL3;TWF1;HOXC6;ZNF207
MOV10	1	3	4	0	1	1	BRMS1L	PARP12;TUT1;ZNF335		RNF149
RHOC	0	3	3	1	3	4		ATP6V1E1;TSR2;FAM58A	CLASP2	SLC9A3R1;ATP6V1E1;FAM58A
PPM1J	0	4	4	0	9	9		ACAD11;LRFN2;BPGM;PARP12		GALE;CRABP2;ATP6V1E2;ACAD11;LRFN2;BPGM;IMPA1;CORO6;XAGE1D
FAM19A3	0	2	2	0	1	1		C6orf1;COX4I2		ESM1
SLC16A1	0	3	3	0	2	2		CYP1B1;MRPL15;AQP11		DLX2;AMACR
LRIG2	0	3	3	0	3	3		GON4L;ZNF699;ZNF417		RLF;ZNF417;CXorf38
MAGI3	0	6	6	0	6	6		VGLL3;GLCCI1;COBL;SRGAP1;ALDH6A1;NRIP1		TTLL7;NPNT;PLEKHA8;SRPK2;DOCK4;SRGAP1
PHTF1	0	3	3	0	2	2		TTC13;IFNAR2;GK		TTC13;KIAA0895
PTPN22	0	8	8	0	4	4		PYHIN1;FASLG;CXCR6;CD80;GPR171;TNIP3;RASGRP1;SAMSN1		TNIP3;RASGRP1;ZNF831;SAMSN1
BCL2L15	0	1	1	0	7	7		VNN1		C4BPA;ATP10B;VNN1;ENTPD8;HRASLS2;CABP1;CARHSP1
AP4B1	0	3	3	0	0	0		GeneSpecificCopyNumber;STK11IP;IRF3
DCLRE1B	0	3	3	0	1	1		MCM4;KIF18A;SERPINH1		DNMT1
HIPK1	0	4	4	0	6	6		GeneSpecificCopyNumber;WDR47;HIPK3;SMC1A		WDR47;ZFR;HIPK3;ARHGEF12;WNK1;SMC1A
OLFML3	0	5	5	0	0	0		EMILIN1;FGF2;TMEM132B;SERPINF1;MC4R
SYT6	0	2	2	0	1	1		COL22A1;TMC5		SLC26A2
TRIM33	0	7	7	0	1	1		RSC1A1;HIAT1;TMEM170B;DIP2B;G2E3;THOC2;XIAP		THOC2
BCAS2	0	7	7	1	7	8		GeneSpecificCopyNumber;TXNDC9;SSB;EAPP;PIGA;WBP5;PSMD10	IQSEC1	TXNDC9;SSB;SUMO1;DCTN6;MRPL50;EAPP;PSMD10
DENND2C	0	5	5	0	10	10		CLCA4;REL;PPM1L;HSPA4L;FAM83B		PTAFR;ETV3;REL;PPM1L;NIPAL1;HSPA4L;FAM83B;CLVS2;FRMD6;KLF8
AMPD1	1	8	9	0	10	10	TGM7	MYOM3;LRTM1;IGJ;PRKCQ;MYOZ1;DUPD1;MYBPC2;C20orf166		MYOM3;LRRC39;MYOT;PRKCQ;MYOZ1;DUPD1;HOXC10;CAPN3;WDR62;MB
NRAS	0	2	2	0	0	0		PPP4R2;RBM12
SIKE1	0	8	8	0	2	2		GeneSpecificCopyNumber;ZMYM1;LIN9;ALS2;BBS7;RAB33B;ZNF260;ZNF175		SMAD5;ZNF280C
TSPAN2	0	8	8	0	9	9		MITF;KLHL5;HOPX;CALD1;PTPLAD2;RSU1;MSRB3;DACT3		TMEM43;MITF;SCHIP1;PLN;CALD1;PTPLAD2;RSU1;ST5;EFHC2
NGF	0	5	5	0	2	2		IGFBP7;ELN;ASZ1;FAM150A;SNAI1		ASZ1;SNAI1
VANGL1	0	5	5	1	3	4		PTPRF;SLC30A7;TTC30B;ZNF260;ATP9A	ZSCAN18	ACVR1;ABHD15;ATP9A
CASQ2	0	9	9	0	8	8		HSPB7;KBTBD12;MORF4;ASB5;NPY6R;PPP2R2B;TBX18;ACTC1;SH3BGR		HSPB7;KBTBD12;ASB5;MEF2C;TBX18;ACTC1;SRL;DMPK
NHLH2	0	4	4	0	0	0		LPGAT1;ANXA8L2;DDX25;FUT6
SLC22A15	0	4	4	0	1	1		STX6;PRICKLE4;RTTN;SLC25A43		SLC25A43
ATP1A1	1	5	6	1	5	6	FAM111A	CELSR2;SLC26A2;ITPR3;KCNQ1;SEMA4B	RAD51C	HS6ST1;SLC26A2;PTK2;ACVR1B;SEMA4B
CD58	0	1	1	1	0	1		ARPC5	TBL1X
IGSF3	0	6	6	0	3	3		GRHL1;SERTAD2;SLITRK3;PKIA;NFRKB;RPS6KA5		GRHL1;SERTAD2;PAK6
CD2	0	7	7	0	7	7		CXCR6;CCR5;CD6;CD3E;CD3D;UBASH3A;CXCR3		STAT4;CCR5;CD6;CD3E;CD3D;UBASH3A;CXCR3
PTGFRN	1	6	7	1	9	10	MCEE	LTBP1;ANTXR1;DCBLD2;PDE5A;CACNA1C;GPC4	GBA2	LTBP1;ACVR1;MRAS;AFAP1;PAM;FKBP9;ATP2A2;GLG1;GPC4
CD101	0	4	4	0	0	0		TFDP2;CFTR;GPR114;CLEC10A
TTF2	0	2	2	0	3	3		INCENP;PRR11		RAPGEF5;XPO7;ATL3
TRIM45	0	4	4	0	2	2		ZNF514;EYA1;KIAA1683;SCML1		GPR125;TARSL2
VTCN1	0	3	3	0	6	6		CAPN8;KRT4;VGLL1		CFH;C1orf106;CAPN8;EGOT;KRT4;VGLL1
MAN1A2	0	5	5	0	12	12		SLC30A6;CLOCK;REST;CCPG1;MYO9A		AMIGO1;ATF6;SLC30A1;PRKAR2A;ZBTB38;FNDC3B;CLOCK;UBR2;ATL3;AP4E1;FAM63B;ERCC4
FAM46C	0	4	4	0	1	1		VSNL1;ITGA6;IL22RA2;GPRC5C		ITGA6
GDAP2	0	3	3	0	5	5		GeneSpecificCopyNumber;SNX27;RPE		SLC30A7;BLZF1;RPE;ARIH1;RAB22A
WDR3	0	4	4	0	17	17		GeneSpecificCopyNumber;WDR43;POLR1B;PPAT		C1orf109;SERBP1;URB2;CHML;TFB2M;WDR43;LRPPRC;POLR1B;HSPD1;WDR12;XYLB;PPAT;MTDH;CLPX;NOL11;TAF4B;GART
TBX15	0	3	3	0	11	11		MYOT;PPP1R3A;NRAP		EXTL1;C2orf71;SMYD1;MYOT;PPP1R3A;NRAP;GPD1;MYH7;ESRRB;MYLPF;CKM
WARS2	0	3	3	0	1	1		GeneSpecificCopyNumber;ACSM3;MRPL45		SIX1
HAO2	0	0	0	0	14	14				SLC3A1;PRSS45;C6orf164;STK31;GLIPR1;GUCY1B2;C15orf48;C2CD4B;UMOD;MT3;CILP2;GDAP1L1;MMP9;IL13RA2
HSD3B2	0	2	2	0	0	0		ZPLD1;ADAM7
ZNF697	0	3	3	0	6	6		EDEM3;RMI1;ERBB3		PDZRN3;AMACR;RMI1;C9orf152;DCLRE1A;CECR6
PHGDH	0	3	3	0	1	1		SLAMF9;ZDHHC14;DNASE2		C3orf37
HMGCS2	0	2	2	0	2	2		CFC1B;SDR16C5		SDR16C5;GAN
REG4	0	1	1	0	1	1		PSD2		CYP3A4
NBPF7	0	1	1	0	0	0		PSD2
NOTCH2	0	7	7	0	7	7		GeneSpecificCopyNumber;TMEM131;RREB1;E2F7;MYO9A;CXADR;STS		TMEM131;KLF3;ZNF827;RREB1;RC3H2;FAM83G;CXADR
FAM72B	0	2	2	0	3	3		FAM72A;H2AFX		FAM72A;EME1;UBE2C
HIST2H2BA	0	1	1	0	3	3		FITM2		GPR27;HIST1H2BE;DDTL
FCGR1B	0	2	2	0	1	1		C9orf47;HCST		HLA-DQB1
PPIAL4G	0	4	4	0	3	3		C3orf35;PPIA;RPL13AP6;SNHG9		C8orf59;SNHG9;ARRB2
FAM72D	0	1	1	0	2	2		NUF2		NUF2;BLM
NBPF9	0	5	5	0	5	5		MYSM1;CCDC142;RGPD3;USP49;RIMS4		MYSM1;ARHGAP29;POM121;MAN2A2;NPEPPS
PDE4DIP	0	11	11	0	7	7		TPM3;TMEM182;CMYA5;FSD1L;SPTB;DPF3;SLC24A4;ALPK3;TBC1D24;CACNB1;ATP1B4		TPM3;EGLN1;TMEM182;ENAM;TRIM55;ABLIM1;DPF3
SEC22B	0	7	7	0	6	6		SEC31A;DAP;ARCN1;ARL1;SLC39A9;AZU1;MORF4L2		CAPZA1;GORASP2;RAB18;ARCN1;TMED2;SLC39A9
NOTCH2NL	0	1	1	0	0	0		BNIP1
NBPF10	0	2	2	0	0	0		GON4L;SOCS7
HFE2	0	5	5	0	1	1		CA3;MYOZ1;MYF6;ABCC12;SMPX		PPP1R14C
TXNIP	1	3	4	0	1	1	SLC25A33	DDIT4;FUT4;ARRDC4		ARRDC4
POLR3GL	1	11	12	1	4	5	GATAD2A	CCDC115;ZCWPW1;PRR13;BATF;IFI27L2;NGRN;NUDT7;SUPT4H1;ZNF563;HCST;RRAS	GATAD2A	PBXIP1;CCDC115;NGRN;CFDP1
ANKRD34A	0	6	6	0	3	3		SLC6A18;ADCY2;SEMA4G;LRRC16B;SEZ6;PHOSPHO1		SLC6A18;NKAIN2;NODAL
LIX1L	1	3	4	1	1	2	VPS37B	GNAI2;DPYSL2;NOVA1	LRRC8E	GNAI2
RBM8A	1	3	4	0	1	1	XKR8	ILF2;GPATCH4;HNRNPM		ILF2
GNRHR2	2	2	4	2	4	6	RNASEH1;CFLAR	SPHAR;FAM104B	ELP2;ABCB7	C3orf62;WDR5B;NANOS1;TRAPPC2
PEX11B	0	3	3	0	0	0		TMCO1;ADIPOR1;NSL1
ITGA10	0	5	5	0	0	0		TDRD10;KIAA0907;NOTCH4;SLC5A4;MAGEA4
ANKRD35	0	4	4	0	10	10		ARHGAP22;NAALADL1;ADAD2;TCEAL2		NBL1;S100A16;SLC27A3;GJC2;ART5;SHF;CCDC102A;RND2;SYNGR1;TCEAL2
PIAS3	0	3	3	0	2	2		GNPTAB;OTOR;LSM14B		WDR26;PRKCD
NUDT17	0	4	4	0	0	0		AMIGO2;FBF1;RGN;ZCCHC18
POLR3C	0	3	3	1	1	2		GeneSpecificCopyNumber;APLF;POLR1E	SETD8	UTP14A
CD160	0	2	2	0	1	1		CARD16;CAPN3		E2F6
PDZK1	0	4	4	0	5	5		TEDDM1;SLC30A3;C2orf82;MGAM		TEDDM1;SLC30A3;CPLX2;FREM1;C19orf77
GPR89A	0	4	4	0	2	2		GeneSpecificCopyNumber;CREB3L4;SLC1A4;ALG8		CREB3L4;NLRP12
GPR89C	0	0	0	0	0	0
PDZK1P1	0	2	2	1	2	3		GOLGA2B;STRC	PSMD1	ADAT2;GOLGA2B
PRKAB2	0	4	4	0	4	4		NPY6R;KLHL33;CFL2;RAB9B		USO1;LSM11;TTLL11;ZRANB1
FMO5	0	7	7	0	10	10		C1orf115;GNE;SLC43A1;GLYATL1;ITPR2;PKD1L3;ST6GALNAC1		OVGP1;GNE;QSER1;GLYATL1;ITPR2;SERPINA3;BBS4;PKD1L3;WIPI1;ST6GALNAC1
CHD1L	1	3	4	0	1	1	SDC4	GeneSpecificCopyNumber;B4GALT3;PRPS1		IARS2
BCL9	0	7	7	0	5	5		GeneSpecificCopyNumber;SMG7;BRPF3;ETV1;DIP2B;WASF3;CBFA2T2		PCNXL2;TMEM184C;ARHGAP32;FBXL14;PFAS
ACP6	1	0	1	0	0	0	JAK1
GJA5	0	3	3	0	3	3		DHH;CLEC14A;CDH5		HYAL1;NPY1R;CLEC14A
GPR89B	0	0	0	0	0	0
NBPF14	0	0	0	0	0	0
PPIAL4D	0	1	1	0	0	0		CHRNA10
NBPF15	0	0	0	0	0	0
NBPF16	0	0	0	0	1	1				B4GALT4
FCGR1C	0	0	0	0	1	1				AIF1
PPIAL4C	0	1	1	0	2	2		PPIA		RPS18;PPIA
FCGR1A	0	2	2	0	6	6		HAVCR2;OLR1		FCGR3A;HAVCR2;PILRA;OLR1;SLC38A6;LILRB2
HIST2H2BF	0	2	2	0	0	0		HIST1H2BF;HIST1H2BM
HIST2H3D	0	2	2	0	2	2		HIST1H4B;HIST1H3H		HIST1H4B;HIST1H3H
HIST2H4A	0	2	2	0	3	3		HIST1H2AC;TMEM136		HIST1H2AC;HIST1H2BG;TMEM136
HIST2H3C	0	1	1	0	0	0		KCNJ14
HIST2H2AA3	0	4	4	0	4	4		HIST1H1C;HIST1H2BC;HIST1H2BD;HIST1H2AE		HIST1H1C;HIST1H2BC;HIST1H2BD;HIST1H2AE
HIST2H2BE	0	4	4	0	2	2		TRIM62;HIST1H2BC;HIST1H2AC;APOO		HIST1H2BC;HIST4H4
HIST2H2AC	0	5	5	0	4	4		HIST1H4C;GLI4;FAM27C;NDUFS8;C21orf119		HIST1H4C;HIST1H4J;NDUFS8;NRL
HIST2H2AB	0	1	1	0	1	1		EME2		HIST1H1E
BOLA1	0	3	3	0	5	5		KLHDC9;ZNF517;FLYWCH2		KLHDC9;C1orf35;SLC39A13;FLYWCH2;MRPL34
SV2A	0	5	5	0	3	3		FGD5;SERPING1;ENO2;HTR2A;PCDH11X		FGD5;RCOR2;ENO2
SF3B4	0	9	9	0	16	16		GeneSpecificCopyNumber;S100A11;UBE2Q1;PCBP1;PPP1R11;RELA;CCDC92;FAM71D;C19orf47		S100A11;UBAP2L;UBE2Q1;NCSTN;DEDD;ARL8A;PCBP1;RAB7A;YWHAZ;CDK9;CCDC86;RELA;PA2G4;FAM71D;MAPK7;SF3A2
MTMR11	0	5	5	0	8	8		TINAGL1;TRPC1;EPB41L2;KIAA1377;MAP3K12		MEIS1;TRPC1;SSBP2;SCARA3;ENO2;MAP3K12;CABYR;ZCCHC18
OTUD7B	1	8	9	0	3	3	SIRT5	GeneSpecificCopyNumber;CHRNG;EPHB3;JMY;TRAM2;PRKDC;RFX3;SMURF2		JMY;CREBBP;SMURF2
VPS45	1	3	4	0	1	1	NOB1	GeneSpecificCopyNumber;SNAPIN;NIT1		NIT1
PLEKHO1	0	6	6	0	9	9		SH2D2A;PDLIM4;CCDC107;TPM2;TNFSF12;GMFG		TMEM158;PDLIM4;CENPW;ACTB;CCDC107;PFN1;TRIP10;CACNA1A;EMP3
ANP32E	1	7	8	3	8	11	ERGIC1	RASSF5;ENAH;WIPF1;PSIP1;LPCAT2;APOBEC3H;IDS	CCDC125;ICA1;ESRP2	ATP1B1;VAMP4;ETNK2;RASSF5;PSIP1;ZFAND5;POLD3;TWSG1
CA14	1	7	8	0	8	8	MOXD1	RPE65;G0S2;ABHD6;CRIP3;CPNE6;GNAO1;SLC13A2		ABHD6;MTCH1;HRASLS5;REC8;GNAO1;RTDR1;GNAZ;RBBP7
APH1A	1	9	10	0	6	6	MYO1C	GeneSpecificCopyNumber;SLC39A1;PYGO2;FAM134A;DALRD3;ASS1;ARL6IP1;YIPF2;DNAL4		SLC39A1;PYGO2;CNGA1;SPPL3;SUMO3;DNAL4
C1orf54	0	7	7	0	8	8		GYPC;CRIP3;NAALADL1;IFI27L2;COPZ2;GMFG;LGALS1		GYPC;NAALADL1;RNASEH2B;IFI27L2;COPZ2;ADA;KCTD17;LGALS1
C1orf51	0	6	6	0	3	3		FAM46B;HYI;KLF15;FBP2;NR1D1;TEF		PER1;NR1D1;TEF
MRPS21	0	4	4	0	6	6		C19orf43;C19orf53;USE1;PIN4		MTX1;PPOX;C18orf21;C19orf43;USE1;PIN4
RPRD2	1	3	4	1	6	7	RASSF1	GATAD2B;TBC1D5;GNAQ	RASSF1	GATAD2B;DSTYK;TBC1D5;NSD1;ARID1B;MED13L
TARS2	0	5	5	0	3	3		GeneSpecificCopyNumber;WDR92;CCDC51;TBC1D9B;DNAJA3		FLAD1;AARS2;ZFP64
ECM1	0	5	5	0	1	1		C6orf15;LCN6;MMP2;COL6A2;FBLN1		MMP2
ADAMTSL4	0	2	2	0	5	5		SYNPO;FHL1		H19;NCAM1;USP2;KLHL33;SAMD4A
MCL1	0	9	9	1	8	9		GeneSpecificCopyNumber;ERRFI1;BCL10;CCRN4L;KLF6;EGR2;ADM;SLC2A3;DCUN1D3	ZNF19	ERRFI1;BCL10;PPP1R15B;MXD1;CCRN4L;KLF6;ADM;ZNF460
ENSA	0	6	6	0	5	5		GeneSpecificCopyNumber;FLAD1;CNIH4;RNFT2;HN1;MAP3K10		SNAPIN;CNIH4;C3orf37;GSC;PSMC4
GOLPH3L	0	7	7	0	0	0		GeneSpecificCopyNumber;GFPT1;CYBRD1;SH3RF1;CCDC110;MGAT2;LMAN1
CTSS	0	8	8	0	3	3		RASSF5;LY75;UBD;ADAMDEC1;BIRC3;SLC7A7;EVI2A;TLR8		NCF2;KYNU;CLEC7A
CTSK	0	9	9	0	11	11		CNIH3;ERMN;SFRP2;LRRC17;C1S;GLT8D2;MMP14;COL1A1;MMP9		CNIH3;TNFAIP6;FAP;SFRP2;LY96;NINJ2;GLT8D2;MMP14;GPR68;MMP2;RAB31
ARNT	1	5	6	0	2	2	ECHS1	FAM102B;GATAD2B;FBXO11;QKI;BICD2		RIT1;TRAK2
SETDB1	1	4	5	0	5	5	ATG4A	DENND4B;ZNF124;SETD1A;UTP14A		DENND4B;ZNF124;GPR125;CNOT2;ATXN7L3
ANXA9	0	2	2	0	4	4		HOXB8;FUT3		PRLR;KCNQ1;FUT3;SEMG1
FAM63A	2	4	6	1	4	5	ODF2;ERH	SMPDL3B;ARHGEF37;SYTL3;SNX33	ODF2	GBA;ARHGEF37;ZNF33B;CCPG1
PRUNE	0	6	6	0	2	2		GeneSpecificCopyNumber;NUCKS1;DCTN4;XPO7;ADIPOR2;RAB5B		PYGO2;NUCKS1
BNIPL	0	4	4	0	5	5		PRDM8;DUOXA1;CAPNS2;SLC16A5		UTS2;PRDM8;CYP3A5;SLC16A5;KLF8
C1orf56	1	3	4	0	1	1	FANCM	PIGV;DPM3;NDUFAF3		DPM3
MLLT11	0	8	8	0	2	2		GABRG1;GDAP1;NRP1;LRRTM3;SCN3B;KIF5A;MYADML2;UNC13A		MAPRE3;PFKM
GABPB2	0	3	3	0	2	2		TAF5L;TFDP2;RNF19A		ARHGEF11;WDR26
SEMA6C	0	7	7	0	4	4		SLC25A34;FNDC5;LRRC39;RAPSN;YPEL3;CORO6;TBKBP1		SLC25A34;GRB14;KALRN;AQP7
TNFAIP8L2	0	5	5	0	6	6		LST1;AMICA1;PYCARD;HCST;CYTH4		LST1;NFKBIE;AMICA1;LYL1;NCF4;CYTH4
SCNM1	0	4	4	1	2	3		NDUFS5;ITPKA;IL32;LIN37	FAM122A	SEPT1;LIN37
LYSMD1	0	4	4	0	5	5		GeneSpecificCopyNumber;BOD1;DPF2;CCL25		FAM189B;DPF2;ZNF174;TLK2;TRIM65
VPS72	0	5	5	0	0	0		GeneSpecificCopyNumber;UBE2Q1;DBN1;RNF5;BTBD2
ZNF687	0	6	6	0	2	2		GeneSpecificCopyNumber;ARHGEF11;PTPN23;ZNF646;RAI1;POLDIP3		WDR20;WNT3
PI4KB	0	6	6	1	1	2		GeneSpecificCopyNumber;SMG5;SNAP47;RBM23;FZR1;ARAF	INSIG1	SNAP47
RFX5	1	1	2	0	0	0	TOM1	KCNAB2
SELENBP1	0	5	5	0	0	0		SAMD11;NBL1;C2orf72;NR1H4;CTSH
PSMB4	0	8	8	0	5	5		GeneSpecificCopyNumber;DPM3;PSMB1;PIPSL;DRAP1;PSMB3;C18orf32;SOD1		DPM3;MRPL24;CNIH4;DRAP1;SOD1
POGZ	0	10	10	0	5	5		GeneSpecificCopyNumber;KCNS3;ZNF514;NKTR;SLC25A27;PRDM10;ZNF236;CCL25;LSM14A;ZNF345		ZNF621;RBM33;HOOK3;ZNF236;ZNF211
CGN	0	4	4	0	2	2		MFSD9;MARK2;CCDC88C;NWD1		MARK2;CCDC88C
TUFT1	0	3	3	0	1	1		GeneSpecificCopyNumber;PAIP2B;ADM		ARID3A
SNX27	0	1	1	0	5	5		ZYG11B		GDAP2;LONRF2;C5orf51;NR2F2;UBQLN2
CELF3	0	4	4	1	4	5		ELAVL4;SCG2;CALY;CHGA	SCRT1	ELAVL4;SCG2;TAGLN3;CALY
MRPL9	0	4	4	0	1	1		GeneSpecificCopyNumber;AP4M1;PTPN2;C18orf21		ZSCAN16
TDRKH	0	0	0	0	1	1				ELOVL5
LINGO4	0	3	3	0	0	0		DKK2;SALL4;SLC16A8
RORC	1	3	4	1	1	2	C9orf40	CRYL1;MKNK2;ACSS1	BTBD10	ACSS1
C2CD4D	0	5	5	0	4	4		GLYCTK;PART1;PWWP2B;PSPN;IRF2BP1		PART1;DACT2;CENPN;IRF2BP1
THEM5	0	1	1	0	0	0		STAG3L3
THEM4	0	6	6	0	1	1		GeneSpecificCopyNumber;CIAO1;PGAP2;MTERFD3;EPOR;C19orf12		CIAO1
S100A10	0	4	4	0	3	3		TEX15;AKR1C3;EVL;HMGN1		TEX15;SLCO5A1;PGRMC1
S100A11	1	10	11	0	10	10	GRB2	SH3BGRL3;SF3B4;PIGC;CYP27C1;REEP4;AQP6;PHF11;PSENEN;EYA2;CSTB		SF3B4;PIGC;MPV17;REEP4;CDK9;ARRDC1;TGIF1;SERTAD3;EYA2;CSTB
TCHH	0	0	0	0	0	0
HRNR	0	1	1	0	0	0		CBFA2T2
FLG	0	1	1	0	0	0		AHCYL2
FLG2	0	1	1	0	11	11		MUCL1		C1orf61;PIGM;LXN;GLYATL3;PCLO;CTTNBP2;DNAJC1;PIP4K2A;TTC36;MUCL1;KLK13
IVL	4	4	8	0	12	12	FXYD4;CHP2;CHST4;S1PR5	ARL14;MUC21;LY6D;C10orf99		CLCA2;PPARG;UPK1B;BHMT;FABP4;LY6D;PLIN2;C10orf99;H19;KRT6A;HAS3;DSG4
SPRR1A	0	2	2	0	2	2		UPK1B;GRB7		UPK1B;AKR1B10
SPRR3	0	1	1	0	5	5		KRT4		UPK1B;MUC21;KRT4;DSG4;CEACAM6
SPRR1B	0	2	2	0	1	1		KRT1;SBSN		SBSN
S100A12	1	2	3	0	3	3	ITLN2	CXCR1;CCL7		CXCR1;CMTM2;APOBEC3A
S100A8	0	5	5	0	2	2		TRH;HAS2;FCN1;CEACAM3;LILRA5		FPR1;APOBEC3A
S100A4	0	12	12	0	3	3		HSPB3;TMEM176A;COLEC10;PLAC9;GAL;PDE1B;IFI27L2;CCL14;CFD;FXYD1;GMFG;EMP3		PDE1B;CFD;EMP3
S100A3	0	3	3	0	8	8		LY6G6D;MGP;TIMP1		TNFRSF4;SPOCD1;PRRX2;LMO2;MGP;ISLR;STRA6;TIMP1
S100A2	0	7	7	0	13	13		TMEM40;DEFB1;DKK1;C12orf54;RHCG;KRT17;LGALS7		SFN;GJB3;TMEM40;GNL1;DEFB1;IFNE;KRT7;BATF;BNC1;RHCG;KRT17;GNA15;LGALS7
S100A16	0	7	7	0	1	1		ANKRD35;FHL2;TPRXL;PDLIM1;VWCE;ICAM2;MC4R		FHL2
S100A14	0	8	8	0	8	8		CYP4B1;NPPC;TMEM40;GATA3;FOLR1;TGM1;RHCG;NCCRP1		GJB5;CYP4B1;BCAR3;CRABP2;GATA3;PDLIM1;TGM1;EFNB1
S100A13	0	5	5	0	12	12		GSTO1;IFI27L2;COX7A1;PRR24;TIMP1		TRNAU1AP;DUSP23;CLTB;ARL6IP4;PSMC1;IFI27L2;SYCE1L;PRR24;NOSIP;CST3;ATP5E;TIMP1
S100A1	0	4	4	0	3	3		TNNI1;XIRP1;TNNC1;CARNS1		TNNI1;CARNS1;CHRNB1
SNAPIN	0	3	3	0	2	2		ENSA;PRKAG1;UNC119		VPS45;UNC119
ILF2	0	6	6	1	8	9		GeneSpecificCopyNumber;RBM8A;TIMM17A;RARS;CCT2;EIF4A3	CHIC1	RBM8A;DAP3;SSR2;GPN1;SRP19;CCT2;PSMA6;EIF4A3
NPR1	0	6	6	0	2	2		FLT4;MGAM;MMRN2;MMP3;HBA2;HSPA12B		MMRN2;ACVRL1
INTS3	0	6	6	1	0	1		GeneSpecificCopyNumber;SMPD4;STK36;RBM5;APBB3;KCNQ1OT1	GDE1
SLC27A3	0	1	1	0	0	0		ANKRD35
GATAD2B	0	3	3	0	8	8		GeneSpecificCopyNumber;RPRD2;SETD1B		RPRD2;ARNT;POGK;RMND5A;NR2C2;CNOT4;ZNF286A;MECP2
DENND4B	0	3	3	0	7	7		SETDB1;INPPL1;SBF1		SETDB1;PLXNA1;SH3BP2;PAPD7;INPPL1;TRIM25;SBF1
CRTC2	0	4	4	0	5	5		GeneSpecificCopyNumber;TMEM81;ANKRD13D;MED15		TMEM81;CDK2AP2;MBD6;GIT1;MED15
SLC39A1	0	4	4	1	3	4		GeneSpecificCopyNumber;APH1A;ANKH;DNASE2	PIK3C2B	APH1A;ANKH;SEPHS2
CREB3L4	1	4	5	1	11	12	ENAH	GPR89A;SPDEF;SYNGR2;KLK2	ENAH	GPR89A;SPDEF;PPAPDC1B;NANS;CORO1B;SUOX;HN1L;TXNDC11;SYNGR2;KLK2;ENTPD6
RPS27	0	1	1	0	0	0		RPS3A
NUP210L	0	1	1	0	11	11		GFAP		ERMN;ST6GAL1;GSTCD;LOH12CR1;PDX1;SEMA4B;HSD17B2;VTN;GFAP;AQP4;FPR3
TPM3	0	9	9	0	3	3		PDE4DIP;STX6;TNNI1;HOXC8;MYF6;MYL2;KCTD5;MYL12A;WDR62		PDE4DIP;AKR1B10;MYL12A
C1orf189	0	7	7	0	8	8		TCTEX1D4;DNAH12;CCDC37;C7orf57;KRT20;DNAI2;C22orf15		TCTEX1D4;FAM179A;DNAH12;WDR38;SPAG6;GPR123;DNAI2;C22orf15
C1orf43	0	6	6	0	3	3		GeneSpecificCopyNumber;ADIPOR1;HSPD1;NDUFB4;RNF41;CNIH		B4GALT3;ADIPOR1;SRP72
UBAP2L	0	8	8	1	7	8		GeneSpecificCopyNumber;SF3B4;AHCTF1;WDR82;WHSC1;BRD2;SAMD4B;HNRNPUL1	NR1H3	WDR82;MEX3C;KHSRP;SAMD4B;HNRNPUL1;NCOA6;ELK1
HAX1	0	3	3	0	4	4		SELK;PFDN1;ATP5SL		SELK;PFDN1;TBPL1;TIMM17B
AQP10	0	5	5	0	6	6		RP1;COLEC10;ANKRD34C;TEKT1;SLC47A2		LDLRAD1;WDR63;RP1;CNGA4;GPR162;ANKRD34C
ATP8B2	0	7	7	0	5	5		RPS6KA2;GRB10;TMCO3;ABAT;CAMTA2;GDF15;ARX		FSTL1;SLC38A4;TMCO3;TTC7B;MYO5A
IL6R	0	4	4	0	2	2		ATF6;CDC14B;NFATC2;CELSR1		WWTR1;CDC14B
SHE	0	6	6	0	6	6		FGD5;ARHGAP31;PREX2;LRP6;ELK3;CYYR1		PEAR1;FGD5;SNRK;SYT15;MMRN2;CYYR1
TDRD10	0	3	3	0	1	1		LTK;HIC1;MPPED1		ITGA10
UBE2Q1	0	2	2	0	3	3		GeneSpecificCopyNumber;SF3B4		SF3B4;VPS72;TRIM8
CHRNB2	0	6	6	0	5	5		CYP27C1;CDK5R2;ACTL6B;SCRT1;SEZ6;RUNDC3A		MARCH4;CDK5R2;RAB3C;SCRT1;TMEM151A
ADAR	0	11	11	0	3	3		GeneSpecificCopyNumber;RBBP5;STAT1;DAG1;HERC6;PRKDC;DDX58;OAS3;DHX8;RNF213;SLC9A7		SMG7;STAT1;OAS3
PMVK	0	7	7	0	1	1		GPATCH4;MAN1B1;POLR2L;B3GAT3;DECR2;C17orf89;ARFRP1		MAN1B1
PBXIP1	0	6	6	0	7	7		TPRG1L;POLR3GL;LAMB2;MRGPRF;COPZ2;GRIK5		LAMB2;SOD3;FAM50B;HTRA1;LEPREL2;COPZ2;CD99L2
PYGO2	0	5	5	0	5	5		XKR8;RNF220;APH1A;PRUNE;FIZ1		APH1A;USP21;ZNF2;EIF1AD;GFER
SHC1	0	1	1	0	2	2		GeneSpecificCopyNumber		DPP9;CIC
CKS1B	0	8	8	1	7	8		TIMM17A;KATNA1;MRPL11;TUBA1B;DCTPP1;C17orf53;TYMS;HAUS8	OSBPL5	TIMM17A;GMNN;MRPL11;TUBA1B;DCTPP1;SAE1;RAE1
FLAD1	0	5	5	0	4	4		NOC2L;TARS2;PUS1;PGP;BOLA2		ENSA;PPOX;TSPAN17;AHCY
LENEP	0	2	2	0	1	1		HIST1H2AK;C9orf163		SLC16A8
ZBTB7B	1	5	6	1	5	6	LDHB	CASZ1;MAP2;CXXC5;ADRBK1;CBX4	LDHB	CASZ1;CXXC5;ADCY6;CBX4;PRR19
DCST2	0	5	5	0	9	9		FAM193B;AGER;SLC25A29;CPLX3;HSF4		NPPA;PTPRVP;TTLL3;APTX;EXD3;HSF4;CDRT4;PRAM1;ZNF404
ADAM15	0	3	3	0	1	1		CLPTM1L;ZDHHC24;PCYT2		GAS2L1
EFNA4	1	4	5	0	2	2	MYT1	TRAPPC3;LSM2;TMEM186;PRR19		SETMAR;PRR19
EFNA1	1	6	7	0	3	3	LCMT2	CLDN4;SOX9;SERTAD1;BCL3;KRTAP13-2;CBR3		TACSTD2;UBE2B;MESDC1
DPM3	0	9	9	0	10	10		C1orf56;PSMB4;C5orf45;FKBP2;NME3;NDUFA3;ROMO1;SDF2L1;RPL39		RER1;C1orf56;PSMB4;TSTD1;NME3;PSPN;NDUFA3;ROMO1;SDF2L1;RPL39
TRIM46	0	11	11	0	2	2		RPL32P3;MRPS22;PRICKLE4;IFT140;PRSS27;KCTD19;ALOX15;TMEM105;GDAP1L1;PTK6;CT45A1		B4GALNT4;TMEM105
MUC1	0	1	1	0	6	6		CSTA		KMO;CSTA;LRRIQ4;TMPRSS13;A2ML1;SEPHS2
THBS3	0	4	4	1	2	3		SCNN1D;MST1;CCDC84;FOXS1	PEX19	PLXDC1;C1QTNF6
MTX1	0	2	2	0	0	0		MRPS21;FAM195A
GBAP1	1	4	5	0	0	0	DNM2	CORT;BLOC1S1;CNFN;PRR24
GBA	4	4	8	0	3	3	SIRT3;FAM195B;GADD45GIP1;ZNF580	FAM63A;ARHGEF37;TPP1;TSHZ2		GSTA3;GPNMB;ZNF552
FAM189B	1	4	5	0	1	1	CTAGE5	GeneSpecificCopyNumber;LYSMD1;IP6K1;WIZ		ANKH
SCAMP3	0	5	5	0	2	2		GeneSpecificCopyNumber;B4GALT3;CYB561D2;NUDT16L1;YIF1B		XRRA1;RENBP
CLK2	0	8	8	1	2	3		GeneSpecificCopyNumber;CCNL2;ZNF513;CLK1;CCDC66;DPF2;SUZ12P;DCAF15	GDE1	ORAOV1;GRIPAP1
HCN3	0	5	5	0	1	1		AHRR;KRTAP5-1;LRRC16B;CCDC120;FAM122B		KRTAP5-1
PKLR	0	2	2	1	2	3		CCDC85B;RPS28	HNRNPA1L2	NENF;MFSD2B
FDPS	0	3	3	0	4	4		DRGX;DHCR7;PSMA7		PEX10;EPHB4;RTN4R;CTAG1B
ASH1L	0	6	6	0	4	4		GeneSpecificCopyNumber;USP34;RAD54L2;NHLRC2;RSF1;HELZ		USP34;XPO4;HELZ;MID2
MSTO1	0	2	2	0	1	1		CNOT3;HM13		SEC61A1
YY1AP1	0	3	3	0	1	1		GeneSpecificCopyNumber;PHC2;DPF2		DPF2
DAP3	0	5	5	0	2	2		GeneSpecificCopyNumber;ILF2;MRPS14;RGS10;CDK4		TFB2M;PSMA1
GON4L	0	3	3	1	11	12		TPR;SRRM2;GPATCH8	RNF7	LRIG2;NBPF10;TPR;MDC1;FKBP15;RNF169;UBE3B;SRRM2;DHX8;GPATCH8;BPTF
SYT11	0	7	7	0	4	4		NEGR1;NFASC;CNTN2;ZEB2;EPHA3;TIMP2;HEPH		NFASC;C14orf37;TIMP2;HEPH
RIT1	1	3	4	0	0	0	INTS5	GeneSpecificCopyNumber;ARNT;TIPRL
KIAA0907	0	9	9	0	7	7		GeneSpecificCopyNumber;C1orf63;ZRANB2;MDM4;PNN;WDR90;EME2;LENG8;RBM39		C1orf63;ITGA10;LHX4;MDM4;SNHG1;PNN;RBM39
ARHGEF2	0	9	9	0	6	6		INPP5B;TMCC2;SEMA4C;CD200;CALHM2;MAP3K12;SH2B3;PLCG2;SIRPA		INPP5B;TMCC2;CALHM2;MAP3K12;SLCO3A1;PLCG2
SSR2	0	6	6	0	5	5		GeneSpecificCopyNumber;ILF2;OSTC;SEC61B;PPIB;TOMM22		PPIB;DHRS13;RPL19;C19orf10;YIPF2
UBQLN4	1	3	4	0	0	0	DUSP11	GeneSpecificCopyNumber;FKBP4;KCNJ2
RAB25	0	5	5	0	2	2		GeneSpecificCopyNumber;THAP4;MAPKAPK3;OCIAD2;JUP		C1orf172;THAP4
MEX3A	0	5	5	1	14	15		RCC2;KDM5B;DBN1;SBK1;TCF3	SYTL3	RCC2;CEP170;HNRNPA0;E2F3;TUBB;ZBTB12;NFYA;ODF2;FAM60A;TDP1;SBK1;ANKRD13B;TCF3;ILF3
LMNA	0	5	5	0	2	2		ARID5A;GNL1;JDP2;ODF3L1;SERTAD1		JDP2;ODF3L1
SEMA4A	1	2	3	0	0	0	OPTN	GeneSpecificCopyNumber;SUOX
SLC25A44	0	17	17	1	5	6		GeneSpecificCopyNumber;URB2;ABHD5;ALAS1;C5orf30;ABCF1;DOLK;PPRC1;ANKRD52;PIP4K2C;FURIN;C16orf72;TMEM104;LDLR;OPA3;NDRG3;PTPN1	ZNF350	GORASP2;CHUK;PIP4K2C;KPNA2;YTHDF1
PMF1	1	3	4	0	1	1	CREB3L2	PHPT1;OTUB1;SARNP		TMED1
BGLAP	0	4	4	0	4	4		C2orf82;EXOSC8;DNAJC17;ZNF358		C2orf82;EXOSC8;MT3;ZNF358
PAQR6	0	5	5	0	4	4		SS18L2;HIST1H2AE;PRR22;YJEFN3;PHF21B		SNHG3;HIST1H2AE;TMEM180;PHF21B
SMG5	0	6	6	1	4	5		GeneSpecificCopyNumber;TSPAN17;INTS1;GOLGA3;TMEM8A;CNOT3	ANXA4	PI4KB;TNK2;CNOT3;ARFGAP1
TMEM79	0	3	3	2	3	5		MAF;CECR6;BEX1	MYO1B;PCA3	LRRFIP2;CUX1;MAF
C1orf85	0	9	9	0	7	7		GeneSpecificCopyNumber;AGTRAP;SEL1L3;SLC35B2;ASTN2;TMEM98;NAGLU;PEPD;AP1B1		AGTRAP;PRDX6;CYB5R1;TM2D2;TMEM98;PEPD;AP1B1
CCT3	0	5	5	0	4	4		GeneSpecificCopyNumber;CCT4;CCT7;VARS;PA2G4		CCT4;CCT5;EIF3B;CCT8
RHBG	0	1	1	0	0	0		LCN1
C1orf61	0	1	1	0	8	8		FLG2		CRB1;ALG3;TWISTNB;RELN;MRRF;SLC1A2;AASDHPPT;PLTP
MEF2D	0	4	4	0	4	4		FOSL2;ASB1;TLN1;DMWD		FOSL2;DIP2C;CRY2;LATS2
IQGAP3	0	7	7	0	7	7		GeneSpecificCopyNumber;CCDC150;ARHGAP11B;PRC1;KIF18B;GAGE2D;KIF4A		EXO1;CELSR3;ARHGAP11B;PRC1;KIF18B;SKA1;KIF4A
APOA1BP	0	7	7	0	5	5		GeneSpecificCopyNumber;LSM10;CCT7;NDUFB2;PELI3;PRDX2;TMEM187		NENF;CCT7;NDUFB2;PRDX2;XRCC6
GPATCH4	1	3	4	1	9	10	GNAS	TIMM17A;NOP14;GRWD1	VPS11	RBM8A;PMVK;B4GALT3;TIMM17A;NOP14;ABCF1;IMPA2;HNRNPM;PES1
HAPLN2	0	5	5	0	13	13		LIMS2;IL17B;CRIP3;RARRES2;C1QTNF4		LIMS2;IL17B;CRIP3;FBXW5;LCNL1;C1QTNF4;PPP1R1A;CABP1;CKB;C16orf86;ADAD2;CFD;LYL1
BCAN	0	6	6	0	1	1		SCN1A;CAMP;EDDM3B;ANKRD26P1;GFAP;NCAN		FAM5B
NES	0	4	4	0	6	6		SYNPO;CSPG4;TBXA2R;MAMSTR		KLHL30;SYNPO;RCAN2;PPAPDC3;EHBP1L1;MAMSTR
CRABP2	0	10	10	0	9	9		PPM1J;S100A14;CYP27C1;WNT10A;CCNI2;DUSP4;ASS1;AFAP1L2;FGFR2;OVOL1		TMEM51;RASSF5;HS6ST1;DUSP4;SAMD12;ASS1;SSH3;IQCK;TJP3
ISG20L2	0	8	8	1	4	5		GeneSpecificCopyNumber;GMEB1;METTL13;KDM5B;PPP1R15B;PNO1;MARS2;BRD2	THAP3	F11R;KDM5B;PPP1R15B;CNNM4
MRPL24	0	8	8	0	5	5		GeneSpecificCopyNumber;PSMB4;KLHDC9;GEMIN6;PFDN6;BOLA2;ATP5H;EXOSC5		KLHDC9;GEMIN6;NHP2;BOLA2;NDUFV3
HDGF	0	3	3	0	6	6		UCK2;SSRP1;MTL5		UCK2;IL17RB;SF3B2;GAL;MTL5;LAS1L
PRCC	1	8	9	0	0	0	NHLRC3	GeneSpecificCopyNumber;DEDD;TIMM17A;ARL8A;TMEM132A;C16orf91;TBC1D10B;RBM10
SH2D2A	0	5	5	0	5	5		GPR171;CD7;GMFG;SLA2;RGL4		PLEKHO1;GPR171;GZMB;CD7;LAIR2
INSRR	0	2	2	0	4	4		FOXI1;CYP3A7		SLC2A5;CYP3A7;ATP6V0A4;HMX2
PEAR1	0	8	8	0	9	9		PTCH2;SHE;CD34;SCN7A;RFTN2;FHL5;CDH5;SHANK3		GRIK3;CD34;ADCY3;RFTN2;SLC6A1;GRIP2;EBF1;FHL5;ANGPT4
ARHGEF11	1	4	5	0	7	7	ADI1	GABPB2;PHF2;PRR12;TFE3		CELSR2;ZNF687;RNF217;PHF2;PPFIA1;ANKRD42;PRR12
ETV3L	0	0	0	0	0	0
ETV3	0	5	5	0	13	13		DENND2C;REL;CCNT1;ZNF426;ZNF134		GPR157;REL;EXOC6B;RNF168;NIPAL1;ZNF827;EGFR;CCNT1;DHX8;ZNF426;ZNF134;SON;UTY
FCRL5	0	6	6	0	9	9		CXCR2P1;IRF4;VNN1;PNOC;KIAA0125;TNFRSF17		TAS1R3;LAX1;IRF4;PNOC;POU2AF1;KIAA0125;TNFRSF17;ZBP1;SLC17A9
FCRL4	1	5	6	0	8	8	GZMA	IRF4;IL22RA2;MYBPC3;MS4A1;CD22		CPNE5;IL22RA2;MS4A1;POU2AF1;IL21R;CD19;GPR114;SPIB
FCRL3	0	6	6	0	5	5		FCRLA;FAIM3;CR2;GZMK;TREML2;IKZF3		FCRLA;RCSD1;FAIM3;TREML2;HSF5
FCRL2	0	3	3	0	2	2		SAMD9L;MS4A1;CD79A		TMEM163;CD79A
FCRL1	0	7	7	0	8	8		CNR2;PARP15;TREML2;SLC10A5;E2F5;C8orf31;MS4A1		E2F2;CNR2;BTLA;PARP15;TIMD4;TREML2;C8orf31;MS4A1
CD5L	0	0	0	1	33	34			LEP	MSH6;LRRTM4;CXCR2P1;PNKD;SEMA5B;BCHE;TMEM212;SLBP;HAUS3;FAM173B;RNF14;VIP;STMN4;GNG10;FAM160A2;GNG3;WNT11;IAPP;SLC25A30;ARRDC4;ABCC11;NLRC5;TUSC5;SCO1;ULK2;KCNJ2;ATCAY;UHRF1;OGFR;PHF16;SUV39H1;PPP1R3F;CENPI
KIRREL	0	10	10	0	18	18		DDR2;PTPN14;GDF7;HEG1;ADAM22;ASAP1;NACC2;ARHGEF17;FBN1;NHSL2		HSPG2;DDR2;ROCK2;GDF7;HEG1;GDNF;PCDHGA9;HRH2;ARL10;ASAP1;KIAA1432;NACC2;PLCE1;ARHGEF17;SLC16A7;FBN1;SNX29;NHSL2
CD1A	0	2	2	0	3	3		UBD;GPR114		RNF186;UBD;ALOX5AP
CD1E	0	5	5	0	4	4		CD207;ANKRD55;CD3G;FLT3;CLEC10A		RGS18;CD207;FLT3;CLEC10A
PYHIN1	0	5	5	0	8	8		STAT4;TRAT1;GZMK;CRTAM;SIRPG		PTPN22;TRAF3IP3;STAT4;TIGIT;SAMD3;CRTAM;ZNF101;SIRPG
IFI16	0	6	6	0	10	10		CSF1;CFH;ARL4C;HRH1;CCDC109B;CASP1		CSF1;CCDC109B;SERPINB1;SERPINB9;TMEM71;HTR7;TRIM22;CASP1;TMEM106A;SIRPA
AIM2	0	1	1	0	5	5		SP140		FAM159A;FCRLA;FAM177B;SP140;TMEM156
CADM3	0	1	1	0	0	0		HAPLN3
DARC	0	11	11	0	7	7		SELP;ECSCR;FABP4;NNMT;ESR2;CCL14;CCL23;CSF3;SPHK1;HAS1;IL3RA		ECSCR;RAMP3;C10orf10;NNMT;CTSG;CCL14;SPHK1
CRP	0	3	3	0	1	1		FGG;CTRB2;MAGEA4		FGG
DUSP23	0	4	4	0	2	2		S100A13;GUK1;CYP21A2;IER5L		PSORS1C1;RBM42
FCRL6	0	2	2	0	3	3		CD8A;NLRC5		CD8A;NLRC5;MIAT
SLAMF8	0	9	9	0	6	6		CHI3L1;CXCL9;CD74;SCML4;ADAMDEC1;IL2RA;SLC7A7;SIGLEC10;LAIR1		CYTIP;SCML4;SLA;IL2RA;IL12RB1;SIGLEC10
C1orf204	0	1	1	0	0	0		INPP5B
CCDC19	0	6	6	0	6	6		DCDC2B;TCTEX1D4;DNAH12;SNTN;FOXJ1;SPEF1		DCDC2B;ZBBX;LRRC10B;C17orf72;FOXJ1;CXorf30
TAGLN2	0	13	13	0	7	7		PRDX1;PDZK1IP1;SH3BP5;ARPC1B;SDR16C5;ANXA2P2;LIPF;PDLIM1;KRT80;PYGL;SLFN11;TRIM47;ERF		CMTM7;ANXA2P2;UCP2;KRT80;PYGL;CRIP1;ERF
IGSF9	0	1	1	1	0	1		PRDM15	NDUFA5
SLAMF9	0	1	1	0	2	2		HMGCL		PHGDH;SLC16A14
PIGM	1	7	8	0	2	2	DCAF15	GeneSpecificCopyNumber;FLG2;RBM47;TMEM192;ERGIC1;SSR1;INTS5		PLA2G12A;TMEM192
KCNJ10	0	3	3	0	4	4		GUCA2A;IRF1;KRTAP13-2		IRF1;HBEGF;EGR2;KRTAP13-2
IGSF8	0	5	5	2	2	4		GeneSpecificCopyNumber;ARL8A;PLOD3;HCN2;BCAM	TRAK2;ALKBH8	FAM174A;BCAM
ATP1A2	0	9	9	0	7	7		ADCY5;KY;IP6K3;BMPER;SVIL;SLC2A4;KCNB1;TMEM35;GABRQ		KY;EPM2A;SVIL;LDB3;SCN2B;SGCG;KCNB1
ATP1A4	0	3	3	0	2	2		GSTM1;SLC2A9;SLC46A2		GSTM1;SLC2A9
CASQ1	0	7	7	0	5	5		MYL1;MYOT;DUPD1;ANKRD2;MYH7;SRL;CKM		ACTN2;DUPD1;NRAP;HOXC10;CKM
PEA15	0	6	6	0	4	4		PFDN1;LAT2;HABP4;HSPA2;PKIG;YWHAH		DNM1L;HSPA2;AKT1;YWHAH
DCAF8	0	4	4	0	0	0		GeneSpecificCopyNumber;MFN2;ZNF248;EZH1
PEX19	2	8	10	1	5	6	THBS3;PTMA	GeneSpecificCopyNumber;ALDH9A1;LANCL1;PRKG2;MRPL49;LIN52;RBBP9;GPRASP2	PTMA	ALDH9A1;MRPL49;LIN52;RPRD1A;GPRASP2
COPA	0	8	8	0	12	12		GeneSpecificCopyNumber;LRRC41;EAF1;SEC31A;SEC24D;KIF13B;PDXDC1;UBFD1		LRRC41;COPB2;SEC31A;PRRC1;GOLGA5;CYFIP1;PDXDC1;UBFD1;GOSR1;CLTC;ZNF275;BRCC3
NCSTN	2	6	8	2	5	7	XPA;YIF1A	SF3B4;GLB1;MAN2B2;IGF2R;TM9SF1;NEO1	RASSF1;UBE2G2	GLB1;DAG1;EXT2;APLP2;TM9SF4
NHLH1	0	1	1	1	0	1		HSD17B3	ITFG2
VANGL2	0	2	2	0	0	0		ZNF454;VPS39
SLAMF6	0	3	3	0	7	7		SCML4;TNFSF8;ZNF831		SMAP2;RCSD1;CYTIP;TXK;ANKRD55;SCML4;ZNF831
CD84	2	8	10	0	10	10	ATP10B;SRI	ANKRD44;BMP2K;GPRIN3;TFEC;IRF5;FAM83A;MRO;TLR8		SLC1A3;FUT4;GRAMD1B;FGD6;CHST11;CYSLTR2;SEMA7A;IRF8;ERN1;ATP11C
SLAMF1	0	4	4	0	2	2		TIFAB;IL21R;SNX20;CD40LG		IL21R;CD40LG
CD48	0	9	9	0	6	6		CD247;SELL;TRAF3IP3;GPSM3;SIT1;CD3E;CD3D;EVI2A;CD79B		CD52;GPSM3;KLRB1;BCL2A1;EVI2A;RAB33A
SLAMF7	0	9	9	0	6	6		GBP5;IGJ;TIFAB;IRF4;ADAMDEC1;ITGB7;TNFRSF17;CD300LF;FER1L4		GBP5;CXCR6;TIFAB;HLA-DQA1;ADAMDEC1;ITGB7
LY9	0	4	4	0	5	5		SIT1;ITGAL;TNFRSF13B;P2RY10		ITGB7;ITGAL;EVI2B;P2RY10;CD40LG
CD244	0	5	5	0	2	2		CCR2;DRGX;CASP1;C14orf64;NKG7		ZNF683;CASP1
ITLN1	0	3	3	2	4	6		CYP2E1;CYP19A1;CEACAM21	GSTM2P1;EDDM3A	FXYD4;CRTAC1;RGS6;CEACAM21
ITLN2	0	1	1	1	2	3		IL22RA2	S100A12	IL22RA2;SAA4
F11R	0	10	10	0	5	5		GeneSpecificCopyNumber;RHBDL2;ISG20L2;LAMB3;CDCP1;B4GALT1;MPZL2;PVRL1;SEMA4B;DSC3		RHBDL2;RNF145;B4GALT1;PVRL1;M6PR
TSTD1	1	8	9	0	4	4	STK38	GeneSpecificCopyNumber;DPM3;NDUFC1;MGST2;CLIC1;TMEM141;C11orf31;SNHG11		AKR1A1;CLIC1;SNRPN;ASMTL
ARHGAP30	0	7	7	0	13	13		DOCK2;DHX16;IL10RA;NLRC3;CIITA;SPN;SASH3		PIK3CD;RHOH;DOCK2;FAM78A;IL10RA;SPN;SNX20;TMC8;VAV1;IL12RB1;CYTH4;GRAP2;SASH3
PVRL4	0	6	6	1	7	8		SLC2A1;ZBTB42;PPL;FOXN1;CEBPA;LYPD3	WWC2	TACSTD2;C6orf132;MFSD5;PPL;FOXN1;ERBB2;CEBPA
KLHDC9	0	5	5	0	4	4		BOLA1;MRPL24;CCDC104;C7orf55;CYHR1		BOLA1;MRPL24;CCDC104;C6orf1
PFDN2	0	8	8	1	10	11		GeneSpecificCopyNumber;HYAL2;SELK;PFDN6;TRMT112;SNRPF;PABPN1;ERH	FCF1	HSPE1;SELK;MRPL47;PFDN6;MRPL18;TRMT112;SNRPF;PABPN1;ERH;PDCD5
NIT1	1	5	6	1	4	5	RC3H2	GeneSpecificCopyNumber;VPS45;RING1;SNAPC5;TCEAL3	KIAA2018	VPS45;SNAPC5;ACADVL;TCEAL3
DEDD	0	2	2	0	2	2		GeneSpecificCopyNumber;SF3B4		PRCC;TAF5L
USP21	0	5	5	0	1	1		GeneSpecificCopyNumber;PARS2;PYGO2;WRNIP1;DPF2		WRNIP1
PPOX	0	10	10	0	2	2		GeneSpecificCopyNumber;UBXN11;CCDC24;MRPS21;FLAD1;ACBD6;NEIL1;TSNAXIP1;MKS1;CDK5RAP1		CCDC24;MKS1
B4GALT3	2	7	9	0	3	3	KIAA1009;RSU1	GeneSpecificCopyNumber;NECAP2;C1orf43;GPATCH4;TFB2M;TMEM63B;SDCCAG3		CHD1L;SCAMP3;TMEM63B
ADAMTS4	1	10	11	0	16	16	DTX4	GPR3;GUCA2A;FAM150B;IL6;STC1;RNF122;SLC2A14;THBS1;THBD;LIF		GPR3;FAM150B;ADAMTS9;CDKN1A;AKAP12;IL6;RNF122;EMP1;PNP;THBS1;DCUN1D3;CCL8;THBD;CD93;LIF;MAFF
FCER1G	0	3	3	0	5	5		HAVCR2;TYROBP;LILRB2		HAVCR2;SPI1;IL18BP;TYROBP;LILRB2
TOMM40L	0	2	2	2	1	3		C1orf216;ABCB9	SNED1;INSR	C1orf216
NR1I3	0	3	3	1	1	2		LDLRAD2;SYNC;NENF	EIF4H	LDLRAD2
PCP4L1	0	6	6	0	14	14		GJB5;TMEM40;ARNTL;MPZL2;C15orf41;FAM83C		ACOT11;GLUL;INPP1;TMEM40;ATP1B3;PRICKLE4;SOX7;DMBT1;TMEM19;GPX2;C15orf41;CHP2;ASPA;NCCRP1
MPZ	0	5	5	0	11	11		GUCA2A;ALLC;PMP2;LGI4;S100B		CLDN19;GPR37L1;VIT;IGSF11;PMP2;INSC;CMTM5;PMP22;LGI4;PCSK2;S100B
SDHC	0	4	4	0	1	1		GeneSpecificCopyNumber;MRPS14;FH;SATL1		MRPS14
C1orf192	0	3	3	0	2	2		TUBA4B;ARMC3;C20orf85		C1orf158;ARMC4
FCGR2A	0	4	4	0	6	6		MSR1;MS4A4A;MS4A7;C3AR1		MSR1;MS4A4A;MS4A7;C3AR1;TM6SF1;C5AR1
HSPA6	1	4	5	0	8	8	SERTAD1	TRH;SLC18A1;FBXL14;DNAJB1		CACYBP;MICB;ZFAND2A;BAG3;SERPINH1;FBXL14;DNAJB1;NKRF
FCGR3A	0	3	3	0	1	1		C1QC;FCGR1A;FAP		APBB1IP
FCGR2B	0	2	2	0	1	1		DPEP2;LILRA4		LILRA4
FCGR2C	0	3	3	0	1	1		BTBD19;CLEC7A;ZFC3H1		RAB42
HSPA7	0	1	1	0	0	0		CLEC4F
RPL31P11	0	3	3	0	4	4		DSE;EIF3IP1;CSNK1A1L		DSE;EIF3IP1;PIPSL;NACA2
FCRLA	0	11	11	0	9	9		CNR2;FCRL3;AIM2;FCAMR;CR2;BLK;KRT1;CD19;IGFL2;VPREB3;TNFRSF13C		FCRL3;CR2;BLK;MS4A1;CD19;CD79B;CD79A;VPREB3;TNFRSF13C
FCRLB	0	2	2	0	8	8		CLDN19;ANO1		CLDN19;ABHD6;KCP;TAPBPL;GPRC5B;ATP2A3;ACE;CYP4F22
DUSP12	0	5	5	0	2	2		GeneSpecificCopyNumber;TRNAU1AP;ING4;ELAC1;UCKL1		RWDD3;SDCCAG8
ATF6	0	3	3	1	4	5		MAN1A2;RBBP5;PDZD8	MRPL16	JAK1;IL6R;RBBP5;RAB14
OLFML2B	0	6	6	0	5	5		LPPR4;COL3A1;MEOX2;ADAM12;COL1A1;ZNF521		APLNR;SLCO1C1;FOXC2;ZNF521;SH3KBP1
NOS1AP	0	2	2	0	3	3		FAM168A;NFIC		PSMD2;NACC2;ANKRD52
C1orf226	0	2	2	0	1	1		PKIB;SERPINA4		ZFAND3
SH2D1B	0	3	3	0	7	7		NPFFR2;IRF5;APOBEC3G		NPFFR2;IRF5;GFRA2;AQP2;FUT8;PLEKHM1P;APOBEC3G
UHMK1	0	4	4	0	10	10		TOR1AIP2;CCNT1;TAOK1;YIPF6		CEP350;DENND1B;RAB3GAP2;MAP3K2;ATF2;CCNT1;TAOK1;MSI2;ZNF81;RPS6KA6
UAP1	3	7	10	2	2	4	RIN3;CPPED1;NRSN2	SMYD3;NUDT9;GALNT7;LOX;POPDC3;CCDC91;SLC25A42	SEPT8;MTSS1	AGAP1;NUDT9
DDR2	0	4	4	0	19	19		KIRREL;IL6ST;PRKG1;NHSL2		ROR1;KIRREL;CSRNP3;SCN7A;WWTR1;LPP;UNC5C;PRDM5;IL6ST;ADAM22;PREX2;RUNX1T1;PRKG1;ABCC9;SOX5;CNTN1;P2RX7;SIGLEC6;NHSL2
HSD17B7	0	1	1	0	1	1		HSD17B7P2		HSD17B7P2
RGS4	0	1	1	0	6	6		SPINK5		IL1RN;ADAMTS6;SPINK5;SLCO1B3;DUSP6;AMH
RGS5	0	5	5	0	10	10		HECW2;FHL5;SHOC2;FLT1;CDH5		GRIK3;GRB10;CASP12;FLT1;COL4A1;UACA;CDH5;CDH13;PDE4C;PDGFB
NUF2	0	8	8	0	8	8		GeneSpecificCopyNumber;FAM72D;KIF14;NEK2;ZNF804B;SKA3;CDKN3;CDCA4		FAM72D;KIF14;UBE2T;NEK2;CENPA;CCNE2;CDKN3;CDCA4
PBX1	0	6	6	0	5	5		STOX2;TEAD1;FOXN3;MEIS2;PTCHD1;KLHL13		RNASEL;NEBL;ERC1;KLHL13;NLGN4Y
RXRG	0	7	7	0	2	2		PAX3;KY;TMEM215;CARNS1;MGAT4C;S100B;TRPC5		CARNS1;METTL7B
MGST3	0	4	4	0	4	4		FNDC4;REEP5;ZDHHC14;CSRP2		FNDC4;UCHL1;ZDHHC14;CSRP2
ALDH9A1	1	4	5	0	5	5	GET4	SCP2;PEX19;ACPP;NCOA4		PEX19;ACPP;B3GALNT1;NCOA4;CAT
TMCO1	0	6	6	0	9	9		GeneSpecificCopyNumber;SRP9;OCIAD1;SPCS2;TMBIM6;TSPAN31		PEX11B;SRP9;OCIAD1;KDELR2;SPCS2;ARL6IP1;SDF2;PSENEN;PGRMC1
UCK2	0	5	5	0	3	3		GeneSpecificCopyNumber;HDGF;PAICS;BZW2;MTL5		HDGF;LAD1;MTL5
FAM78B	0	3	3	0	0	0		SLC26A10;BLMH;DUSP15
POGK	0	4	4	0	3	3		GeneSpecificCopyNumber;GATAD2B;KDM5B;AHCTF1		AHCTF1;WDR82;SMEK1
TADA1	0	2	2	0	2	2		GeneSpecificCopyNumber;ZNF627		KLHL12;ADSS
ILDR2	0	3	3	0	2	2		SKP2;NACC2;NHSL2		FOXP2;MLXIP
MAEL	0	0	0	1	14	15			UBR3	C1orf168;GRID2;PKD1L1;DCAF4L2;SLC38A4;DRAM1;PDILT;DSC1;ONECUT2;APC2;TPTE;CNKSR2;FAM133A;ARHGAP36
GPA33	0	3	3	0	0	0		IGSF10;PHACTR1;TMPRSS3
DUSP27	0	5	5	0	3	3		MYOM3;PPP1R1C;HSPB3;MYOD1;UNC45B		HSPB3;SPTB;UNC45B
CD247	0	5	5	0	7	7		PTPN7;TRAF3IP3;CD3E;TMC8;CD7		CD48;PTPN7;IL12B;CD3E;CD27;CCR7;WAS
CREG1	2	3	5	0	1	1	FGFRL1;RBM19	GeneSpecificCopyNumber;GLRB;SLC46A3		PPT1
RCSD1	0	11	11	0	6	6		FCRL3;SLAMF6;RFTN1;AFAP1L1;DOCK2;PRSS35;TNFSF8;CD5;FCHSD2;SLCO2B1;EVI2B		KBTBD8;TNFSF8;RAPGEF1;PIP4K2A;SH3KBP1;ARHGEF6
MPZL1	1	2	3	1	0	1	ADHFE1	KIAA1324;AMMECR1	TMEM143
ADCY10	0	5	5	0	4	4		UGT2B28;GPR85;KRT73;ST8SIA2;PPEF1		UGT2B28;SAR1B;CNTD1;PPEF1
DCAF6	0	3	3	0	1	1		PDLIM5;PDHX;LEO1		PDHX
GPR161	0	6	6	0	6	6		UBXN10;STARD4;SH3PXD2B;MYOCD;AOC3;KCNB1		UBXN10;C1orf95;SH3PXD2B;NEURL1B;IP6K3;KIAA1161
TIPRL	0	5	5	0	7	7		GeneSpecificCopyNumber;SRP9;COMMD8;BTBD10;C11orf58		RIT1;TSEN15;RNF2;ACTR3;PAIP1;BTBD10;FAM118B
ANKRD36BP1	0	7	7	0	8	8		RIF1;LNPEP;NIPAL2;ZC3H12C;TCP11L2;KLHL11;ZNF347		EXOC8;TMPPE;LNPEP;APC;TCP11L2;SLFN5;KLHL11;MIB1
TBX19	0	3	3	0	2	2		INPP5B;PRRT1;RRN3P1		INPP5B;RRN3P1
XCL2	0	1	1	0	1	1		CCL5		STAT4
XCL1	0	1	1	0	2	2		CCL5		LSM2;CNFN
DPT	0	8	8	0	6	6		HSD11B1;SRD5A2;VIT;PI16;COLEC10;PLAC9;CMTM5;CFD		VIT;CLEC3B;PI16;PLAC9;CMTM2;CFD
ATP1B1	0	3	3	1	1	2		ANP32E;GATA3;SLCO3A1	PDIA5	SCD5
BLZF1	0	5	5	0	6	6		GDAP2;NEK7;ZNF143;AASDHPPT;RPS6KA5		NEK7;ATL2;SEPT2;VPS37A;TERF1;ZNF143
SLC19A2	1	7	8	0	1	1	VPS39	WDR26;NFYA;CNKSR3;HNF4G;E2F5;PDP1;SHISA2		NFYA
SELP	1	4	5	0	13	13	ESM1	ABCB1;PLEKHO2;MEOX1;CXorf36		ELTD1;DARC;TGFBR2;SYNPO;ABCB1;KIAA1045;PRCP;RASA3;ADCY4;PLEKHO2;MEOX1;JAM2;CXorf36
C1orf112	0	3	3	0	2	2		RRM1;KIF18A;GINS1		MYCBP;RRM1
SELL	0	6	6	0	6	6		CNR2;FAIM3;TRAT1;TIGIT;EVI2B;CCR7		CD48;FAIM3;SP140;TMEM154;CCR7;ZNF101
SELE	0	5	5	0	6	6		ARL14;IL6;SLC2A14;SOCS3;THBD		RGS16;SPRY1;IL6;DLC1;PTPN5;SOCS3
SCYL3	0	3	3	1	2	3		PUS10;ZNF845;KIF16B	AP1M1	PUS10;ZNF845
KIFAP3	0	3	3	0	0	0		GeneSpecificCopyNumber;WDR47;COPS4
GORAB	0	3	3	0	2	2		TBC1D23;PAPD4;RNFT1		CEPT1;RNFT1
PRRX1	0	5	5	0	10	10		KCNK2;MITF;ENPP6;ESR1;DFNA5		ID3;COL8A2;KCNK2;MITF;EDNRA;PAM;ESR1;SPRED1;RGMA;GAS7
FMO3	0	1	1	1	1	2		NINJ2	PI16	CPXM2
FMO6P	0	1	1	0	0	0		ROBO1
FMO2	1	5	6	0	13	13	IRX3	TRIM17;TLR1;SNCAIP;THSD4;CX3CL1		PIK3CD;TRIM17;RARB;SLC38A3;CP;IL12A;TLR1;SNCAIP;MET;NUAK1;THSD4;CX3CL1;CLEC3A
FMO1	0	1	1	0	1	1		AMPH		AMPH
FMO4	0	4	4	0	4	4		ZPLD1;ALPK1;NBPF22P;TRIM34		GADD45A;SP100;EIF4EBP3;C21orf49
MYOC	0	3	3	0	1	1		RCAN2;ITGA8;FIBIN		MYLIP
VAMP4	0	4	4	1	5	6		ANP32E;DNAJC24;CCDC82;HCFC2	ZNF282	SYPL1;BPGM;DNAJC24;CCDC82;KLHDC1
METTL13	1	6	7	1	6	7	TMEM69	NEK6;SNX33;CHTF8;PIGS;ZNF324B;FITM2	LRRC19	ISG20L2;DCTPP1;EFTUD2;ZNF324B;CSRP2BP;MOCS3
DNM3	0	4	4	0	3	3		RASGRF2;SLIT3;BNIP2;ASPA		LRRTM2;CDH23;TIMP3
PIGC	0	3	3	0	2	2		S100A11;PEX2;FOXO4		S100A11;RNF13
FASLG	0	4	4	0	8	8		CD8A;CTLA4;KLRK1;CXCR3		PTPN22;CD8A;GZMA;KLRK1;IFNG;NKG7;IL2RB;CXCR3
TNFSF4	0	2	2	0	0	0		FAM134B;ELOVL4
PRDX6	0	5	5	0	0	0		C1orf85;TBCA;GTF2H5;SEC61B;NAPA
KLHL20	0	2	2	0	0	0		RDX;AKAP10
CENPL	0	5	5	0	1	1		ASPM;RAD1;E2F3;INCENP;KIF4A		E2F3
DARS2	0	10	10	0	3	3		GeneSpecificCopyNumber;LRPPRC;HSPA9;MUT;LMBR1;IPO7;CLPB;L2HGDH;PIGW;AMMECR1		HSPA9;MUT;PIGW
GAS5	2	8	10	0	14	14	RAB32;C20orf24	GeneSpecificCopyNumber;RPS18;RPS6;SNHG7;SNHG1;HNRNPA1;RPS2;RPL23		SNHG3;RPL34;CAMLG;C6orf48;RPS18;RPS6;SNHG7;TAF1D;HNRNPA1;NACA;ALKBH2;RPS2;RPL23;RPL36A
ZBTB37	0	4	4	0	4	4		DDI2;PARD3B;NCOA2;SLC9A7		PARD3B;MAP3K13;SLC9A7;ZNF41
SERPINC1	0	3	3	0	8	8		FGG;PLG;APOC3		C4BPA;APOB;AHSG;ADH4;PLG;CYP3A4;ALDOB;APOC3
RC3H1	0	10	10	0	10	10		GeneSpecificCopyNumber;BCL10;DYRK3;INO80D;HDAC4;NFKBIZ;RASGEF1B;ZC3H12C;SOX9;TNRC6B		BCL10;RASGEF1B;PURB;TOPORS;ZC3H12C;SOCS4;NUFIP2;SOX9;TMX3;TNRC6B
RABGAP1L	0	6	6	2	2	4		ZMAT3;CAMK4;CELF2;SWAP70;HIPK3;RAB37	C1orf172;KDELR1	CDS2;DOCK11
CACYBP	0	13	13	0	6	6		GeneSpecificCopyNumber;TAF12;HSPA6;TMEM183A;HSPE1;NKIRAS1;SLBP;MRPL18;NIPSNAP3B;SERPINH1;HSP90AA1;SCG5;PSMD10		HSPE1;SLBP;PPID;MRPL18;SERPINH1;HSP90AA1
MRPS14	0	7	7	0	2	2		GeneSpecificCopyNumber;SDHC;TIMM17A;MRPL33;NUDCD2;MDH2;C9orf85		DAP3;SDHC
TNN	0	3	3	0	0	0		THBS4;SVEP1;CACNA1I
KIAA0040	0	4	4	0	1	1		NFE2L2;BCL6;CDKN1A;RUNX1		CRISPLD2
RFWD2	0	4	4	0	1	1		GeneSpecificCopyNumber;SNRPE;COG2;CPSF3		BRD7
PAPPA2	0	4	4	0	2	2		BAI3;AKAP12;IGF2;OPCML		NR3C2;AKAP12
ASTN1	0	4	4	0	0	0		SNORA7B;SLITRK3;IQSEC3;SYT10
FAM5B	0	2	2	0	0	0		BCAN;PPP1R1C
SEC16B	0	2	2	0	0	0		SEPT7P2;DAPK1
RASAL2	0	4	4	0	4	4		MYO1B;MAP2;GABRG1;NOL4		NR5A2;MYO1B;KIF13A;ZNF680
C1orf220	0	3	3	0	1	1		ZNF169;CUZD1;DBF4B		ZNF169
RALGPS2	0	5	5	0	3	3		UBA6;FKBP5;AZIN1;CBL;NRIP1		UBA6;SASH1;AZIN1
ANGPTL1	1	8	9	0	15	15	CCNI2	RPE65;HSD11B1;STAC;SPOCK3;FHL5;PLN;SPON1;IGSF1		RPE65;VIT;STAC;MYLK;SPOCK3;BHMT2;IP6K3;FHL5;PLN;SPON1;CFL2;KCNK10;SERPINF1;RAB9B;IGSF1
FAM20B	0	4	4	0	4	4		GeneSpecificCopyNumber;NUCKS1;EPHA7;ZMYND11		ZFYVE9;NUCKS1;CDC42BPA;POFUT1
TOR3A	0	3	3	0	0	0		GeneSpecificCopyNumber;ARPC1B;L3MBTL2
ABL2	2	5	7	2	1	3	SUCLG1;THAP11	GeneSpecificCopyNumber;RBM15;URB2;CHD1;BRWD3	ACTR1B;ING4	BAZ1A
SOAT1	0	5	5	0	3	3		SUV39H2;SLC35E1;ZNF813;MBTPS2;ARMCX5		GOLGB1;PGM3;MBTPS2
TDRD5	0	3	3	0	1	1		TCP11;ECT2L;BCL2L10		BCL2L10
FAM163A	0	3	3	0	3	3		POU3F1;TMEM229A;C1QL1		POU3F1;TMEM229A;SCUBE1
TOR1AIP2	0	8	8	0	5	5		KIAA0947;KIAA1958;WDR31;SAMD8;PDZD8;ZNF28;SGK2;USP9X		UHMK1;KIAA1715;SAMD8;PDZD8;USP9X
TOR1AIP1	0	3	3	0	4	4		NEK7;NR3C1;IDS		NFE2L2;NR3C1;ADD3;IDS
CEP350	0	7	7	0	10	10		UHMK1;ALMS1;NIPBL;PHIP;DCT;MGA;ANKRD12		DSTYK;ALMS1;WDFY1;FRYL;TET2;KIAA0947;NIPBL;NIN;ANKRD12;DIAPH2
QSOX1	0	5	5	2	7	9		PPIC;ASPH;C10orf54;LMO3;GJD3	CPNE4;ATP6V1G1	SNX7;MAPKAPK2;PPIC;ASPH;MPRIP;BST2;RGN
LHX4	0	3	3	0	0	0		KIAA0907;USP49;ATXN2L
ACBD6	0	6	6	1	7	8		GeneSpecificCopyNumber;SMYD3;PLSCR3;STX10;RBM3;RNF113A	N4BP1	PPOX;SNRPE;SMYD3;WDR70;NUDT5;RBM3;RNF113A
XPR1	0	9	9	0	5	5		GeneSpecificCopyNumber;AHCYL1;AHCTF1;TBC1D9;PLXNA4;ABCA1;GRIP1;TPP2;ATP11C		NIPBL;MAP3K1;TPP2;SOS2;TMOD3
KIAA1614	0	5	5	0	8	8		RIMS3;GLI2;ADCY5;MAPKBP1;KANK2		RIMS3;GLI2;CCDC36;ADCY5;PDE2A;SCN4B;KANK2;STARD8
STX6	1	8	9	0	10	10	CGRRF1	GeneSpecificCopyNumber;RCC2;FBXO28;ASAP2;H2AFY2;TMEM123;SNRPB2;AMMECR1		RCC2;SLC22A15;TPM3;KDM5B;GPR137B;ASAP2;TNFRSF21;YWHAZ;SNRPB2;AMMECR1
MR1	0	4	4	0	8	8		PRDM5;MYOF;TRIM34;VWA5A		PRKD3;TMEM154;HFE;FUT10;TRIM34;TMEM106A;DNASE2;MTMR8
IER5	0	11	11	0	3	3		RND3;SERPINB1;IER3;SERPINH1;GPRC5A;UBC;ASPG;SOCS1;CCL4;GSDMB;CEBPB		INPP1;IER3;PMAIP1
CACNA1E	0	0	0	2	4	6			LMOD2;C20orf166	ARPP21;STAP1;AKR1B15;TCL6
GLUL	0	8	8	0	2	2		PCP4L1;FKBP5;OSBPL3;B4GALT1;P2RY2;SLC38A2;TNS4;KDSR		SLC1A3;STK24
TEDDM1	0	3	3	0	11	11		PDZK1;MGAM;EDDM3B		CD52;PDZK1;SLC30A3;TFAP2B;MGAM;TGS1;LCN6;MAT1A;OVCH2;EDDM3B;GPR64
RNASEL	0	2	2	0	0	0		PBX1;ATP10D
RGS16	0	7	7	0	4	4		VCAM1;SELE;PLAU;SEMA7A;CCL8;DERL3;OSM		CD200;MAP3K8;PHLDA1;SEMA7A
NPL	0	8	8	0	3	3		IL12RB2;MREG;DNAJC5B;PATE3;ACSM5;IGSF6;CD68;CD300LF		RASSF4;SLC6A12;ACSM5
DHX9	0	6	6	3	10	13		GeneSpecificCopyNumber;HNRNPR;NUP133;POLR2B;G3BP1;CTR9	XKR8;RNF7;CHST12	HNRNPR;XRCC5;TOP2B;DHX36;MATR3;G3BP1;CTR9;CAPRIN1;CAND1;CSNK2A1
LAMC1	0	10	10	1	2	3		GeneSpecificCopyNumber;EIF4G3;HSPG2;URB2;CNST;ARSB;MAP3K5;GDF11;SIPA1L1;EML1	GSS	EIF4G3;TOX
LAMC2	0	7	7	0	9	9		SEL1L3;TMEM217;GPR116;KHDRBS3;AMPD3;KRT6B;KIF16B		PLS1;SEL1L3;RNF144B;GPR116;IFNGR1;CSGALNACT1;AMPD3;COCH;SEPT9
NMNAT2	0	4	4	0	2	2		UGT8;SFRP5;POU4F1;FAM57B		UGT8;CDH2
SMG7	2	5	7	1	2	3	TBC1D10A;TCEAL1	GeneSpecificCopyNumber;ADAR;FAM120A;TM9SF4;NCOA6	TBC1D10A	BCL9;KLHL12
NCF2	0	10	10	0	8	8		CSF3R;CTSS;C6;TREM1;VNN1;CLEC5A;CD68;CD33;FPR3;SIRPB2		CHI3L1;PILRA;CLEC5A;CLEC7A;CD68;LILRB3;LILRA6;SIRPB2
ARPC5	0	7	7	0	6	6		GeneSpecificCopyNumber;ARPC2;CCDC109B;RAB32;TMEM126B;MYL12B;UBE2A		CD58;RHOA;COMMD8;TMEM126B;DERA;UBE2A
RGL1	0	5	5	0	1	1		CEP68;SPARCL1;RASGRF2;GAB2;GNG2		CTTNBP2
APOBEC4	0	6	6	0	6	6		C1orf194;DNAH12;FAM81B;RSPH4A;ARMC3;CXorf22		C1orf194;NEK10;FAM81B;RSPH4A;C9orf135;ARMC3
TSEN15	0	4	4	0	2	2		TIPRL;PDE6D;PSMC2;UBE2A		PSMC2;UBE2A
C1orf21	0	3	3	0	2	2		MBOAT2;DBI;ACADL		MBOAT2;SLC38A4
EDEM3	0	5	5	0	8	8		SLC30A7;PAIP2B;ALCAM;ICK;SEL1L		ZNF697;PAIP2B;ALCAM;ICK;CDK6;SYBU;ALDH3B2;SEL1L
FAM129A	0	7	7	0	4	4		RYR2;PCYOX1;FYCO1;HPSE2;ATL1;PLA2G4F;NPTXR		RYR2;RAB3GAP1;CALU;ATL1
RNF2	0	6	6	0	4	4		CAPZA1;TIPRL;SPAST;FOXN2;C2orf69;ASF1A		CAPZA1;C2orf69;ISOC1;RP2
IVNS1ABP	0	4	4	0	5	5		IER3;TPBG;SP6;ZNF331		TPBG;PRPF18;OAT;PDE8A;SP6
HMCN1	1	4	5	0	8	8	MMGT1	COL8A1;MOXD1;ADAM22;A2M		CRIM1;EPHA3;COL8A1;MOXD1;HGF;ADAM22;KLHL38;UACA
PRG4	0	1	1	0	1	1		NOX4		GJB6
TPR	0	5	5	0	6	6		GON4L;CEP170;SMARCA5;TAF1;RBM41		GON4L;ALMS1;ZNF836;TAF1;BRWD3;RBM41
C1orf27	1	4	5	0	6	6	NLRX1	GeneSpecificCopyNumber;CD46;DHTKD1;UFM1		CD46;UBA5;TTC14;RANBP9;UFM1;RBL2
OCLM	0	2	2	0	2	2		UBN2;ZNF121		UBN2;RBM33
PTGS2	0	3	3	0	3	3		C3orf36;ANXA13;PKD1L2		IL20;PDK4;ANXA13
PLA2G4A	0	5	5	0	7	7		C1orf186;TLR2;RAB11FIP2;PIK3C2G;SERPINA5		C1orf186;ABCG2;SIM1;FRMD3;PIK3C2G;GNAO1;MCF2
FAM5C	0	3	3	0	1	1		SLC35F3;LIPH;PPAPDC2		SYT1
RGS18	0	5	5	0	7	7		CD1E;SLC40A1;CCR2;GAPT;CLEC4A		SLC40A1;P2RY12;GAPT;CPVL;FGL2;TRIM22;EVI2A
RGS1	0	3	3	0	0	0		CXCR4;DZIP1L;BCAT1
RGS13	0	0	0	0	1	1				LDLRAD1
RGS2	0	2	2	0	0	0		ACTB;VSTM2L
UCHL5	0	6	6	0	2	2		GeneSpecificCopyNumber;ACTL6A;SRFBP1;RAB2A;KIAA0196;FAM199X		VRK2;RAD23B
TROVE2	0	5	5	0	3	3		GeneSpecificCopyNumber;SRP9;SPAST;PAX6;VMA21		SPHAR;RRAS2;C12orf29
GLRX2	1	7	8	0	4	4	BCL7A	ACAA1;MRPL32;AKR1D1;PRR15L;CRLS1;CST1;ABHD12		ACAA1;ELL3;PRR15L;CRLS1
CDC73	0	5	5	0	3	3		PEX13;COBLL1;MAP9;ITCH;CHM		SCRN3;MAP9;USP6NL
B3GALT2	0	5	5	0	10	10		PDE5A;LIX1;SLITRK6;HLF;NDP		KANK4;PCDH18;LSM11;MRAP2;INMT;SEMA3A;PGM5;SLITRK6;HLF;ATCAY
CFH	0	9	9	0	5	5		VTCN1;PLEKHH2;EFEMP1;PPP1R1C;STK32B;CFI;RCAN2;FAM26E;HAS2		IFI16;BST1;IL15;PLBD1;JDP2
ASPM	0	8	8	0	7	7		GeneSpecificCopyNumber;CENPF;CENPE;CASC5;TOP2A;TPX2;DNMT3B;CENPI		CENPL;CENPF;CENPE;MKI67;TOP2A;TPX2;CENPI
ZBTB41	0	4	4	0	8	8		ZNF148;THAP5;CAND1;KLHL28		ZNF148;PDS5A;PPIP5K2;THAP5;CAND1;APAF1;KLHL28;ZNF260
CRB1	0	5	5	0	0	0		C1orf61;CTTNBP2;SCN2B;TMEM132B;ASB12
DENND1B	0	4	4	0	2	2		UHMK1;RASA2;LCOR;TAOK1		TAOK1;ZNF701
C1orf53	0	4	4	0	0	0		H3F3A;MGST2;BCAM;GLOD5
LHX9	0	3	3	0	10	10		SLC10A7;RIMS4;SLC5A4		RCOR3;LPGAT1;CHRM3;RGPD6;TANC1;SLC10A7;TMTC1;RIMS4;SLC5A4;TTTY15
NEK7	0	10	10	0	17	17		GeneSpecificCopyNumber;CLIC4;MIER1;RAP1A;BLZF1;PCNP;RAB33B;PCGF5;HECTD2;CFL2		CLIC4;MIER1;RAP1A;BLZF1;TOR1AIP1;SLMAP;PCNP;MBNL1;RAB33B;FAM126A;PCGF5;YAF2;STRN3;CFL2;RHOT1;GPR34;RAP2C
ATP6V1G3	0	4	4	0	9	9		CLCNKB;MGAM;DMRT2;SLC46A2		CLCNKB;CELSR2;TMEM213;MGAM;CLU;DMRT2;SLC46A2;HBB;AQP9
PTPRC	0	9	9	0	6	6		TLR10;GPRIN3;FYB;DOCK2;TREML2;CD3G;SLFN12L;P2RY10;GPR174		LY75;CD200R1;FYB;DOCK2;STK4;GPR174
NR5A2	0	2	2	0	1	1		RASAL2;AKAP7		SCGB1D2
ZNF281	0	5	5	0	4	4		MTF1;EXOC8;STRN;C9orf41;BRWD3		ADAM17;STRN;MFAP3;C9orf41
KIF14	0	4	4	0	6	6		NUF2;NEK2;CENPF;CKAP2L		NUF2;CENPF;CKAP2L;RACGAP1;KPNA2;SCML2
DDX59	0	3	3	0	0	0		GeneSpecificCopyNumber;AHCTF1;ZNF143
C1orf106	0	8	8	0	11	11		GJB4;VTCN1;MUC4;GPR115;TRIM29;PLEKHG6;RARG;ADORA2B		SERPINB1;GPR126;FGFR2;TRIM29;PLEKHG6;SMAGP;RARG;GGT6;ITGB4;ZBTB7C;ELF4
KIF21B	0	11	11	0	2	2		DOCK10;BTLA;SH3BP2;CPLX2;SLC2A6;SYT13;CD5;RLTPR;SLC7A5;PPP1R16B;MGAT3		PPP1R16B;MGAT3
CACNA1S	0	15	15	0	7	7		XIRP2;XIRP1;ABLIM2;DKK4;C10orf71;ANKRD1;MMP3;SCN3B;BEST3;ESRRB;KCTD19;SCN4A;MYLK2;MYH7B;VPREB1		CLIC5;PRRT4;NEURL;CHRNA10;SCN3B;BEST3;MYH7B
TMEM9	0	5	5	1	2	3		ATP6V0B;TMEM179B;SDF2;TMED1;DHRSX	USP4	ATP6V0B;DHRSX
IGFN1	0	2	2	0	2	2		ANKRD23;KCNA7		ITIH4;MEOX2
PKP1	0	2	2	1	3	4		UHRF2;CBFA2T2	GLRB	HERC6;UHRF2;NCOA5
TNNT2	0	6	6	0	7	7		NEU4;ITIH4;TAL2;ELOVL3;IGFBP6;FGF11		GRB14;PLCD4;NEU4;ITIH4;HRASLS;KCNT1;FGF11
LAD1	0	5	5	0	2	2		SERINC2;UCK2;BZW2;PGAP2;CLN6		BZW2;DUSP9
TNNI1	0	13	13	0	5	5		S100A1;ACTA1;XIRP2;MYL1;ARPP21;XIRP1;MYL3;CSRP3;MYF6;MYL2;MYH7;TCAP;TNNT1		S100A1;TPM3;ACTN2;MYL3;DUSP26
PHLDA3	1	12	13	0	10	10	CTAGE5	DES;UGT2B11;ARSI;RP9P;NINJ1;DDB2;ISCU;HCFC1R1;TNFSF12;SGCA;FDXR;MYL9		RP9P;NINJ1;UBAC1;DDB2;ISCU;RPS27L;NXN;TNFSF12;FDXR;ZNF575
CSRP1	0	9	9	0	9	9		ACTG2;CRIP3;NCS1;JPH4;TPM1;RASL12;PIPOX;RND2;PCP4		ACTG2;NECAB1;NCS1;TPM1;RASL12;TGFB1I1;PIPOX;RND2;DBNDD2
RPS10P7	0	2	2	0	1	1		SNHG8;C9orf173		NUDT6
NAV1	0	2	2	0	6	6		AKAP12;CNKSR3		NBPF1;AKAP12;CNKSR3;ZMIZ1;CBL;MAPK4
IPO9	0	5	5	0	4	4		GeneSpecificCopyNumber;YEATS2;NUP205;DNMT1;SMC1A		NUCKS1;INVS;CKAP5;TBL1X
SHISA4	0	12	12	0	6	6		MRPL33;CAV3;KBTBD12;TMEM120A;PDLIM2;PNLIP;SGCG;MARCH2;RTN2;MAMSTR;IQSEC2;CD99L2		PINK1;PLA2G15;PHOSPHO1;RTN2;PLEKHA4;GYS1
LMOD1	0	8	8	0	3	3		SYNPO2;PTGS1;TPM1;RASL12;MYH11;RGS9;KANK2;JPH2		TMEM200B;DPYSL3;KANK2
TIMM17A	1	7	8	3	10	13	ZC3H6	GeneSpecificCopyNumber;CKS1B;GPATCH4;C8orf76;PSMC6;UQCRFS1;EIF2S2	KIAA2026;CSTF2T;SIN3A	ILF2;CKS1B;GPATCH4;PRCC;MRPS14;MANF;GLRX3;LLPH;PSMC6;EIF2S2
RNPEP	0	2	2	0	2	2		FUCA1;MBOAT7		MBOAT7;TRPC4AP
ELF3	0	4	4	0	10	10		RHBDL2;CLDN4;DUSP5;PIGA		RHBDL2;B3GNT5;CLDN4;NRARP;DUSP5;GPRC5A;RHOV;GRB7;MIDN;PIGA
GPR37L1	0	5	5	0	3	3		MPZ;PMP2;PLIN4;CDH4;L1CAM		PMP2;SOX10;L1CAM
ARL8A	0	6	6	1	11	12		GeneSpecificCopyNumber;SF3B4;PSEN2;C11orf84;SH3GL1;GDI1	TMX1	PRCC;IGSF8;PSEN2;ARF1;BASP1;SH3GL1;ELAVL1;GSK3A;MARK4;KDELR1;GDI1
PTPN7	0	4	4	0	9	9		CD247;IL21R;MAP4K1;SASH3		CD247;DOK2;PTPN6;ITGAL;PDE6G;JAK3;ZBTB32;SLA2;RAC2
PTPRVP	0	1	1	0	0	0		DCST2
LGR6	0	4	4	0	7	7		FOXF2;ADAMTS18;SLC14A1;COL4A6		ACOX2;FOXF2;NTF3;ADAMTS18;SLC14A1;HAPLN4;COL4A6
UBE2T	0	8	8	0	4	4		NUF2;FH;EXO1;CENPA;CDKN3;TK1;RNASEH2A;GINS1		EXO1;ZNF695;CDKN3;DONSON
PPP1R12B	0	10	10	0	9	9		SYNPO2;PDE5A;KANK1;FNBP1;KCNMA1;SORBS1;ITGA7;KCTD10;GJC1;PTCHD1		SYNPO2;PDE5A;ADAM19;ALDH1B1;FNBP1;KCNMA1;SORBS1;CACNA1C;GJC1
SYT2	0	4	4	0	0	0		PIK3CD;NPHP3;CXCL2;OVCH2
KDM5B	0	7	7	1	16	17		GeneSpecificCopyNumber;ISG20L2;STX6;HNRNPU;TET3;ADNP;BCOR	ISCU	MEX3A;ISG20L2;POGK;TP53BP2;CHML;TET3;SMARCC1;YEATS2;CASP2;USP3;USP7;ZNF146;ZNF260;ADNP;ZBED4;BCOR
RABIF	0	3	3	0	0	0		GeneSpecificCopyNumber;EPCAM;MRPL36
KLHL12	1	5	6	1	1	2	SLC43A2	GeneSpecificCopyNumber;TADA1;SMG7;PRKD1;VAPB	SLC43A2	DDC
ADIPOR1	2	14	16	1	3	4	PGBD1;DHX37	GeneSpecificCopyNumber;C1orf43;ARV1;TMEM214;SNRNP27;NDUFB4;SLC17A5;C9orf91;RAB6A;PICALM;WSB2;RAB11A;MKNK2;TM9SF4	MRPL46	PEX11B;C1orf43;WSB2
CYB5R1	0	5	5	0	2	2		TPRG1L;C1orf85;TM2D2;MYO18B;FUNDC2		ASB8;FUNDC2
TMEM183A	0	2	2	1	2	3		GeneSpecificCopyNumber;GGCT	SATB1	CACYBP;UBE2D2
PPFIA4	0	6	6	0	4	4		KCND2;MURC;TAL2;WDR62;PGK1;ATP1B4		TAL2;SLC6A10P;WDR62;PCNT
MYOG	2	6	8	0	8	8	LYVE1;ITGA5	ANKRD23;CHRND;ARPP21;ANKRD1;MYF6;C20orf166		ANKRD23;ARPP21;MUSTN1;ANKRD1;CSRP3;SLN;MYF6;C20orf166
ADORA1	0	5	5	0	2	2		CHST1;CARNS1;TMEM119;SFTA3;STRA6		EFR3B;COL8A1
MYBPH	0	4	4	0	7	7		ANKRD23;CHRNA1;CHRND;SMPX		CHRND;ARPP21;MEF2C;H19;STAC3;MYBPC1;ACTC1
CHI3L1	0	3	3	0	4	4		NCF2;ADAMDEC1;MMP9		SLAMF8;MARCO;ADAMDEC1;MMP9
CHIT1	1	1	2	0	2	2	ADAM12	MMP9		MMP9;BIRC7
BTG2	0	6	6	0	5	5		ATF3;RHOB;DUSP2;FOS;SOCS3;ZFP36		ATF3;RHOB;PNRC1;NPAS4;SOCS3
FMOD	0	2	2	0	0	0		CD302;GNE
PRELP	0	8	8	0	7	7		SPSB1;AEBP1;GPR124;COL4A2;ITGA11;MFAP4;CLIP3;RAB40A		SPSB1;COL8A2;MKX;COL4A2;TIMP2;C1QTNF1;ACTN4
ATP2B4	0	7	7	0	7	7		PRICKLE2;C3orf70;VCL;ARHGAP20;PDZRN4;AHNAK2;PTCHD1		PRICKLE2;DCBLD2;C3orf70;BVES;FAT3;AHNAK2;PTCHD1
LAX1	0	6	6	0	4	4		KCNA3;FCRL5;TPSD1;IL21R;SIGLEC6;CSF2RB		KCNA3;PARP15;CSF2RB;IL17REL
ZC3H11A	0	6	6	0	12	12		GeneSpecificCopyNumber;ARID4B;YTHDC1;CCAR1;ZFC3H1;MSL1		OTUD3;ARID4B;ZNF638;SETD5;YTHDC1;CPSF6;MSL1;ATXN7L3;DDX42;ZNF780B;TUG1;SPIN3
SNRPE	0	7	7	0	8	8		GeneSpecificCopyNumber;ACBD6;LSM3;NHP2;PPIA;RPS29;SNRPD1		RFWD2;LSM3;SNRPC;PPIA;CDK4;SNRPD1;PFDN4;SNRPD3
SOX13	0	3	3	1	0	1		FZD1;CRY2;PHF21A	PIK3R3
ETNK2	0	10	10	1	1	2		FBXO2;GSTM4;ANP32E;KCNIP3;IQCA1;DOK4;OR7C1;WFDC2;PLP2;PGRMC1	BTF3L4	DOK4
REN	1	6	7	0	9	9	HSD17B13	ZPLD1;UPK1B;ARL14;TRIM31;LY6D;VSIG1		CLCA4;OXSR1;UPK1B;ARL14;MSX2;LY6D;SLK;HAS3;VSIG1
KISS1	0	1	1	0	2	2		LIME1		UGT1A6;PSORS1C3
PLEKHA6	0	5	5	0	5	5		FKBP5;TRAF3IP2;DAGLA;SLC7A8;PPL		ARHGEF37;TRAF3IP2;DAGLA;SLC7A8;WWC3
PPP1R15B	0	9	9	0	8	8		GeneSpecificCopyNumber;RBMXL1;MCL1;ISG20L2;EXOC8;PDE12;TSC22D2;TIPARP;ARL5B		ISG20L2;EXOC8;TSC22D2;TRA2B;FEM1C;NAMPT;SLC25A32;ARL5B
PIK3C2B	1	8	9	2	4	6	SLC39A1	GPR157;INPP5B;MECOM;GTF2IRD2;KIF26A;KLF13;GMIP;ATP9A	TPD52;BCCIP	GPR157;NBEAL2;CCDC88C;GMIP
MDM4	0	6	6	0	6	6		GeneSpecificCopyNumber;KIAA0907;NKTR;FNBP4;SGK494;INE1		KIAA0907;DMTF1;FNBP4;SGK494;STX16;ZNF182
LRRN2	0	3	3	0	1	1		SLC6A17;CRMP1;CPLX2		PTPDC1
NFASC	0	4	4	0	4	4		SYT11;ABCC9;AVPR1A;PKD1		SYT11;ADCY3;PKD1;PDE4C
CNTN2	0	3	3	0	3	3		TTBK1;STMN4;CNTFR		SYT11;TTBK1;MGAT3
TMEM81	1	2	3	1	2	3	TMEM185B	CRTC2;CCDC84	TMEM185B	CRTC2;CDK2AP2
RBBP5	0	6	6	0	10	10		GeneSpecificCopyNumber;ATF6;ATF2;WIPF2;ZNF420;ZNF347		ADAR;ATF6;NUP155;SRFBP1;GEMIN5;BAG4;TUBGCP4;ZNF420;ZNF28;SERINC3
DSTYK	0	4	4	0	4	4		RPRD2;CEP350;SSH1;SETBP1		SAP30L;ZCCHC14;PIP4K2B;CDS2
TMCC2	0	6	6	0	5	5		ARHGEF2;LMCD1;CALHM2;RHEBL1;NXPH3;CPT1C		ARHGEF2;C11orf95;FZD2;NXPH3;CPT1C
NUAK2	0	6	6	0	2	2		CHDH;FIBCD1;ABHD2;RNF157;SLC8A2;BCL2L1		FAM107B;BCL2L1
KLHDC8A	0	4	4	0	2	2		ESM1;TMEM215;SFTA3;ADAMTS7		FNDC1;YPEL4
CDK18	0	11	11	0	3	3		SLCO4C1;IRF5;TPCN1;LPCAT2;RASL10B;CACNB1;PNMT;SP6;ISYNA1;WWC3;RIPPLY1		CACNB1;SP6;ISYNA1
MFSD4	0	2	2	0	1	1		KCNG3;GPRIN2		GPRIN2
ELK4	0	5	5	0	2	2		DNAH14;SKIL;INPP4B;PRDM10;POTEG		INPP4B;POTEG
SLC45A3	0	4	4	0	10	10		GREB1;PNKD;GLUD1;ENDOD1		GREB1;PSD4;PNKD;SPDEF;PPAPDC2;GLUD1;ENDOD1;TMEM220;AKAP1;DIP2A
NUCKS1	1	7	8	0	4	4	OSBPL5	PRUNE;FAM20B;IPO9;ZNF639;DNM1L;SPPL3;SKA2		PRUNE;FAM20B;ZNF639;DNM1L
RAB7L1	0	3	3	0	6	6		RCAN3;ARL8B;DSCR3		RCAN3;SLC16A14;ARL8B;GNPDA1;VPS41;FLCN
SLC41A1	0	3	3	0	7	7		LIFR;RASSF3;NETO1		SLC6A11;MED12L;LIFR;MLLT4;SEC24C;RASSF3;MPHOSPH9
PM20D1	0	2	2	0	0	0		LY6D;SEMA7A
SLC26A9	0	4	4	0	1	1		GABRP;ANKRD26P1;CAPNS2;SPIB		EDN1
FAM72A	0	3	3	0	2	2		FAM72B;CENPF;SGOL1		FAM72B;AURKA
C1orf186	0	9	9	0	3	3		MFSD2A;PLA2G4A;CPA3;KIT;ABCG2;CLU;TPSB2;LHX1;KRT24		PLA2G4A;CLU;FRMD3
CTSE	0	4	4	0	0	0		IGSF10;SLC24A4;SPIB;TMPRSS3
SRGAP2	1	1	2	0	1	1	PSMD7	FAM171B		FAM171B
RASSF5	0	12	12	1	8	9		ANP32E;CRABP2;LY75;MECOM;MAP3K8;CD82;RAB38;C11orf45;ITGB7;BCL11B;TJP3;SH3BP1	TUSC3	ANP32E;CTSS;LY75;MAP3K1;PLEKHA2;CD82;VDR;BCL11B
DYRK3	0	5	5	0	9	9		NR4A2;RAP2B;TIPARP;NCOA7;ODF3L1		RC3H1;RAP2B;MYNN;B3GNT5;USP2;ODF3L1;SOCS3;FOSB;JOSD1
MAPKAPK2	0	5	5	1	3	4		GeneSpecificCopyNumber;QSOX1;RELL1;RELB;SLC35E4	STAMBP	C3orf37;NPLOC4;TFE3
IL10	0	3	3	0	4	4		STX11;GPR183;OSM		STX11;C5AR1;PPP1R16B;OSM
IL20	0	5	5	1	6	7		PTGS2;CYP26B1;IL1RN;SLC25A25;FUT3	FCGBP	CYP26B1;IL1RN;SLC25A25;MAP3K8;DUOX2;FUT3
IL24	0	1	1	0	0	0		SERPINB4
FAIM3	0	5	5	0	7	7		CNR2;FCRL3;SELL;BIRC3;CD37		CNR2;RUNX3;FCRL3;SELL;CARD11;CD5;CD37
PIGR	0	2	2	0	3	3		VNN3;PYDC1		IGJ;LCN2;SLC5A1
FCAMR	1	2	3	0	5	5	IL22RA2	DAB1;MYBPC3		FCRLA;PDCD1;LRMP;CD19;DPEP3
C1orf116	0	7	7	1	5	6		GeneSpecificCopyNumber;DDAH1;SEMA6A;NKX3-1;CORO2A;C9orf152;PPP1R13B	TBC1D22A	KBTBD11;NKX3-1;C9orf152;C9orf91;PPP1R13B
YOD1	0	3	3	0	4	4		CPSF6;SIX4;ZNF121		ATXN7;TIAL1;SIX4;ZNF121
PFKFB2	0	3	3	0	0	0		LRRC31;MCCC1;LARP4
C4BPA	0	2	2	0	0	0		BCL2L15;SERPINC1
CD55	0	3	3	0	3	3		CLCA4;AREG;PHLDA1		SLC9A4;PHLDA1;SRPX2
CR2	0	3	3	0	7	7		FCRLA;FAM129C;CD22		FCRL3;FCRLA;MS4A1;CD79B;FAM129C;CD22;VPREB3
CR1	0	4	4	0	3	3		F13A1;WDFY4;MS4A1;TLR8		KBTBD8;WDFY4;POU2F2
CD46	0	9	9	0	6	6		C1orf27;ABCB10;COG2;KIAA1841;ACSL3;PEX3;MPP5;CCPG1;MAGT1		C1orf27;COG2;KAT2B;PEX3;NECAP1;CCPG1
CD34	0	7	7	0	9	9		PEAR1;FGD5;MYCT1;TMEM119;CLEC14A;CDH5;CYYR1		PEAR1;FGD5;STK32B;EMCN;MYCT1;C11orf95;CASP12;CLEC14A;FAM69C
PLXNA2	0	2	2	0	3	3		NOTCH1;ARHGAP23		NOTCH1;ARHGAP23;SHROOM4
CAMK1G	0	2	2	0	7	7		CCDC85A;OLFML1		HPCAL4;DRD5;CXCL13;FAM196A;RASL12;MLC1;STARD8
LAMB3	0	6	6	0	10	10		TP63;TRIM29;CYP19A1;ITGB4;B3GNT8;PRODH		ARHGEF19;F11R;TRIM29;RNASE7;CDC42EP4;SLC16A5;ITGB4;L3MBTL4;B3GNT8;PRODH
G0S2	0	4	4	0	11	11		GSTM2;NPFFR2;P2RX2;TBX2		CA14;NPFFR2;AP3S1;C9orf170;AK1;P2RX2;ZNF219;C14orf180;TPSG1;TBX2;VSX1
HSD11B1	0	6	6	0	11	11		BMP5;SCARA5;FAM196A;LUM;GLDN;EVI2A		DPT;ANGPTL1;EPHA3;LDB2;BMP5;PDCD1LG2;BEST1;TSPAN11;DCN;SPRY2;FAM65C
TRAF3IP3	0	6	6	0	8	8		PYHIN1;SIT1;LSP1;TBC1D10C;MAP4K1;SASH3		CD48;CD247;LSP1;CLECL1;RAB37;TMC8;MAP4K1;UBASH3A
C1orf74	0	4	4	0	6	6		ABCB10;C8orf47;INSM2;SDCBP2		LRRC31;C8orf47;TTC39B;TSPAN15;CHST15;LASP1
SYT14	0	3	3	0	0	0		GPR85;MOGAT2;SLC8A2
SERTAD4	0	5	5	0	10	10		PABPC4L;TRIM2;ITGA2;SORL1;RASSF9		CX3CR1;FAM175A;TRIM2;TLR3;ZNF658;NPAT;BCL9L;SORL1;RASSF9;NUAK1
HHAT	0	4	4	0	4	4		PROM2;ANXA1;BBS2;GPRC5C		ATXN1;ANXA1;VPS36;KCTD1
KCNH1	0	3	3	0	0	0		ITGA8;CAPN12;GAS2L1
RCOR3	0	10	10	0	2	2		GeneSpecificCopyNumber;LHX9;NVL;ABCB10;RGPD6;NEK1;RNF19A;SSTR1;NPTN;ZNF594		RNF19A;NPTN
TRAF5	0	3	3	0	4	4		ADAM19;PHTF2;CDC25B		COL24A1;NOD1;OSGIN2;KDM2B
RD3	0	1	1	0	17	17		IGF2		EXO1;WDR43;STK39;DLX2;ZNF639;YEATS2;PRR18;NAMPT;LSM1;TCEA1;SLC25A32;SLA;IGF2;CTTN;NOP2;GZMB;BTG3
SLC30A1	0	4	4	0	1	1		MAN1A2;EVX2;FITM2;TTPAL		TTPAL
NEK2	0	4	4	0	5	5		NUF2;IGF2;FOXM1;CDKN3		NUF2;KIF14;FOXM1;PLK1;KPNA2
LPGAT1	0	10	10	0	21	21		RWDD3;DPYD;LHX9;PPM1B;FAM171B;PHF17;NPY;DLX5;HSD17B12;DCLK1		ERRFI1;TMEM56;DPYD;NHLH2;SRP9;PPM1B;FAM171B;PHF17;SERAC1;NPY;DLX5;WNT2;LY6H;CAMK1D;NRP1;SLC18A3;HSD17B12;IKBIP;SHISA2;DCLK1;NKX2-2
INTS7	0	1	1	0	0	0		GTF2H3
DTL	0	5	5	0	10	10		EXO1;GABRG1;ZNF367;BRCA1;UHRF1		CLSPN;EXO1;CKAP2L;POLQ;ANLN;ZNF367;RAD51AP1;E2F7;TYMS;UHRF1
PPP2R5A	1	2	3	0	0	0	DND1	SDHD;RAP1B
TMEM206	1	1	2	0	1	1	THRA	YWHAQ		EXT2
NENF	1	9	10	0	12	12	SCFD2	PKLR;APOA1BP;GUK1;CLDN22;EGFL7;MSRB2;RNASEK;NDUFA3;ROMO1		NR1I3;HDDC2;EGFL7;DPP7;METRN;RNASEK;UQCR11;UBA52;CAPN12;COX4I2;DYNLRB1;ROMO1
ATF3	0	7	7	0	9	9		BTG2;CSRNP1;CLDN4;KLF6;FOS;GADD45B;FOSB		BTG2;CSRNP1;NFKBIZ;CLDN4;KLF6;NR4A1;UBC;FOS;FOSB
BATF3	0	3	3	0	14	14		P2RY6;SPHK1;SBNO2		KCNS3;ARID5A;HRH1;RELL1;SOD2;RDH10;P2RY6;CCL11;SPHK1;SBNO2;RELB;GPR4;LRRN4;APOL2
NSL1	0	6	6	1	5	6		GeneSpecificCopyNumber;CCDC121;CRBN;AZI2;SLC35A5;KBTBD11	ZNF598	PEX11B;CRBN;GIN1;THAP1;TAF9B
TATDN3	0	5	5	1	1	2		GeneSpecificCopyNumber;APITD1;GGPS1;ARL6IP5;TMBIM4	MAP3K11	FBXO4
FLVCR1	0	3	3	0	2	2		B3GALNT2;EPT1;TARS		B3GALNT2;MGAT2
VASH2	0	1	1	0	3	3		LEF1		LEF1;C4orf46;FAM111B
ANGEL2	1	2	3	0	0	0	BCAR1	GeneSpecificCopyNumber;C12orf29
RPS6KC1	0	1	1	0	4	4		KCNMB4		PLCL1;ZNF189;TMEM25;RAB2B
PROX1	0	1	1	0	0	0		LUZP1
SMYD2	0	8	8	0	2	2		SLC35F3;SERPINI1;TNFSF10;REPIN1;RNF32;CDKN2A;STOX1;RNF43		SLC35F3;SYBU
PTPN14	1	7	8	0	12	12	UBLCP1	LPP;IL6ST;LNPEP;PPARGC1B;EGFR;AHNAK;MAML2		KIRREL;ZBTB20;PPM1L;IL6ST;ZNF366;LNPEP;PPARGC1B;ZNF704;AHNAK;MAML2;CHD9;VEZF1
CENPF	0	6	6	0	6	6		ASPM;KIF14;CKAP2L;TRIM59;ACACA;KLK14		ASPM;KIF14;FAM72A;WHSC1;BMP6;CCNE2
KCNK2	0	4	4	0	4	4		PRRX1;MATN3;DKK2;ESR1		PRRX1;MATN3;MFAP5;DIO3
KCTD3	0	13	13	0	5	5		GeneSpecificCopyNumber;ABCB10;TOMM20;MAML3;GOLPH3;HNRNPK;ZCCHC6;ACBD5;CPEB3;SOCS2;IMPACT;ZADH2;TAB3		TOMM20;GOLPH3;RHOBTB3;MLLT4;TAB3
USH2A	0	0	0	0	6	6				PPIL6;CALN1;FZD9;FAM27A;FAM13C;CYP4F2
ESRRG	0	4	4	0	6	6		SCARB2;TIFA;OR51T1;DPY19L3		SATB1;NSUN7;PLA2G12A;EGF;CCDC110;MTMR2
GPATCH2	0	5	5	0	1	1		ARID4B;XPO1;CCRN4L;CPSF6;MSL1		ARID4B
SPATA17	0	4	4	0	4	4		NEK11;PIH1D2;RSPH1;CXorf30		NEK11;FBXO16;C16orf71;LCA5L
RRP15	0	1	1	0	0	0		CCT6A
TGFB2	0	5	5	0	1	1		AMBN;ITGA1;FGFR1;VCL;MGP		PALLD
LYPLAL1	1	3	4	0	6	6	TMEM127	ARV1;NUDCD2;HEBP2		ZMYND12;OMA1;PUS10;ATG10;C12orf29;ERI2
SLC30A10	0	4	4	0	1	1		EPS8L3;CDK19;NOTUM;UMODL1		OSBPL6
EPRS	0	8	8	0	8	8		HEATR1;MSH2;SRP72;RARS;IARS;ALDH18A1;CLPB;RPS6KA6		IMMT;NLN;MPP6;IARS;ALDH18A1;DLAT;ZW10;METAP2
BPNT1	1	4	5	0	1	1	KCNJ11	COG2;CCT4;TXNDC9;AGTR1		ATP6V1A
IARS2	0	7	7	0	5	5		CHD1L;EGLN1;TFB2M;LARS2;PIGX;MUT;IGF2		URB2;TFB2M;LARS2;KPNB1;AFG3L2
RAB3GAP2	0	5	5	0	2	2		UHMK1;ARID4B;VCPIP1;ARHGEF12;ITCH		ARID4B;AHCTF1
AURKAPS1	0	4	4	0	1	1		SFPQ;KRTAP5-1;NEAT1;TIGD7		NEAT1
MARK1	0	2	2	0	2	2		GeneSpecificCopyNumber;CTNND2		CTNND2;PLEKHA5
C1orf115	2	5	7	0	12	12	ANKRD6;ATP10A	RFX3;AUH;ZDHHC16;ADPGK;KLK4		FMO5;GSTA4;FAM189A2;PBX3;GLUD1;ZDHHC16;REP15;ADPGK;MARVELD3;KLK4;SLC13A3;SYTL5
HLX	0	6	6	0	2	2		GJA4;DLX5;GSC;FOXS1;SOX18;ADORA2A		CCL3;SOX18
DUSP10	0	2	2	0	1	1		B3GNT2;TNFAIP8		B3GNT2
TAF1A	0	5	5	0	3	3		TAF5L;ARID4B;C8orf31;ATP2B1;ATAD5		TAF5L;ARL6IP6;ATP2B1
MIA3	0	5	5	0	3	3		SEC22C;CCNG2;GPR107;ACADSB;PDXDC1		NRD1;CCNG2;SLC9A7
AIDA	0	5	5	0	6	6		SLC26A8;CNTLN;GPC5;GDPD1;SH2D1A		GATA2;RFX6;RALGPS1;REXO2;GPC5;GDI1
FAM177B	0	3	3	0	0	0		ADORA3;AIM2;BLK
DISP1	0	2	2	0	5	5		VGLL3;ZFPM2		VGLL3;SMPDL3A;MAB21L1;ZNF652;TMEM47
TLR5	0	8	8	0	11	11		KIAA1107;ROBO1;GABRP;CFTR;KIAA1217;OLFM4;ZNF774;SLC9A8		ROBO1;PROM1;ALPK1;CCL28;RUNX2;CFTR;DTX4;MAML2;M6PR;ZNF774;TMEM170A
SUSD4	0	4	4	0	2	2		LYPD6B;UNC13B;SLC24A4;TECR		LYPD6B;CHST9
CAPN8	0	5	5	0	8	8		VTCN1;MST1R;SCGB3A1;ERN2;GABRE		PADI1;ODF2L;EPS8L3;VTCN1;SCGB3A1;INSC;ERN2;TMPRSS3
CAPN2	0	3	3	0	0	0		OCLN;CDKN2B;ANKRD13A
TP53BP2	0	2	2	0	0	0		KDM5B;ARID4B
FBXO28	0	2	2	0	2	2		C5orf22;ZNF260		STX6;PRKAA1
DEGS1	0	1	1	0	0	0		SAR1B
NVL	1	6	7	0	9	9	KAL1	UBE2E3;FBXL2;BRD8;KHDRBS3;WNK2;CTNNAL1		RCOR3;EDARADD;UBE2E3;FBXL2;SAMD5;TRIM14;CTNNAL1;ALX4;ONECUT2
CNIH4	0	4	4	0	1	1		GeneSpecificCopyNumber;ENSA;PSMB4;GRIA4		ENSA
WDR26	2	4	6	0	2	2	MED18;TMEM186	PIAS3;GABPB2;MEX3C;DYRK1A		SLC19A2;MEX3C
CNIH3	0	7	7	0	3	3		MFAP2;CTSK;GBX2;LRRC15;FGF1;TREM1;MMP11		SPOCD1;CTSK;CTHRC1
DNAH14	0	5	5	0	6	6		TARBP1;TBCE;RANBP17;ZFP62;OGT		ELK4;TARBP1;TBCE;RANBP17;ZFP62;ILF3
LBR	1	3	4	1	4	5	TTC39A	PDP1;LRIG3;CUL4B	TTC39A	DNMT3A;HOOK3;LRIG3;MMD
ENAH	2	5	7	1	3	4	CREB3L4;ICAM3	OPA1;ASPH;EIF4EBP2;YAP1;PHF16	CREB3L4	ANP32E;LHFPL2;PHF16
SRP9	0	4	4	0	7	7		GeneSpecificCopyNumber;TMCO1;LPGAT1;VBP1		TMCO1;TIPRL;TROVE2;ACP1;SUMO1;NDUFA5;GNG10
EPHX1	0	3	3	0	1	1		GPR137B;GPRC5C;TSR2		GPRC5C
TMEM63A	1	5	6	2	4	6	COPS8	H6PD;PLXNB1;ABCC10;KCNN4;SLC5A1	COPS8;TOMM70A	TRIM2;IKBKB;KCNN4;SLC5A1
LEFTY1	0	1	1	0	2	2		EPHX3		MYO3A;PYDC1
PYCR2	1	2	3	0	7	7	FNIP1	GeneSpecificCopyNumber;TMEM189		MAPRE3;C3orf37;RNF130;PARN;IRX3;DNTTIP1;TMEM189
LEFTY2	0	4	4	0	5	5		AEBP1;FIBIN;VAT1L;PTGER1		PODN;MATN3;AEBP1;KCNJ1;APOH
H3F3A	0	6	6	0	15	15		MARCKSL1;SYNC;SF3B14;PTMA;ERH;SUMO2		MARCKSL1;SYNC;C1orf53;RBM34;CIR1;PTMA;KIF25;NDUFA5;HNRNPA1;ERH;FAM96A;CALML4;SUMO2;C18orf32;RPL39
ACBD3	0	5	5	0	2	2		EIF2AK3;PI4K2B;SPTY2D1;C12orf23;TBC1D8B		C12orf23;C16orf72
LIN9	0	4	4	0	6	6		SASS6;KLHL7;TMEM123;TMPO		SIKE1;CCDC138;KLHL7;HAUS6;TMEM123;TMPO
PARP1	0	2	2	0	1	1		GeneSpecificCopyNumber;SEPT9		FAM199X
C1orf95	0	2	2	0	0	0		GPR161;DIP2C
ITPKB	1	5	6	0	0	0	TMEM18	WASF2;PLEC;CUX2;KCTD2;KIAA1644
PSEN2	0	4	4	0	4	4		GeneSpecificCopyNumber;POMGNT1;ARL8A;IL20RA		ARL8A;LRTOMT;CADM4;KIR2DL4
CDC42BPA	0	4	4	0	2	2		FAM20B;RAB23;AMOTL1;FAM161B		SAP30L;CDK14
ZNF678	0	3	3	0	5	5		STRN;N4BP2;UTRN		HEATR1;MSH3;UTRN;ZNF24;RPS6KA6
SNAP47	0	4	4	0	1	1		GeneSpecificCopyNumber;PI4KB;HDAC3;VPS37D		PI4KB
JMJD4	0	1	1	0	1	1		TIMM13		C5orf55
WNT9A	0	4	4	0	6	6		EFR3B;C9orf172;EML1;PCNT		DAG1;KALRN;PLEC;CNTF;EML1;PHLPP2
WNT3A	0	4	4	0	20	20		DLK2;TRIM29;KRT15;EBF4		TP73;BCL11A;TFCP2L1;HOXD11;ARL4C;PITX1;DLK2;ENHO;RIN1;TRIM29;TRPV4;MEIS2;IRX5;GPR114;EFNB3;KRT15;S1PR5;DMKN;EBF4;SYNGR1
ARF1	1	9	10	0	2	2	VEZF1	GeneSpecificCopyNumber;ARL8A;NDUFAF3;SPCS2;UBE2N;C16orf58;PTBP1;CLPTM1;ALG12		NDUFAF3;CREB3L1
C1orf35	0	4	4	0	1	1		BOLA1;PSMG3;ARF5;SIRT7		TPRA1
MRPL55	0	4	4	0	0	0		GeneSpecificCopyNumber;AURKAIP1;TMEM219;GADD45GIP1
GUK1	0	4	4	0	4	4		GeneSpecificCopyNumber;GPX1;ANAPC11;PSMA7		DUSP23;NENF;GPX1;ZNHIT1
GJC2	0	3	3	0	1	1		FAM167B;ANKRD35;SEMA3B		SEMA3B
OBSCN	0	5	5	0	6	6		CLCA1;CMYA5;USP2;RYR1;GABRE		DOK7;RBM20;P2RY2;USP2;PFKM;CAPN3
TRIM11	0	4	4	0	1	1		GeneSpecificCopyNumber;SAC3D1;ZNHIT2;FAM110A		TRIM27
TRIM17	0	6	6	0	7	7		FMO2;SULT1E1;PON3;WDR86;COX6B2;GABRE		FMO2;SULT1E1;SMARCD3;DEFB1;PCDH8;HAP1;COX6B2
HIST3H2A	0	6	6	0	2	2		NPM1;SNHG7;DDX25;GCSH;DLL3;FBXO46		GDPD1;FBXO46
HIST3H2BB	0	1	1	0	1	1		HIST1H2BG		DNASE1L1
RNF187	0	3	3	0	1	1		PEBP1;AARS;KDELR1		PEBP1
RHOU	0	3	3	0	2	2		ELL2;DNAJC25;KLK14		ELL2;KLK14
RAB4A	0	4	4	0	2	2		GeneSpecificCopyNumber;XPNPEP1;MRPL49;ZNF702P		C1orf210;SUMO3
SPHAR	0	4	4	0	8	8		SYNC;NFIA;TROVE2;SPCS2		GNRHR2;GNG10;GLUD1;C10orf32;AS3MT;SPCS2;KBTBD6;TRIM13
ACTA1	0	9	9	0	4	4		TRIM63;ANKRD23;XIRP1;LMOD2;ANKRD1;ANKRD2;H19;DDN;C20orf166		TRIM63;TNNI1;H19;CACNG1
NUP133	0	2	2	0	1	1		IPO11;SUPT16H		DHX9
ABCB10	0	4	4	0	5	5		DCK;MFSD8;KIAA1033;SUZ12		CD46;C1orf74;RCOR3;KCTD3;NAA25
TAF5L	0	7	7	1	3	4		GeneSpecificCopyNumber;DEDD;TAF1A;TRA2B;CSRNP2;HIC2;MTMR1	GATSL3	GABPB2;TAF1A;RNF19A
URB2	0	8	8	0	15	15		GeneSpecificCopyNumber;WDR3;IARS2;EIF2AK2;PSME4;POLR1B;MARS2;PPRC1		SLC25A44;ABL2;LAMC1;PSME4;PNO1;MARS2;KLHL18;PDE12;UTP15;TGS1;DDX21;PPRC1;PGAM5;PSME3;RRP1B
GALNT2	0	2	2	1	1	2		URB1;IL13RA1	NDUFA5	EXTL3
PGBD5	0	4	4	0	1	1		CDK5R2;BSN;SHC3;OTUD7A		OTUD7A
COG2	1	2	3	0	3	3	POU6F1	GeneSpecificCopyNumber;CD46		RFWD2;CD46;BPNT1
AGT	0	0	0	0	10	10				TFPI;GPR110;TMEM130;BAAT;HABP2;ACADSB;SYT13;NALCN;SERPINA6;DPEP1
C1orf198	4	4	8	0	1	1	TIAL1;ZFYVE19;CCNDBP1;SAMM50	GeneSpecificCopyNumber;AEBP1;CSRNP2;ACTN4		CSRNP2
TTC13	0	9	9	0	1	1		GeneSpecificCopyNumber;LEPRE1;PHTF1;UGT1A1;ATR;LMNB1;ZNF354A;SEC61A2;GRIA4		PHTF1
ARV1	0	4	4	0	5	5		GeneSpecificCopyNumber;CAPZA1;MPV17;NAA20		CAPZA1;ADIPOR1;LYPLAL1;NDUFB4;NAA20
FAM89A	0	4	4	0	2	2		FHL2;GFPT2;TNFRSF1A;MUCL1		FHL2;RARRES1
TRIM67	0	3	3	0	2	2		AMBN;CLEC18A;OGT		TRAM2;EEF1DP3
C1orf131	1	9	10	1	3	4	CRK	GeneSpecificCopyNumber;PUS10;ACTL6A;TIGD2;FBXO4;POC5;SNRNP48;SLC25A15;TOX3	CRK	RPIA;FBXO4;SLC25A15
EXOC8	0	8	8	0	3	3		GeneSpecificCopyNumber;ANKRD36BP1;PPP1R15B;RANBP6;ALG2;CSTF2T;UBE4A;CSTF1		ZNF281;PPP1R15B;CSTF2T
EGLN1	0	6	6	0	5	5		PDE4DIP;USP13;ENAM;TMEM170B;SGPP1;NR2F2		IARS2;PLOD2;HSPA4;KTN1;NR2F2
TSNAX	0	3	3	0	1	1		GeneSpecificCopyNumber;FBXL17;C11orf58		C11orf58
DISC1	0	4	4	0	1	1		TNS3;ADRB1;PRKRIR;SIM2		CCDC117
SIPA1L2	1	18	19	0	0	0	C6orf57	PRKAA2;CLCA1;B3GNT7;NFKB1;NDST4;HPGD;DIAPH1;KCNK17;RNF133;CDCA2;RDH10;FGFR2;MUC2;OR52I1;DUSP6;TMEM62;GCNT3;RPS6KA3
PCNXL2	0	2	2	0	0	0		GeneSpecificCopyNumber;BCL9
KCNK1	1	3	4	0	0	0	ABLIM3	TSPAN12;WBP5;PNMA5
SLC35F3	0	5	5	0	4	4		SMYD2;IGSF10;MIOS;SLC6A4;SIM2		FAM5C;SMYD2;MYB;CADM1
TARBP1	0	9	9	0	3	3		GeneSpecificCopyNumber;DNAH14;PGBD2;DCAF4L1;AGAP4;CDON;USP43;RBM39;OGT		DNAH14;PGBD2;NUPL2
TOMM20	0	6	6	0	2	2		GeneSpecificCopyNumber;KCTD3;EIF3E;CCNY;EIF4B;RSL1D1		KCTD3;EIF4B
RBM34	0	4	4	0	2	2		GeneSpecificCopyNumber;H3F3A;C14orf166;C18orf21		THOC7;RBMX2
ARID4B	0	5	5	0	7	7		GeneSpecificCopyNumber;ZC3H11A;GPATCH2;RAB3GAP2;PRPF4B		ZC3H11A;GPATCH2;RAB3GAP2;TAF1A;TP53BP2;ANKRD12;ESCO1
GGPS1	1	7	8	1	3	4	ZBTB46	GeneSpecificCopyNumber;TRIM24;NKX3-1;ALG8;ZCRB1;ORAI3;ZNF652	BCR	TATDN3;TIGD6;GLUD1
TBCE	0	5	5	0	2	2		GeneSpecificCopyNumber;DNAH14;PWP1;PSMC6;DKC1		DNAH14;PSPC1
B3GALNT2	0	4	4	1	3	4		GeneSpecificCopyNumber;FLVCR1;VPS54;RAPGEF4	CSK	FLVCR1;RAPGEF4;CHRNA5
GNG4	1	2	3	0	0	0	FANCM	EMP2;BCAS1
LYST	0	7	7	0	5	5		REL;RASA2;JAK2;GAPVD1;CDH23;PPFIBP1;NHS		RASA2;POLH;JAK2;PPFIBP1;DEPDC5
NID1	0	6	6	0	7	7		COL6A3;ITGA1;SH3PXD2B;NEURL1B;VCL;FBN1		COL4A4;COL6A3;MAP1B;SH3PXD2B;VCL;FBN1;HEPH
GPR137B	0	2	2	0	8	8		STX6;SNX3		EPHX1;LRRN1;ENPP5;SNX3;UBASH3B;BHLHE41;ABHD12;PTK6
ERO1LB	0	3	3	0	2	2		BMP6;RAB18;JAG1		RAB18;JAG1
EDARADD	0	7	7	0	4	4		CELSR2;NVL;PLEKHF2;FGFR2;OMP;CD276;MED14		GMNN;PLEKHF2;CD276;MED14
LGALS8	0	0	0	0	0	0
HEATR1	0	6	6	0	8	8		GeneSpecificCopyNumber;ZNF678;POLR1B;NUP155;NUP160;MED1		EPRS;POLR1B;NUP160;C12orf66;UTP20;FBXL20;MED1;RRP1B
ACTN2	0	10	10	0	1	1		MYOM3;CASQ1;TNNI1;XIRP2;TTN;MYL3;MYOZ2;MYOT;SCN4A;KCNA7		MYOM3
MTR	1	6	7	1	5	6	TSSC1	GeneSpecificCopyNumber;REV3L;KIAA1432;DIXDC1;FOXJ2;KIAA0430	TSSC1	REV3L;BACE1;TPP2;KIAA0430;TNRC6A
RYR2	0	3	3	0	3	3		FAM129A;GPR155;MAP2		FAM129A;GPR155;HPSE2
CHRM3	0	5	5	0	2	2		LHX9;MFSD6;GHR;EBF2;GPRC5D		MFSD6;WSB2
FMN2	0	2	2	0	1	1		KCNH2;SORBS1		PDZRN3
GREM2	0	2	2	0	1	1		IRS1;TIFA		EPAS1
FH	0	5	5	0	6	6		GeneSpecificCopyNumber;BOLA3;ATP5G3;FARSB;AIFM1		SLC25A33;SDHC;UBE2T;VDAC3;MRPL15;AIFM1
KMO	0	3	3	0	0	0		MUC1;JAK3;LILRB4
OPN3	0	6	6	0	2	2		TAF12;SNX10;RALA;JHDM1D;MKRN1;SLITRK5		TAF12;PDE7A
CHML	0	6	6	0	1	1		GeneSpecificCopyNumber;WDR3;KDM5B;NAA50;PDS5A;TIGD7		USP3
EXO1	1	10	11	0	10	10	MORC1	IQGAP3;UBE2T;RD3;DTL;CCNE2;POP1;CDCA5;DIAPH3;KIF18B;GINS1		CLSPN;UBE2T;DTL;POP1;CDCA5;RACGAP1;DIAPH3;KIF18B;GINS1;MYBL2
PLD5	0	3	3	0	1	1		GDF7;EN1;CDK19		ZNF254
CEP170	0	4	4	0	5	5		GeneSpecificCopyNumber;EIF4G3;MEX3A;ZFP91		EIF4G3;TPR;MAP4K4;SMC3;CKAP5
SDCCAG8	0	2	2	0	0	0		GeneSpecificCopyNumber;DUSP12
AKT3	1	5	6	0	0	0	TJP3	CDC14A;CPEB2;BTC;MID2;ZNF275
ADSS	0	4	4	0	0	0		GeneSpecificCopyNumber;TADA1;AGGF1;MPP7
C1orf101	0	3	3	0	2	2		KIAA1407;CUBN;ZMAT1		CUBN;ZMAT1
HNRNPU	0	6	6	0	12	12		GeneSpecificCopyNumber;SFPQ;HNRNPK;CHD4;ELAVL1;TOP1		YTHDF2;KDM5B;RANBP2;NFYA;SYNCRIP;HNRNPK;NOLC1;RBM14;PTBP1;ELAVL1;RBM12;TOP1
KIF26B	0	5	5	0	1	1		COL6A3;SULF1;CHST11;ALDH1L2;C21orf62		ALDH1L2
SMYD3	0	6	6	0	2	2		RAP1GAP;NKAIN1;ACBD6;AMHR2;COX16;PDE9A		UAP1;ACBD6
TFB2M	0	6	6	1	5	6		GeneSpecificCopyNumber;WDR3;DAP3;IARS2;TXNDC9;HSPA9	SMG6	B4GALT3;IARS2;MRPL3;MTFR1;NOL11
CNST	0	4	4	0	2	2		GeneSpecificCopyNumber;CTTNBP2NL;ADRB2;APPL2		CTTNBP2NL;LAMC1
SCCPDH	0	4	4	0	4	4		LRRC42;SEC22C;AQP11;HOXB13		LRRC42;AQP11;HOXB13;SLC25A17
AHCTF1	0	5	5	0	6	6		GeneSpecificCopyNumber;POGK;RAB3GAP2;C5orf51;PPFIA1		UBAP2L;POGK;XPR1;DDX59;PPFIA1;CDC27
ZNF670	0	2	2	0	0	0		NSUN3;ZNF146
ZNF695	0	4	4	0	1	1		UBE2T;TRIP13;CLRN3;C17orf53		TRIP13
ZNF669	0	1	1	0	2	2		ZNF543		VHL;KIAA0947
C1orf229	0	5	5	0	2	2		C5orf55;C9orf163;SEC61A2;RGS11;FGD1		PRR18;MAP3K10
ZNF124	0	3	3	0	4	4		SETDB1;ZNF131;HNF4G		SETDB1;MAP4K4;E2F3;E2F5
ZNF496	1	5	6	0	3	3	TPMT	GeneSpecificCopyNumber;GMEB1;YEATS2;LRP5;ZNF641		MFHAS1;CIZ1;LRP5
NLRP3	0	4	4	0	2	2		CSF1R;TNFAIP3;TRPA1;C3AR1		TNFAIP3;CASS4
OR2C3	0	1	1	0	0	0		NCEH1
OR2W3	0	0	0	0	0	0
OR2T8	0	0	0	0	1	1				PGBD1
OR2L13	0	1	1	0	0	0		GPR137C
OR2T5	0	2	2	0	0	0		ECT2L;MAGEA8
OR2T10	0	1	1	0	0	0		ECT2L
OR14I1	0	2	2	0	0	0		TIMP4;SV2B
SH3BP5L	0	3	3	0	0	0		GeneSpecificCopyNumber;ZNF282;ZNF74
ZNF672	0	2	2	0	0	0		TRIM49;ZNF446
ZNF692	0	6	6	0	15	15		ZBTB48;ANKZF1;LUC7L;HSF4;KAT2A;ZGLP1		LYG1;BCS1L;ANKZF1;CRYGS;PLAC8L1;EFCAB4A;FAM186A;SLC39A5;AP1G2;LUC7L;ANKS3;HSF4;KAT2A;GGA1;ARHGAP8
PGBD2	0	6	6	0	1	1		TARBP1;LRIT3;MCM9;NXF1;ZNF443;SLC9A8		TARBP1
FAM110C	0	5	5	0	4	4		IER3;PAEP;SYT8;SLC13A2;RBBP8		ASTL;OXSR1;IER3;FUT3
SH3YL1	0	1	1	0	0	0		ERG
ACP1	0	11	11	0	5	5		GeneSpecificCopyNumber;SRP9;COX7A2L;DNAJC19;COX18;VDAC1;MAPKAPK5;CNIH;FAM96A;SEC11A;SLC35A2		MYCBP;MRPL3;COX18;ENOPH1;FAM96A
FAM150B	0	8	8	0	4	4		GUCA2A;ELAVL4;ADAMTS4;ADIPOQ;LY6G6D;FIBIN;KCNA5;CHRNA3		ADAMTS4;ITIH3;LRRC10B;VAT1L
TMEM18	0	2	2	1	0	1		GeneSpecificCopyNumber;ZNHIT3	ITPKB
SNTG2	0	2	2	0	2	2		FABP5;MESP2		ANXA10;EBPL
TPO	0	1	1	0	1	1		TG		TG
PXDN	0	4	4	0	5	5		FRK;IGF2R;TTYH3;EFTUD1		STK39;DAG1;EPHB4;FAM171A1;ZBED1
TSSC1	1	2	3	1	3	4	MTR	POLR3K;ASNA1	MTR	TMEM177;ASNA1;GSS
ADI1	0	4	4	1	4	5		C1orf122;PPCS;SNX17;KLK3	ARHGEF11	NAAA;GTF3C6;TOLLIP;MTHFS
RNASEH1	0	6	6	2	3	5		SLC5A6;C2orf49;TMEM110;ATR;PCYT1A;MSI2	GNRHR2;TMEM133	DFFA;C2orf49;TMEM110
RPS7	0	8	8	0	6	6		GeneSpecificCopyNumber;RPL5;RPL37;RPS18;RPS6;TPT1;PFDN4;SLC25A6		RPL5;GEMIN6;PSMG3;UBE2I;PFDN4;SLC25A6
COLEC11	0	1	1	0	0	0		AKR7L
ALLC	0	5	5	0	8	8		CAMKV;ADIPOQ;SFRP4;PTPN5;GPC3		MPZ;SFRP4;SFRP5;AGAP2;CCL11;TNNI3;DCX;GPC3
SOX11	0	3	3	0	0	0		EN1;ADAM12;KIF4A
CMPK2	0	7	7	0	5	5		CAMK2N1;DDX60;MGAT4B;DDX58;DRGX;IFIT3;OAS3		DDX60;DDX58;TDRD7;IFIT3;OAS3
RSAD2	0	5	5	0	6	6		EPYC;OASL;MX2;MX1;IRS4		IFI44;IFIT3;OASL;ZBP1;MX2;MX1
RNF144A	1	5	6	0	4	4	GCNT2	NCOA1;ZNF721;LCORL;USP54;NETO1		NCOA1;ANK3;DICER1;SS18L1
ID2	0	2	2	0	1	1		ID3;BMP2		LYSMD3
KIDINS220	0	3	3	0	4	4		MBD5;RSF1;ATRX		MBD5;KDM1B;MEGF9;CTR9
MBOAT2	1	5	6	0	9	9	LASP1	C1orf21;MAP2;LYPLA1;TPD52;ACACA		C1orf21;MAP2;GOLPH3;FAM151B;VKORC1L1;TPD52;SGPP1;ACACA;PHF8
ASAP2	1	4	5	0	6	6	YIPF1	STX6;NCOA1;MCF2L2;KLF13		STX6;NCOA1;MFSD6;CASP2;KLF13;YPEL2
ITGB1BP1	0	5	5	0	2	2		HIGD1A;C6orf1;PDLIM2;C8orf59;RBM17		RBM17;C20orf195
CPSF3	0	3	3	1	3	4		GeneSpecificCopyNumber;RPA3;PPIA	CALCOCO1	RFWD2;UBAC2;CSE1L
IAH1	0	5	5	0	7	7		GeneSpecificCopyNumber;ANKRD39;C4orf6;TBCA;ZNF467		ANKRD39;C4orf6;TBCA;MGAT4B;ZNF467;HAGH;PRSS27
ADAM17	0	8	8	0	5	5		ZNF281;KLHL18;PPP4R2;CDYL;TGS1;UGCG;LIMA1;NOTCH3		CDYL;ELK3;PPTC7;ZNF597;NOTCH3
YWHAQ	0	3	3	1	8	9		GeneSpecificCopyNumber;MRPL42;METTL9	PLEKHM1	TMEM206;PPP1CB;FAM173B;PAIP1;PAIP2;TUSC3;C9orf85;METTL9
TAF1B	1	1	2	0	1	1	SART1	USP16		USP16
GRHL1	1	3	4	0	2	2	MRPL10	IGSF3;B3GNT5;SMEK1		IGSF3;C2CD2
KLF11	0	3	3	0	1	1		PKD2;KLF6;ARRDC4		ARRDC4
CYS1	0	4	4	0	7	7		C1QTNF2;RCAN2;GLT8D2;SYDE1		TMEM200B;CNRIP1;ZBTB47;HTRA1;GLT8D2;SYDE1;DRP2
RRM2	0	3	3	0	10	10		DLGAP5;ASF1B;APOBEC3B		NCAPG2;ESCO2;MELK;E2F8;DIAPH3;DLGAP5;CDC6;UHRF1;ASF1B;APOBEC3B
HPCAL1	0	6	6	0	0	0		MON1A;HYAL2;PLOD3;EIF4EBP1;OSBPL5;DBNDD1
ODC1	0	2	2	0	3	3		MALT1;XBP1		FAM194A;PMFBP1;GDF15
NOL10	0	3	3	0	3	3		GeneSpecificCopyNumber;FARSB;DBF4		RAB10;PPM1G;FAM136A
ATP6V1C2	0	3	3	0	0	0		NEURL3;FAM183B;THRSP
PDIA6	0	7	7	0	9	9		GeneSpecificCopyNumber;PDIA4;PEX2;HSPA5;HSP90B1;RPN2;GGT1		DDOST;EPCAM;GGCX;RPN1;PDIA4;HSPA5;HSP90B1;MESDC2;RPN2
KCNF1	0	3	3	0	8	8		PPP2R2B;MC4R;C21orf62		FAM46B;PPP2R2B;TDRD7;CEND1;LYVE1;CFL2;TPM1;C21orf62
C2orf50	0	5	5	0	7	7		ZNF474;WDR16;FOXJ1;MC4R;CXorf22		ZNF474;CSPP1;ENKUR;TMEM231;DNAH9;FOXJ1;CXorf22
PQLC3	1	3	4	0	2	2	KDM1A	RNASE4;ANKRD26P1;MAF		IGFBP5;TDRD7
ROCK2	0	5	5	0	6	6		KIRREL;LPP;ITGA8;PPTC7;USP12		SYDE2;EXOC6B;FAM13B;YAP1;PPTC7;IQGAP1
E2F6	1	3	4	1	1	2	ZFP64	CD160;MAT2A;DCUN1D2	ZFP64	C18orf21
GREB1	0	5	5	0	9	9		SLC45A3;ANKH;STEAP2;UNC13B;LMO7		SLC45A3;DMXL1;STEAP2;CNTNAP2;GALNT11;FAM13C;SLC16A9;STYK1;ARHGEF7
LPIN1	0	3	3	0	0	0		TBC1D1;SVIL;VCL
TRIB2	0	1	1	0	0	0		PCDH11Y
FAM84A	0	3	3	0	5	5		DNER;KCTD8;PCDHA13		CCDC141;DNER;KCTD8;SNCA;PCDHA13
DDX1	0	3	3	0	2	2		GeneSpecificCopyNumber;RBKS;XRCC5		RBKS;STRAP
MYCN	0	1	1	0	0	0		SLC17A7
RAD51AP2	0	1	1	0	0	0		SLC14A1
VSNL1	0	4	4	0	6	6		ZNF488;KRT5;CHST9;SLC14A1		FAM46C;SLC25A12;PVRL1;CHST9;SLC14A1;ZBTB7C
SMC6	0	4	4	1	6	7		S100PBP;APPL1;RBBP8;STK4	RUNDC1	S100PBP;ZNHIT6;GLS;KDELC1;RBBP8;STK4
GEN1	0	1	1	0	1	1		FBXW7		FBXW7
KCNS3	0	3	3	0	6	6		BATF3;UBE2E3;ERG		ERRFI1;POGZ;STEAP4;APBA1;PICALM;ERG
RDH14	0	3	3	0	3	3		GeneSpecificCopyNumber;PIGY;EID2		SCOC;EID2;PIGP
NT5C1B	0	1	1	0	0	0		NEAT1
OSR1	0	3	3	0	1	1		PLA2G2F;WNT2B;FEZF1		SIX2
TTC32	0	3	3	0	0	0		MTHFD2L;PRPF39;ZMAT1
WDR35	1	4	5	0	5	5	ATP6V0C	DHX57;SHPRH;DYNC2H1;NEK9		DHX57;WDR36;SHPRH;NEK9;TEX9
MATN3	0	7	7	0	4	4		KCNK2;LEFTY2;COL3A1;FNDC1;SULF1;LGR5;FGF14		KCNK2;FNDC1;MFAP5;ISLR2
LAPTM4A	0	10	10	0	9	9		GSTM3;AP3S1;HS3ST5;SLC31A2;ANO1;TMEM117;NFYB;MORF4L1;SEMG2;PJA1		GSTM3;FAIM;AP3S1;PEX2;ST6GALNAC4;TMEM117;NFYB;DAD1;PGRMC1
SDC1	1	7	8	0	7	7	PCA3	CYP2W1;AQP3;CCKBR;TRIM29;PLEKHG6;RAPGEFL1;KRT19		RHBDL2;EDAR;ZDHHC3;AQP3;DDIT4;SSH3;MYH14
PUM2	0	6	6	0	14	14		GeneSpecificCopyNumber;ZZZ3;PDS5A;RICTOR;ZNF292;MIB1		USP24;ZZZ3;SMEK2;PAPOLG;RMND5A;INO80D;ZNF518B;PDS5A;PHIP;TNKS2;PAN3;ASB7;ZNF624;TUG1
RHOB	0	7	7	1	1	2		BTG2;DUSP1;CEBPD;NR4A1;HSPB8;JUNB;PGRMC1	ZNF607	BTG2
HS1BP3	0	5	5	0	3	3		PLA2G5;C6orf1;WBSCR17;UAP1L1;THAP8		BRI3;LYRM1;FUNDC2
GDF7	0	2	2	0	4	4		KIRREL;ZFP92		KIRREL;PLD5;GUCY1A2;ZFP92
C2orf43	1	1	2	0	1	1	RAP1GAP2	MORC3		MORC3
APOB	0	6	6	0	0	0		SERPINC1;ITGA9;KCNAB1;HAND2;KCNS2;APOC3
KLHL29	0	6	6	0	3	3		RNF207;RARB;PLK2;EEF2K;NTN1;TRO		IRS1;EEF2K;SYNGR1
ATAD2B	0	5	5	0	8	8		ZNF326;TET3;PRPF4B;BAZ1A;SMG1		MAP4K3;MAML1;PRPF4B;CDK13;PHF20L1;PAN3;BAZ1A;C17orf85
UBXN2A	1	4	5	0	1	1	LYPLA2P1	GeneSpecificCopyNumber;PHTF2;CUL1;RHOT1		CDS2
MFSD2B	0	5	5	0	5	5		PKLR;HMGA1;CCDC85B;LSMD1;RPL23A		HMGA1;NFKBIE;CCDC85B;LSMD1;RPL23A
C2orf44	0	3	3	0	2	2		GeneSpecificCopyNumber;MTIF2;ZNF2		ZNF2;C10orf2
FKBP1B	0	3	3	0	3	3		THYN1;APOF;RDH16		THYN1;RDH16;PCTP
SF3B14	0	7	7	0	16	16		GeneSpecificCopyNumber;DPY30;SUMO1;THOC7;CNPY2;MNAT1;RANBP1		H3F3A;DPY30;TPRKB;RPIA;METTL5;SUMO1;THOC7;SARNP;CNPY2;ARPC3;EIF2B1;MNAT1;COX16;ZNF768;HMGN1;RANBP1
TP53I3	0	3	3	0	1	1		HTATIP2;PARD6A;PLA2G15		PARD6A
PFN4	0	0	0	0	1	1				TMEM150A
ITSN2	2	5	7	1	7	8	BTBD2;TSEN34	PKN2;KIAA1033;AKAP11;CYLD;SYNJ1	TSEN34	DNAJC13;WWC2;KIAA1033;CYLD;USP32;SYNJ1;WDR44
NCOA1	0	8	8	0	14	14		RNF144A;ASAP2;CNTN4;STXBP5L;USP47;FAM161B;TJP1;TTTY15		RERE;RNF144A;ASAP2;PLEKHM3;CNTN4;STXBP5L;RGMB;NRP1;USP47;AMOTL1;NBEA;FAM161B;TJP1;LAMA3
CENPO	0	4	4	0	3	3		CCDC138;NUP210;TIMELESS;HCFC1		KIAA1244;TIMELESS;BRI3BP
ADCY3	0	12	12	0	5	5		PEAR1;NFASC;PLXND1;NKX3-2;KCNQ5;GPR124;CALHM2;LTBP3;TRPC4;TBC1D2B;SLC47A1;ADAMTS10		NEURL1B;CALHM2;MAP3K12;TBC1D2B;ADAMTS10
DNAJC27	0	4	4	0	3	3		MBD5;IKZF4;DCUN1D3;DDX3Y		NAB1;SLC36A4;IKZF4
EFR3B	0	4	4	0	5	5		ADORA1;MAP4;TMEFF1;CARNS1		FNDC5;WNT9A;MAP4;EXTL3;C15orf52
POMC	0	4	4	0	1	1		RAB42;LY6G6D;PPDPF;CLDN5		C10orf82
DNMT3A	1	7	8	0	4	4	TSPAN31	GeneSpecificCopyNumber;LBR;TET3;GPC2;MAMDC4;SUV420H1;PRR11		SOX4;ZNF618;ZSCAN2;PRAME
ASXL2	0	5	5	0	8	8		GeneSpecificCopyNumber;REST;MYO9A;TAOK1;KLHL11		BIRC6;PTPN4;REST;TRIM56;SPTLC2;DPP8;TAOK1;KLHL11
KIF3C	1	5	6	1	3	4	CCDC149	SPTAN1;KIF5A;VAT1;SGSM1;MAPK8IP2	TMEM41A	BACE1;VAT1;SGSM1
RAB10	0	5	5	0	6	6		GeneSpecificCopyNumber;NOL10;RAB1A;PDE12;HIATL1		RAB1A;PDE12;KIAA0895;HIATL1;UBE2D1;CUL4A
HADHA	0	4	4	0	2	2		GeneSpecificCopyNumber;UNC45A;ATP5A1;TOMM22		ATP5A1;RWDD2B
HADHB	0	5	5	0	4	4		GeneSpecificCopyNumber;IMMT;CAB39;PHYH;PRDX3		CAB39;NDUFA10;PHYH;ZNF594
GPR113	0	1	1	0	0	0		PLEKHM1P
EPT1	0	10	10	0	5	5		GeneSpecificCopyNumber;TMEM33;LARP1B;PANK3;XPO5;LARP4;POLR3B;NAA25;BRI3BP;SMCR7L		FLVCR1;PANK3;VKORC1L1;LARP4;POLR3B
OTOF	0	3	3	0	0	0		PRPH;VAT1L;LGALS9
C2orf70	0	4	4	0	0	0		TTLL10;TCTEX1D4;SPATS2L;H2AFY2
CIB4	0	1	1	0	2	2		TFF1		OR7E91P;TFF1
KCNK3	0	3	3	0	1	1		SLC18A2;NRSN2;NEFH		ENPP5
CENPA	0	10	10	0	5	5		GeneSpecificCopyNumber;NUF2;CEP55;TROAP;SKA3;CDKN3;DLGAP5;PLK1;UBE2C;AURKA		UBE2T;FGFR1OP;FBXO43;CEP55;SKA3
DPYSL5	0	3	3	0	0	0		GHRHR;GAGE2D;GABRQ
MAPRE3	0	7	7	0	6	6		SLC45A1;MLLT11;PYCR2;FAM131A;TMEM151A;TOX2;GDI1		SLC45A1;CRYBA2;FAM131A;SSBP2;TOX2;GDI1
TMEM214	2	9	11	0	17	17	YEATS4;MNAT1	ASAP3;TEX261;SIDT2;SRPR;TM9SF1;C16orf58;MPV17L2;KDELR1;RRBP1		ADIPOR1;GORASP2;ANO10;DAP;SURF4;BET1L;SIDT2;SRPR;SLC7A8;TM9SF1;C16orf58;SLC25A35;LRRC59;KCNK6;KDELR1;RRBP1;KDELR3
AGBL5	0	4	4	0	0	0		C7orf49;ADCK2;KIAA0195;MGC2752
OST4	0	8	8	0	11	11		GeneSpecificCopyNumber;ZCCHC17;SNRPG;NDUFC1;TOMM6;GTF2H5;ATP5H;UQCR10		ZCCHC17;SNRPG;RNF7;NDUFC1;GTF2H5;NDUFA4;TOMM5;TRMT112;BTBD6;ATP5H;PDZD11
EMILIN1	0	6	6	0	16	16		GPR124;C1R;DIO3;MRC2;PNMAL2;COL6A2		AHDC1;OLFML3;GSN;EFEMP2;CD248;MRGPRF;COL4A2;HHIPL1;DIO3;IGFBP4;MRC2;SYDE1;GRIK5;PNMAL2;COL18A1;COL6A2
KHK	0	3	3	0	4	4		SLC25A26;PDLIM2;HEXIM2		ENHO;HRCT1;ILK;ADAM11
CGREF1	0	3	3	1	8	9		SLC4A5;ZP3;PYCR1	GANC	ACY1;PODXL2;ACTR3B;DBNDD1;PYCR1;LRFN1;SLC27A5;SAMD10
ABHD1	0	5	5	0	9	9		ABHD14A;SLC26A5;GSTO2;TTC7B;REEP6		ACY1;GSTO2;TMEM25;C12orf60;ACAD10;TTC7B;LDHD;REEP6;SLC27A5
PREB	0	6	6	0	10	10		CHPF;GMPPB;MANF;SEC61A1;SRPRB;MPV17L2		SLC1A4;CHPF;GMPPB;SEC61A1;WFS1;SRP19;TMED9;YKT6;CDC6;MPV17L2
SLC5A6	0	3	3	0	3	3		PUS7;GYLTL1B;GPI		RNASEH1;GYLTL1B;EFTUD2
CAD	0	5	5	0	6	6		WDR12;SSRP1;GCN1L1;MYO19;DNMT1		NBEAL2;VARS;NAT10;GCN1L1;ILF3;HCFC1
SLC30A3	0	4	4	0	1	1		PDZK1;TEDDM1;CRYGN;NAALAD2		PDZK1
TRIM54	0	4	4	0	2	2		TXLNB;ASB10;DUSP13;STAC3		KRT31;MYO18B
UCN	0	2	2	0	4	4		RAB24;C19orf18		RAB24;CEMP1;NUPR1;C19orf18
MPV17	0	7	7	4	15	19		TAF12;S100A11;PCBP1;NDUFAF3;ACOT13;SIGMAR1;PDZD11	ZFYVE20;ZBTB5;HNRNPM;LDOC1L	TAF12;ARV1;NDUFAF3;MOCS2;ACOT13;PPP1R11;TMEM60;SIGMAR1;PPME1;ALG8;NDUFA12;OXA1L;IQCK;GNAS;PDZD11
SNX17	0	4	4	1	9	10		COPS4;DBNL;DCTN3;SDF2	ATP13A3	ADI1;SLC25A4;MTCH1;DBNL;DCTN3;RNH1;DCTPP1;ILVBL;KLHL22
ZNF513	0	5	5	0	14	14		CLK1;FRS3;PABPN1;ZNF335;SERHL		CLK2;CLK1;IP6K2;ZNF76;C7orf43;CDK9;NAP1L4;PABPN1;FBXL19;MED26;CNOT3;MZF1;ZNF335;EWSR1
PPM1G	1	9	10	0	4	4	KIAA1704	ATAD3A;NOL10;PDCL3;MON1A;AIMP2;SSBP1;TUBA1B;HMOX2;PARD6A		PDCL3;NUDT5;HMOX2;DHRS11
IFT172	0	7	7	0	5	5		CCDC30;KIAA1407;WDR19;SPEF2;TRIM41;EFCAB6;HDAC6		CCDC30;SPEF2;EFCAB6;RABL2B;HDAC6
FNDC4	0	3	3	0	1	1		ALDH4A1;MGST3;TSC22D3		MGST3
GCKR	0	2	2	0	1	1		GHRHR;TLX1		SGPP2
C2orf16	0	2	2	0	0	0		HOOK1;OTUB2
ZNF512	0	3	3	1	1	2		ZNF660;GIN1;AS3MT	HNRNPAB	ZNF662
CCDC121	0	4	4	0	12	12		KRCC1;TTC30B;BBS10;PEX12		ATG4C;NSL1;KRCC1;TTC30B;SHQ1;ZCCHC4;FAM122A;ZNF214;BBS10;SENP8;PEX12;ZNF396
GPN1	0	6	6	0	5	5		GeneSpecificCopyNumber;ILF2;WDR12;PDCD10;PSMA2;SRI		NAA50;PDCD10;COPS4;PSMA2;NOL11
SUPT7L	0	1	1	0	5	5		STX16		S100PBP;USP35;NR2C1;LPIN3;STX16
MRPL33	1	10	11	0	16	16	BET1L	GeneSpecificCopyNumber;TM2D1;CMC1;HINT1;CHCHD3;NDUFB2;DCTN3;PXMP2;PPP2R3C;RAD51C		MRPS14;SHISA4;NDUFB3;HINT1;NDUFA4;DCTN3;TMEM218;RPL41;CRADD;GPN3;PXMP2;DAD1;THTPA;PPP2R3C;RAD51C;NGFRAP1
RBKS	0	6	6	1	5	6		ZCCHC17;DDX1;EPCAM;DALRD3;RAB6B;CCDC11	FCHO2	DDX1;MRPS28;TESC;B9D1;ASNA1
BRE	1	4	5	0	1	1	ZNF776	SARS;DCTN1;STX5;LAMP1		GTF2H5
FOSL2	0	6	6	0	9	9		MEF2D;NEDD9;DCUN1D3;SOCS3;ETS2;JOSD1		MEF2D;NEDD9;PFKFB3;ITPRIP;DCUN1D3;KDM6B;ETS2;JOSD1;DDX3X
PLB1	0	3	3	0	0	0		DZIP1L;CSF1R;TRO
PPP1CB	0	5	5	0	4	4		RAP1A;YWHAQ;SLAIN2;GOLPH3;TMEM106B		PEX13;LPP;CSNK1A1;RAB8B
SPDYA	0	1	1	0	2	2		GOLGA6L9		MRRF;METTL3
WDR43	0	12	12	0	14	14		GeneSpecificCopyNumber;WDR3;RD3;PNPT1;POLR1B;MARS2;NAA15;DDX21;NOC3L;PPRC1;NAA25;SEH1L		WDR3;PNO1;POLR1B;MARS2;ABCE1;ZNF131;SRFBP1;DDX21;NOC3L;PRKRIR;NAA25;CUL4A;GART;SMCR7L
FAM179A	0	8	8	0	2	2		CCDC17;C1orf189;CTLA4;DNAH12;FAM66D;CCDC83;VWA3A;RNF157		FAM66D;DYNLRB2
C2orf71	0	4	4	0	5	5		TBX15;LRTM1;KEL;KCNE1L		KEL;MYOM2;GDF10;HSPB6;KCNE1L
CLIP4	0	7	7	0	6	6		RIMS3;PDE5A;CAV2;PGM5P2;TEAD1;PRKCB;GPRASP1		FBXO30;CAV2;PSIP1;PPP3CB;KLHDC1;BNIP2
ALK	0	1	1	0	1	1		VAT1L		CHRNA3
YPEL5	3	8	11	0	4	4	LRP8;NOP14;MTHFD1	RHOQ;C2orf76;NKIRAS1;HIGD1A;RAP1B;MED4;RAB9A;TCEAL1		RHOQ;NKIRAS1;HIGD1A;SELK
LBH	0	6	6	0	6	6		KCNMB2;FAM105A;RELN;FABP5;ZC3H3;ODF2		EEFSEC;KCNMB2;FAM105A;RELN;OVOL1;SLCO1A2
LCLAT1	0	4	4	0	5	5		TLK1;SLC12A8;PPP3CA;HUS1		TMEM57;TLK1;PAK2;PPP3CA;ZNF253
CAPN13	0	2	2	0	2	2		TRPV4;CXCL17		B4GALNT3;PTPN2
GALNT14	0	4	4	0	3	3		FBXO2;CRMP1;TRPV4;SEPT9		HSD11B2;ITGA3;SEPT9
CAPN14	0	2	2	0	1	1		LY6H;CHGA		DLX5
EHD3	0	2	2	0	1	1		FKBP9L;RORB		RORB
XDH	0	2	2	0	0	0		ECE1;USP36
SRD5A2	0	5	5	1	3	4		PPARGC1A;CLVS2;PGM5;ARHGAP20;ASPA	C6orf62	DPT;PPARGC1A;ASPA
DPY30	1	8	9	0	13	13	CDYL	GeneSpecificCopyNumber;SF3B14;SUMO1;NDUFC1;TMEM14B;COX7A2;PTS;ISCA2		SF3B14;CRIPT;HSPE1;SUMO1;DNAJC19;COX7A2;PPIA;PAAF1;PTS;NDUFA12;FKBP3;MTHFS;NDUFA7
MEMO1	0	13	13	1	3	4		GeneSpecificCopyNumber;TMEFF2;SLC39A10;SELK;HNRNPA2B1;DLX5;GPR85;RIPK2;CSTF3;HYLS1;NTM;CDK2AP1;HS3ST4	ASAP3	HNRNPA2B1;CSTF3;HYLS1
SPAST	0	5	5	0	4	4		GeneSpecificCopyNumber;CD2AP;KLHL28;SUZ12;ZBTB33		RNF2;TROVE2;FBXO11;DCTN4
SLC30A6	0	4	4	0	2	2		GeneSpecificCopyNumber;PRKAR2A;PDE12;DCUN1D1		MAN1A2;TTC30B
NLRC4	0	2	2	0	1	1		SLC7A7;LILRB2		CCR2
YIPF4	0	2	2	1	1	2		GeneSpecificCopyNumber;CNIH	MED24	CNIH
BIRC6	0	4	4	0	9	9		GeneSpecificCopyNumber;ASXL2;USP34;CLOCK		UBR3;FRYL;WDFY3;KIAA1109;MYCBP2;SPG11;CNOT1;SON;EP300
TTC27	1	2	3	2	2	4	PPARD	GeneSpecificCopyNumber;RARS	PPARD;TBC1D20	CCT4;KIAA0020
LTBP1	0	2	2	0	7	7		PTGFRN;FBLN5		PTGFRN;SH3RF3;RBMS1;TMEM43;PDGFRB;GAB2;FBLN5
RASGRP3	0	7	7	0	8	8		HECW2;ST8SIA4;PCDH12;GIMAP8;ARL11;CD22;FPR3		BMP2K;MEF2C;RAPGEF1;FMNL3;AGAP2;SH2B3;CSF2RB;P2RY8
FAM98A	2	5	7	3	1	4	GRID2IP;UNK	GeneSpecificCopyNumber;PNO1;GUCY1B3;RPP40;C21orf62	GRID2IP;MKL2;UNK	ACO1
CRIM1	0	5	5	0	7	7		HMCN1;SPTBN1;PLSCR4;MET;FRY		SPTBN1;PKD2;PCDHGB7;ESYT2;FRY;SMAD3;ADAMTSL3
FEZ2	0	5	5	0	3	3		GIPC2;UGP2;LDB2;OSTM1;CFL2		UGP2;COPS8;CHURC1
VIT	0	5	5	0	7	7		MPZ;DPT;ANGPTL1;PI16;GDF10		DPT;SORCS2;PI16;MEOX2;GSN;GDF10;XPNPEP2
STRN	0	7	7	0	11	11		ZNF281;N4BP2;FRK;AVL9;IPMK;HEATR5A;TAOK1		ZNF281;ZNF678;ANAPC1;ZNF518B;NUP155;FRK;KIAA1244;AVL9;XPO4;HEATR5A;PRR11
HEATR5B	2	3	5	0	8	8	ARPC4;RAB32	PAXIP1;SPG11;CHD6		INADL;ANKRD17;YTHDC2;UHRF1BP1;RALGAPA1;SPG11;PDPK1;RALGAPB
EIF2AK2	0	5	5	0	3	3		VRK2;IFIH1;ATR;OAS3;ZFX		URB2;IFIH1;PDK3
CEBPZ	0	4	4	0	4	4		GeneSpecificCopyNumber;PNO1;NOL11;RBM12		SMEK2;PNO1;DIS3;NOL11
PRKD3	0	8	8	0	3	3		MR1;WWTR1;KDELC2;ELK3;CTDSPL2;CMTM1;FTSJD1;GNA13		CTDSPL2;CMTM1;GNA13
QPCT	0	2	2	0	0	0		SPATS2L;SLC1A1
CDC42EP3	0	2	2	0	8	8		ZNF804A;MYLK		ZNF804A;FZD7;IL33;PPP1R3C;SORBS1;PARVA;NDE1;LRCH2
CYP1B1	0	0	0	0	3	3				PIK3R3;SLC16A1;METTL8
ATL2	1	4	5	2	1	3	VASN	BLZF1;PAQR3;PSTPIP2;USP25	VASN;INPP5K	NR3C2
GALM	0	2	2	0	1	1		CLU;KCTD14		F2RL1
GEMIN6	0	7	7	0	4	4		GeneSpecificCopyNumber;MRPL24;RPS7;OXSM;PFDN6;MRPS17;SLC25A19		MRPL24;OXSM;PFDN6;TLCD1
DHX57	0	4	4	0	1	1		GeneSpecificCopyNumber;WDR35;POLR1B;ZNF280B		WDR35
MORN2	0	9	9	0	7	7		GeneSpecificCopyNumber;OSCP1;SNRPG;NPHP1;RABL5;AKR1D1;IQCD;C14orf142;C21orf59		APITD1;OSCP1;ALG14;RABL5;C14orf142;DNAL4;CETN2
ARHGEF33	0	6	6	0	3	3		SOX30;LY6G6D;TCP11;ABCA17P;GRIN2C;SLC16A8		UCHL1;GRIN2C;PCP2
SOS1	0	5	5	0	5	5		GeneSpecificCopyNumber;ZYG11B;LPP;NIPBL;KIAA2026		ZYG11B;OTUD4;KIAA2026;FAM122A;MEF2A
MAP4K3	0	3	3	0	3	3		ZZZ3;ATAD2B;SPOPL		SPOPL;SSFA2;SLC37A3
THUMPD2	0	4	4	0	0	0		ABCA11P;GMNN;THOC1;SETD4
SLC8A1	0	6	6	0	11	11		ZNF804A;ADCY5;MASP1;VCL;SORBS1;ABCC9		ZNF804A;LPHN3;FGF2;PCDH10;VCL;ABCC9;PPP1R12A;CLUAP1;CDS2;ITSN1;TBL1X
PKDCC	0	3	3	0	1	1		ING1;ONECUT2;LPPR3		ONECUT2
EML4	0	3	3	1	3	4		EPB41;PI4K2B;ZKSCAN1	PHF1	HIVEP3;PI4K2B;NFE2L3
COX7A2L	0	2	2	0	2	2		NDUFB5;TOMM22		ACP1;NDUFB5
KCNG3	0	3	3	1	9	10		GRM7;MYO6;GDF11	SYTL3	MFSD4;GRM7;CACNA1D;C4orf19;RBM24;PFKM;GDF11;TOP1;HS6ST2
MTA3	1	3	4	0	0	0	CYTH1	GeneSpecificCopyNumber;OPCML;TMEM229B
OXER1	0	4	4	0	3	3		HLA-J;C11orf53;LCAT;CACNA1I		GBGT1;UBQLNL;ALDH3B1
HAAO	0	3	3	0	2	2		GSTM5;GPRC6A;FBXO17		AS3MT;ICAM2
THADA	0	3	3	0	0	0		TMPRSS11B;RPL13AP20;DHRS4L1
ZFP36L2	0	3	3	1	3	4		N4BP2L1;ZFP36L1;MAP3K14	SETD3	SPRY1;N4BP2L1;ZFP36L1
PLEKHH2	0	5	5	0	7	7		TRPC1;DST;COL27A1;ADAMTS10;KLF8		CFH;TRPC1;PLD1;DST;RIMKLB;ADAMTS10;KLF8
DYNC2LI1	0	6	6	0	3	3		GeneSpecificCopyNumber;NGLY1;IFT74;ACTR10;JKAMP;RAD51C		TMEM17;FBXO4;RAD51C
ABCG5	0	1	1	0	0	0		LYG1
LRPPRC	0	4	4	0	10	10		GeneSpecificCopyNumber;WDR3;PPAT;ABCB7		DARS2;GTF3C3;PPAT;TFAM;IPO7;EIF4B;CS;IPO5;L2HGDH;ABCB7
PPM1B	0	6	6	0	4	4		LPGAT1;GLRX;ARHGAP18;INTS6;RHPN2;GRAMD4		LPGAT1;GULP1;CDC42SE2;ARHGAP18
SLC3A1	0	2	2	0	0	0		HAO2;AZU1
PREPL	0	3	3	0	2	2		KIAA1715;LANCL1;POLK		POLK;HBS1L
SIX2	0	7	7	1	3	4		OSR1;FOXI1;COL19A1;PTHLH;DMPK;ADRA1D;C21orf62	COLEC10	FOXI1;RCAN2;PPP1R3C
SRBD1	0	5	5	0	3	3		SCP2;PIGK;UGGT1;AP3B1;SPG11		AP3B1;ASB8;SPG11
PRKCE	0	3	3	0	5	5		OSBPL11;PARP4;KIAA1671		APBB2;HIVEP2;GLIS3;ZCCHC14;KIAA1671
EPAS1	0	11	11	0	2	2		S1PR1;GREM2;PTX3;TNFRSF21;XKR5;CDC14B;THSD4;C16orf54;ASGR1;ETS2;SHROOM4		PTX3;C16orf54
ATP6V1E2	0	6	6	0	3	3		GeneSpecificCopyNumber;RHCE;PPM1J;MAGEF1;HDDC3;ST8SIA5		RHCE;MAGEF1;ANKK1
RHOQ	0	8	8	0	7	7		STX12;SH3GLB1;YPEL5;DPH3;KPNA4;C7orf25;SBDSP1;CALM1		STX12;SH3GLB1;YPEL5;UGP2;ARL8B;HSDL2;CALM1
PIGF	0	1	1	0	1	1		TMX2		TMEM68
CRIPT	0	4	4	0	0	0		DPY30;SUMO1;ATP5H;PFDN4
SOCS5	0	4	4	0	6	6		OTUD4;SMAD5;ITGB1;GNA13		SSX2IP;OTUD4;ARRDC3;SMAD5;ZNF12;GNA13
MCFD2	0	5	5	0	4	4		ARHGEF37;DNAJB9;FICD;TMX4;ATP11C		SSR3;CD38;GOSR2;TMX4
TTC7A	0	5	5	1	2	3		CD82;ABCC3;TJP3;IL27RA;SIRPA	ZNF542	ABCC10;MKL1
CALM2	2	7	9	1	4	5	GCLC;ZMIZ1	GeneSpecificCopyNumber;DNAJC8;TXNDC9;EAPP;ZFAND6;TOX2;C22orf39	ZMIZ1	DNAJC8;MRPS28;ANAPC16;C22orf39
EPCAM	0	3	3	0	4	4		MARCKSL1;PDIA6;MAPK13		MARCKSL1;RABIF;RBKS;MAPK13
MSH2	0	2	2	0	6	6		CCDC138;GTF3C3		EPRS;WDR92;CCDC138;GTF3C3;TTC26;PAXIP1
KCNK12	0	0	0	0	0	0
MSH6	1	7	8	0	6	6	CLCA1	GeneSpecificCopyNumber;CD5L;NUP155;MCM4;POLD3;ULK2;POLA1		PAPD7;NUP155;CAND1;DYRK2;ZFX;POLA1
FBXO11	1	4	5	1	5	6	LMF2	GeneSpecificCopyNumber;SPAST;ZNF638;DYRK1A	MCOLN1	ARNT;PWWP2A;PICALM;DYRK1A;FMR1
FOXN2	0	7	7	0	4	4		FAM126B;APPL1;MCF2L2;PRKAA1;C5orf24;TDG;MED14		RNF2;APPL1;LIN54;MOSPD2
STON1	0	3	3	0	3	3		MKL2;XYLT1;ADRBK2		SOX30;NEBL;ADRBK2
STON1-GTF2A1L	0	1	1	0	0	0		LPP
GTF2A1L	0	1	1	0	0	0		PTPLA
NRXN1	0	2	2	0	5	5		PRKG2;GRM3		PRKG2;RORB;RAG1;FAM155A;PLP1
ASB3	0	2	2	0	2	2		WDR48;ZDHHC15		PAQR3;ZDHHC15
CHAC2	0	2	2	0	3	3		THRSP;HPRT1		CEP70;MGAT2;AMMECR1
ERLEC1	0	3	3	0	2	2		ARL1;TMED10;MAGT1		LYRM2;MAGT1
GPR75	0	2	2	0	4	4		STOX2;EGFR		LUZP1;SFMBT2;NOS1;INTS2
PSME4	1	8	9	1	9	10	ZBTB22	GeneSpecificCopyNumber;LRRC8B;URB2;HK2;UBA6;ENTPD7;DPP3;KPNA2	ZBTB22	LRRC8B;URB2;HK2;PSMD1;SEC24A;JHDM1D;ENTPD7;DPP3;TC2N
ACYP2	0	4	4	0	2	2		ATPIF1;ARPC3;IL17D;GABARAPL2		UTP11L;C1orf123
C2orf73	0	0	0	0	0	0
SPTBN1	0	7	7	0	6	6		CRIM1;RNF217;SMARCA2;SPTAN1;PDZD8;TSHZ2;GPM6B		CRIM1;SMARCA2;SPTAN1;TMOD2;TSHZ2;SNX12
EML6	0	3	3	0	2	2		GPR116;GLT1D1;MAGED4B		GPR116;MAGED4B
RTN4	1	3	4	1	1	2	ZMIZ2	BZW1;PARM1;NFE2L1	QRICH2	PRSS23
RPS27A	0	7	7	0	8	8		RPL11;RPL37A;RPL10A;COMMD6;RPS29;HAS1;RPS21		RPL11;TOMM7;CPSF4;ALKBH3;C11orf31;COMMD6;RPS29;ATP5O
MTIF2	0	3	3	0	4	4		GeneSpecificCopyNumber;EIF2A;MRPL45		C2orf44;EIF2A;MRPS30;LARS
CCDC88A	0	6	6	0	7	7		ZEB2;GPRIN3;RASGRF2;JAK2;KLF12;ACSL4		PLCL2;EPB41L2;JAK2;FAM178A;IRAK3;TRPV3;ACSL4
CCDC104	1	6	7	0	2	2	TSKU	KLHDC9;BOLA3;RPL26L1;ATP6V0E2;SNHG6;TOR1A		KLHDC9;MARCH9
SMEK2	1	9	10	0	3	3	NEURL4	GeneSpecificCopyNumber;PUM2;CEBPZ;SEC31A;MANEA;EXOC5;NARG2;YES1;ZNF616		THAP6;NARG2;YES1
PNPT1	1	6	7	0	6	6	ZFYVE1	GeneSpecificCopyNumber;PUS7;NUDCD1;L2HGDH;DDX5;USP18		WDR43;PUS7;NUDCD1;PRMT3;L2HGDH;GART
EFEMP1	0	5	5	0	7	7		PDPN;HOXD12;PDE1C;FBLN5;CEACAM21		CFH;HOXD12;BST1;MATN2;FAM19A2;TIMP3;SRPX
CCDC85A	0	3	3	0	12	12		CNTFR;ASPA;STARD8		POU3F1;CAMK1G;BAI3;PENK;CNTFR;PTEN;SMOC1;ASPA;KRT222;GPM6B;STARD8;NRK
VRK2	0	4	4	0	2	2		UCHL5;DCAF17;PPP2R5E;CRLF3		EIF2AK2;CRLF3
FANCL	0	6	6	0	8	8		GeneSpecificCopyNumber;EXOSC9;LY6G5C;NSUN6;SUZ12P;ZNF799		GLMN;C2orf68;EXOSC9;NSUN6;ZNF140;GOLGA6L9;THOC1;ZNF404
BCL11A	0	5	5	0	8	8		WNT3A;DLK2;ZNF488;N4BP2L1;RNF128		TP73;SOX2;TMEM74;ZNF488;N4BP2L1;CIDEB;PARP16;EFNB3
PAPOLG	0	5	5	0	6	6		MIER1;PUM2;NUP160;BBS10;STAG2		CWC22;ABI1;NUP160;USPL1;INTS6;STAG2
REL	0	6	6	0	14	14		DENND2C;ETV3;GPRIN3;LCOR;ZC3H12C;DGKH		DENND2C;ETV3;LYST;GPRIN3;TNFAIP3;UGCG;IPMK;ARHGAP42;ZC3H12C;PPTC7;DGKH;SYNE2;RNF152;DDX3X
PUS10	0	3	3	0	3	3		SCYL3;LYPLAL1;ERI2		SCYL3;C1orf131;ZNF451
PEX13	1	5	6	2	5	7	LZTR1	PPP1CB;BZW1;TPMT;MRPL32;MAGT1	TNIP1;TBC1D22A	CDC73;BZW1;TPMT;HERPUD1;ATP8B1
KIAA1841	0	3	3	0	2	2		SLC26A5;CUX2;PLA2G4F		CD46;PSAT1
C2orf74	0	0	0	0	1	1				LYRM1
USP34	0	6	6	0	10	10		ASH1L;KIAA1109;REV3L;GRIP1;BTBD7;TUG1		ASH1L;BIRC6;CRYBG3;RASA1;REV3L;PIK3C2A;ZC3H13;DOCK9;HECTD1;ATRX
XPO1	0	6	6	1	8	9		GeneSpecificCopyNumber;S100PBP;SMC4;CEP78;KIF20B;SUZ12	SLC1A5	SASS6;GPATCH2;ZNF638;FASTKD1;CEP78;CNOT2;CENPJ;ZNF431
FAM161A	0	6	6	0	0	0		IFT80;SYNGAP1;FSD1L;CEP57;L2HGDH;SEPT3
CCT4	0	8	8	1	11	12		GeneSpecificCopyNumber;CCT3;TTC27;CCT7;RPS3A;PPID;RARS;HSPA8	RAB2B	CCT3;BPNT1;CCT7;RPS3A;PPID;NUDCD2;RARS;HDAC2;HSPA8;STRAP;PRMT5
COMMD1	0	7	7	1	8	9		MRPL53;NDUFB3;NEDD8;PSMC1;NDUFB1;PIN1;ATP5E	RPL23P8	TRAPPC3;MRPL53;TUSC2;ECSCR;POP5;MRPL52;NEDD8;PSMC1
B3GNT2	0	3	3	0	4	4		DUSP10;AHR;NEDD1		DUSP10;RPS6KA2;LMO7;TOB1
TMEM17	0	2	2	0	3	3		DYNC2LI1;JKAMP		B3GNT1;THTPA;TMEM199
EHBP1	0	5	5	0	5	5		GeneSpecificCopyNumber;AFAP1;SORBS2;OSBPL8;ANKRD40		KALRN;AFAP1;KIF5B;TXNRD1;ANKRD40
OTX1	0	3	3	0	10	10		C2orf72;EHHADH;EFNB2		C2orf72;EHHADH;PTPN13;IL31RA;TUBB2A;XKR6;C2CD2L;EFNB2;MON1B;CUEDC1
MDH1	0	11	11	1	11	12		ATP5F1;SUCLG1;TMEM182;PDHB;SLC25A4;MRPS36;GOT1;TRIM49;PPHLN1;ATP6V1D;ATP5A1	SETD1B	NDUFB3;PDHB;NDUFB5;OCIAD1;SLC25A4;GHITM;GOT1;SDHD;COPS7A;SUCLA2;MRPL39
UGP2	1	8	9	0	1	1	KIAA0141	GeneSpecificCopyNumber;SNX7;FEZ2;RHOQ;GYG1;PDLIM3;ARL4A;SEMA3E		FEZ2
VPS54	0	3	3	0	4	4		KIAA1147;SECISBP2L;TAB3		B3GALNT2;WDR11;SECISBP2L;TAB3
PELI1	0	4	4	0	5	5		PALMD;CCRN4L;SWAP70;ZNF440		PALMD;FRMD4B;TNFRSF10B;ZNF440;CA5B
AFTPH	0	5	5	0	2	2		CMTM6;TMEM33;TRIM24;LONP2;UMODL1		TMEM33;LONP2
SERTAD2	0	8	8	0	4	4		IGSF3;ALMS1;IKZF2;MAP3K1;TRPS1;ZBTB34;ZFP36L1;KIAA0430		IGSF3;IKZF2;ARID1B;TRPS1
SLC1A4	0	6	6	0	8	8		PREB;H2AFJ;FICD;NPAS3;ZNF652;CYB561		GPR89A;CHPF;TCTA;PSAT1;TMEM86A;ZNF652;CYB561;ADM2
CEP68	0	9	9	0	5	5		JAK1;FGD5;ZFYVE20;ITGA9;KANK1;SLITRK6;TTYH2;ASXL3;MAP7D3		JAK1;RGL1;ZFYVE20;LCA5;ASXL3
RAB1A	1	7	8	1	5	6	ZNF629	GeneSpecificCopyNumber;CDC42;TAF13;RAB10;COPB2;ARL1;HNRNPH2	KIAA0754	TAF13;RAB10;DAP;UFM1;ARMCX3
ACTR2	0	3	3	0	12	12		MRPL19;EXOC5;RP2		CAPZA1;MRPL19;ACTR3;CMTM6;RSRC1;FYTTD1;EXOC2;LUZP6;NEDD1;RB1;EXOC5;TMOD3
SPRED2	0	2	2	0	4	4		DUSP6;SPRED1		TRERF1;DUSP6;SPRED1;COL4A5
MEIS1	0	6	6	0	7	7		TMEM200B;MTMR11;ISL1;BHMT2;C15orf41;GCOM1		TMEM200B;NEXN;SLC25A12;ISL1;ST5;MEIS2;MXRA7
ETAA1	0	4	4	0	4	4		ATG4C;EXOC1;PALB2;ZNF175		EXOC1;PGBD4;ZNF280D;PALB2
C1D	0	6	6	0	13	13		COMMD8;EIF4E;LSM6;MED7;TMEM14A;CHMP5		TM2D1;PPP1R2;COMMD8;LSM6;UBE2B;MED7;TMEM14A;CAV2;LYPLA1;CHMP5;TM6SF1;AKTIP;GABARAPL2
WDR92	1	3	4	0	1	1	RBPJ	GeneSpecificCopyNumber;MSH2;FCF1		TARS2
PPP3R1	0	3	3	0	3	3		RMND5A;RHOA;NAA50		CAB39;VTA1;ZNF277
PNO1	0	6	6	1	13	14		GeneSpecificCopyNumber;URB2;WDR43;CEBPZ;EIF2S1;NIP7	ZNF362	ISG20L2;FAM98A;CEBPZ;ZC3H15;ETF1;LTV1;SLC39A14;MAK16;CCDC86;EIF2S1;DDX52;KPNA2;TRMT6
CNRIP1	0	12	12	0	8	8		TMEM200B;GIPC2;GSTM5;CYS1;GYPC;LDB2;SPARCL1;CALHM2;OLFML1;RHOJ;RASL12;PKIG		GYPC;ANXA6;FAM162B;JAZF1;NAALADL1;KCNJ8;TPSAB1;PKIG
PLEK	0	7	7	0	4	4		CCR1;CD180;TIFAB;TFEC;BCL2A1;SNX20;P2RY10		TFEC;FAM49B;RELT;SNX20
FBXO48	0	2	2	1	0	1		BTBD8;KIAA1107	STK25
APLF	0	2	2	0	1	1		SNX7;NHS		POLR3C
ARHGAP25	0	8	8	0	5	5		PIK3CD;INPP5D;ST8SIA4;STK10;GIMAP7;ITGAL;RAC2;BTK		PIK3CD;STK10;IL16;IL27RA;RAC2
GKN1	1	4	5	0	23	23	LCN1	PROC;SPINK13;PGA4;TNFSF9		SPSB1;GPR3;IL1RL1;PROC;PTX3;GFPT2;LFNG;SERPINE1;MSC;FAM196A;PGA4;FOSL1;CLLU1;SLAIN1;TNFRSF13B;CCL14;S1PR4;C19orf77;TNFSF9;INSL3;VASP;FAM83C;TIMP1
ANTXR1	0	5	5	0	8	8		COL8A2;TMEM43;SEMA5A;SH3PXD2A;CDH11		COL8A2;PTGFRN;ROBO2;FSTL1;SEMA5A;DGKI;ZNF365;SH3PXD2A
GFPT1	0	4	4	0	7	7		GeneSpecificCopyNumber;CANX;DNAJC3;PDXDC1		GOLPH3L;EIF2AK3;DNAJC10;GALNT7;ARCN1;PDXDC1;ACOX1
AAK1	0	5	5	0	4	4		RNF4;UNC13B;CREB3L1;RPS6KA4;MAP2K1		MERTK;RPS6KA4;TJP1;MAP2K1
ANXA4	2	2	4	2	2	4	SMG5;CDR2L	LZTFL1;MPPE1	CYFIP2;UBE2Z	LZTFL1;DLG2
GMCL1	0	5	5	0	6	6		KLHL23;SLC25A40;C9orf41;C11orf30;G2E3		SLC30A9;SLC25A40;GATC;LIN52;DHX33;YIPF6
SNRNP27	0	3	3	1	3	4		PAIP1;MRPL42;SCFD1	SNX33	CAPZA1;ADIPOR1;SCOC
MXD1	0	4	4	0	0	0		BCL10;MCL1;BHLHE40;NKRF
ASPRV1	0	2	2	0	0	0		RILPL1;SERP2
PCBP1	0	5	5	1	9	10		GeneSpecificCopyNumber;SF3B4;NDNL2;ELAVL1;HNRNPH2	TFDP2	SF3B4;MPV17;DCTD;PPP1R11;PROSC;HNRNPK;NDNL2;ELAVL1;HNRNPH2
C2orf42	0	2	2	0	0	0		GeneSpecificCopyNumber;S1PR5
TIA1	0	4	4	0	10	10		FNBP4;PRPF39;GOLGA6L9;OGT		ZRANB2;ANKRD36;CCDC66;CCDC14;ZBED5;NR2C1;ANKRD10;PRPF39;STX16;OGT
PCYOX1	1	8	9	0	7	7	TNK2	FAM73A;UGGT1;DAG1;ZDHHC2;SIAE;GALNT4;CCPG1;KIAA2022		FAM129A;UBR3;G3BP2;FKBP9;EFR3A;STAM;APP
SNRPG	1	12	13	0	17	17	NFYC	GeneSpecificCopyNumber;MAGOH;OST4;ATG3;ISCA1P1;TBCA;SNRPF;GTF2A2;SNRPD1;PSMA7;PHF5A;COX7B		MAGOH;OST4;MORN2;PSMD14;HSPE1;PDCD6;TBCA;NAA38;SEC61B;SNRPF;PSMC6;GTF2A2;IFT20;SNRPD1;EID2;SNRPB2;PHF5A
FAM136A	0	8	8	0	6	6		GeneSpecificCopyNumber;NOL10;RPIA;RPL22L1;MRPS16;SFXN4;BIRC5;RAB3D		RPIA;RPL22L1;ADAT2;PDSS1;TMEM97;RAB3D
TGFA	0	3	3	0	2	2		RHBDL2;TSPAN15;RNF152		MALL;SRGAP3
ADD2	0	4	4	0	7	7		PEX10;LRRC31;C10orf105;MEGF11		PEX10;LRRC31;MAP6D1;ULBP2;SURF4;COCH;MEGF11
CLEC4F	0	3	3	0	3	3		ACAD11;HLA-J;AMICA1		HSPA7;AMICA1;PLD4
CD207	0	3	3	0	5	5		CD1E;GABRP;TRPV4		CD1E;ITPRIPL1;TRPV4;PLD4;GPR114
VAX2	0	3	3	1	1	2		C9orf169;GSC;TBX1	FOXI1	GSC
ATP6V1B1	0	1	1	0	1	1		FOXI1		FOXI1
ANKRD53	0	2	2	0	2	2		CTF1;PLIN4		NTNG2;ABCC6P2
TEX261	1	3	4	0	7	7	XPA	GeneSpecificCopyNumber;ZDHHC5;TM9SF1		WDTC1;TMEM214;RETSAT;HGSNAT;ZDHHC5;SIDT2;TMBIM6
OR7E91P	0	5	5	0	4	4		CIB4;PPARG;ABCB5;ZNF781;NEFH		NGEF;PPARG;RTN4RL1;ZNF781
MCEE	0	5	5	1	9	10		PPCS;CTBS;AUH;CDNF;TMBIM4	PTGFRN	APITD1;PPCS;CTBS;ACTR3C;PEX2;CDNF;CRADD;ISCA2;CYB5A
MPHOSPH10	0	7	7	0	5	5		GeneSpecificCopyNumber;GNL3;HNRNPA2B1;MTERF;C7orf55;FAM13C;EIF1AD		TMEM50A;MRFAP1L1;LARP7;HNRNPA2B1;MTERF
PAIP2B	0	9	9	0	4	4		GeneSpecificCopyNumber;EDEM3;TLK1;MFN1;TMPRSS11F;MPP6;BHLHA15;FKBP4;GNPNAT1		TUFT1;EDEM3;CBLL1;DYM
ZNF638	0	7	7	0	3	3		GeneSpecificCopyNumber;ZMYM4;ZC3H11A;XPO1;WDR75;C3orf35;CEP290		FBXO11;ZNF141;TDRD3
DYSF	0	7	7	0	3	3		KDR;LIX1;PCDH12;AFAP1L1;FKBP9L;CSPG4;KCNB1		AFAP1L1;MAP1A;CSPG4
CYP26B1	0	3	3	0	2	2		CLDN19;IL20;P2RY2		IL20;CDH18
EXOC6B	0	5	5	0	1	1		WDR47;ETV3;ROCK2;CLOCK;CCNT1		TUBGCP4
SPR	0	3	3	1	3	4		ACAA1;NOP10;IMP3	IKZF4	CCDC127;NOP10;IMP3
SFXN5	1	3	4	0	1	1	SDCBP	TSPAN9;OS9;C15orf37		TSPAN9
RAB11FIP5	2	4	6	0	6	6	TRMT5;ZNF44	GeneSpecificCopyNumber;FGD5;PPP2R2C;ANKRD52		TMEM110;DIRC2;PPP2R2C;ULK1;ZNFX1;TMEM184B
SMYD5	0	7	7	0	1	1		GeneSpecificCopyNumber;B3GALT6;MRTO4;UBXN11;MAST2;ERAL1;LAS1L		PELP1
CCT7	0	7	7	0	12	12		GeneSpecificCopyNumber;EIF3I;APOA1BP;CCT4;CRELD1;POLR2E;TMEM161A		NUDC;EIF3I;CCT3;APOA1BP;CCT4;ABCB6;RRP9;STOML2;RBM4;PSMB5;PRDX2;XRCC6
FBXO41	0	2	2	0	1	1		PLXNA1;CASKIN1		PLXNA1
ALMS1	0	5	5	0	4	4		CEP350;TPR;PBRM1;KIAA2026;RSF1		CEP350;SERTAD2;ZNF704;DCT
NAT8	0	3	3	0	2	2		TMEM215;CDHR5;CUX2		SLC22A2;CDHR5
ALMS1P	0	1	1	0	0	0		AGAP5
TPRKB	0	6	6	0	5	5		GeneSpecificCopyNumber;MAGOH;SF3B14;MRPL22;NAA20;PFDN4		C8orf59;RPS25;NAA20;SLC2A4RG;FAM104B
DUSP11	0	3	3	1	4	5		COMMD8;PPIL4;ATF1	UBQLN4	KRCC1;NRBF2;SDHD;COPS2
STAMBP	2	4	6	1	5	6	MAPKAPK2;FAM102A	GeneSpecificCopyNumber;PAFAH2;PPCS;COG3	CHD4	PAFAH2;MLH1;GALNT11;RNF185;ST13
ACTG2	0	7	7	0	9	9		FAM46B;PROK1;CSRP1;CEND1;CHRDL2;CNN1;PCP4		FAM46B;CSRP1;TMEM158;POPDC2;DNAJB5;ACTA2;ITGA5;CNN1;PCP4
TET3	0	6	6	0	17	17		KDM5B;JARID2;UBN2;JHDM1D;DOT1L;ZBED4		SASS6;KDM5B;ATAD2B;DNMT3A;CCDC138;NSD1;JARID2;USP49;USP42;CHD7;CPSF6;ATXN7L3B;MBTD1;STK35;SS18L1;PRDM15;ZBED4
BOLA3	0	5	5	0	7	7		GeneSpecificCopyNumber;NDUFB3;C3orf14;NDUFV2;APOO		ATPAF1;FH;CCDC104;PTS;GLRX5;NDUFV2;APOO
MTHFD2	1	6	7	0	5	5	CDAN1	TOMM70A;USO1;PSAT1;IPO7;SLC7A1;MTHFD1		TOMM70A;CCDC110;PSAT1;PNP;CHRNA5
SLC4A5	0	3	3	0	3	3		TREX1;CLEC18A;SLC27A5		CGREF1;ELL3;HMG20B
DCTN1	1	4	5	0	6	6	ANKRD49	GeneSpecificCopyNumber;SPSB4;KLC4;SPRYD3		BRE;KLC4;TMEM8B;CRY2;PIGT;PCIF1
C2orf81	0	13	13	1	5	6		CYP27C1;C2orf62;ABHD14A;C4orf47;ALDH8A1;CRB2;CASC2;LRRC27;CCDC101;ZFPM1;HSD11B1L;MKL1;ARHGAP8	ZNF143	CCDC24;C2orf62;LRRC27;METRN;HSD11B1L
WDR54	0	9	9	0	3	3		GeneSpecificCopyNumber;MRPS5;RBM22;DAK;TPI1;AK7;PARD6A;CCDC151;RPS21		SURF2;PARD6A;NAT14
RTKN	0	3	3	0	1	1		PUS1;HN1;FOXK2		SCARB1
INO80B	0	5	5	0	8	8		GeneSpecificCopyNumber;GLTSCR2;CTU1;ZNF837;MZF1		DVL1;RAB24;GLTSCR2;FUZ;CTU1;RBCK1;YDJC;MIF
WBP1	0	4	4	1	4	5		GeneSpecificCopyNumber;DAK;CNPY2;CCDC159	ANKRD27	FAHD2A;BTBD6;TBCD;CCDC159
MOGS	1	9	10	1	4	5	PI4K2A	NUP210;PDIA5;SLC39A7;CHPF2;SYVN1;DPAGT1;MBD6;GAA;ARVCF	PPP2R5C	SLC39A7;CHPF2;P2RX4;GAA
MRPL53	0	4	4	0	5	5		COMMD1;CHCHD5;ROMO1;SCAND1		COMMD1;HDDC3;WDR83;SCAND1;HSCB
CCDC142	0	3	3	0	2	2		ZNF500;DOT1L;ZNF512B		EPHA10;NBPF9
TTC31	0	4	4	1	0	1		GeneSpecificCopyNumber;DFFB;PBX2;ATXN2L	AMFR
LBX2	0	2	2	0	0	0		GUCY1B2;C19orf33
DQX1	0	5	5	0	4	4		CLCA1;NCEH1;AHR;NODAL;CRLS1		SI;AHR;NODAL;DACH2
AUP1	0	7	7	1	3	4		GeneSpecificCopyNumber;XKR8;ATP6V0B;DDX56;TMEM120A;DNAJC4;NDUFV3	UBQLN2	XKR8;PRELID1;DDX56
LOXL3	0	4	4	0	7	7		ZEB2;PDGFRB;GAL3ST4;MAP3K12		ZEB2;EPB41L2;GAL3ST4;PHF19;BEST1;MAP3K12;RASA3
DOK1	0	4	4	0	2	2		RAB32;ARPC1B;CARD9;LYL1		RAB32;LYL1
SEMA4F	0	2	2	1	0	1		TMEM8B;DGCR5	C7orf55
HK2	0	5	5	0	3	3		PSME4;MARS2;GUCY2GP;ALDH6A1;SBNO2		PSME4;DDX21;MTHFD1
POLE4	0	6	6	1	2	3		EIF4E2;NDUFB2;POLR2L;PSMA4;CCDC137;LILRA5	ZNF275	EIF4E2;POLR2L
MRPL19	0	7	7	2	7	9		GeneSpecificCopyNumber;ACTR2;C2orf69;SCOC;TMEM167A;DCAF10;LACTB	ZNF394;USP20	ACTR2;C2orf69;KLHL8;TMEM167A;KIAA0391;CPSF2;CLTC
LRRTM4	0	1	1	0	1	1		CD5L		ZWILCH
REG1A	0	1	1	0	0	0		CACNA1I
CTNNA2	0	4	4	0	1	1		SCRT1;NODAL;KIRREL3;KRT31		FBXL16
LRRTM1	0	6	6	0	1	1		SLITRK3;PMP2;RALYL;AZU1;PCSK2;L1CAM		L1CAM
FUNDC2P2	0	2	2	0	1	1		CSNK1A1L;FUNDC2		NME2P1
SUCLG1	0	9	9	2	6	8		GeneSpecificCopyNumber;ATP5F1;ATP5G3;GIN1;DCTN3;AK1;ATP5L;CRYL1;OSGEP	ABL2;ZHX2	ATP5F1;MDH1;ATP5G3;TFB1M;THAP11;CHCHD10
DNAH6	0	2	2	0	2	2		GLP1R;CDHR3		ZMYND10;CDHR3
KCMF1	0	5	5	0	2	2		GeneSpecificCopyNumber;KLF15;RHEB;CA7;MBD2		TMEM163;OSGIN2
TCF7L1	0	9	9	0	5	5		GSTM4;EVC2;TMEM139;MMRN2;ST5;TSPAN18;GAS6;CTF1;ATP1B2		ST5;C11orf93;GAS6;THRA;RGAG4
TGOLN2	1	3	4	0	3	3	NDUFB1	KPNA6;ERAP1;UTP14C		KPNA6;RHBDD1;KIF13A
RETSAT	0	2	2	0	4	4		GeneSpecificCopyNumber;TEX261		PTPRF;MALL;TCTA;ZNF425
ELMOD3	0	8	8	0	6	6		GeneSpecificCopyNumber;ECHDC2;CAPN10;ZNF767;NSMCE4A;SH2B1;IFT20;SETD4		ATG4B;OGG1;UCK1;NSMCE4A;TARBP2;CCDC159
CAPG	0	7	7	0	7	7		CLIC3;DUOXA1;CD300LF;SLC16A5;TYROBP;B3GNT8;PLP2		CTSB;CLIC3;PLBD1;RIPK3;GGA2;CD40;PLP2
SH2D6	0	2	2	0	0	0		C12orf54;AMN
MAT2A	0	5	5	1	5	6		CCNL1;TTC14;PPRC1;SF1;FOSL1	MKRN1	E2F6;CCNL1;ETF1;STK17A;FOSL1
GGCX	1	1	2	0	0	0	PCBP4	PDIA6
VAMP8	0	4	4	0	8	8		NDUFB2;BRMS1;C12orf44;CHMP2A		SDHAF2;C11orf52;C12orf44;PRR13;TMEM219;MYL12B;CHMP2A;CHMP4B
RNF181	0	4	4	0	15	15		RNASEK;NDUFA13;COX6B1;TPD52L2		HMGCL;ZBTB8OS;ARPC4;PARL;ATOX1;MED27;PRR13;RPL36AL;MPG;NUPR1;RNASEK;NDUFA13;COX6B1;SEPW1;UXT
TMEM150A	0	5	5	0	3	3		SRM;PFN4;FAM20C;DGAT1;BCKDK		ZNF862;SLC43A1;BCKDK
USP39	0	4	4	0	1	1		ACTL6A;EIF1AD;ZNF410;PRKACA		OVOL1
C2orf68	0	6	6	0	3	3		GeneSpecificCopyNumber;FANCL;SFT2D3;TIGD1;TUT1;LRTOMT		SFT2D3;FBXO46;FIZ1
SFTPB	0	1	1	0	0	0		TG
GNLY	0	4	4	0	1	1		DRGX;GZMH;PSMB10;CD7		GZMB
ATOH8	0	3	3	0	3	3		ID3;GPER;BAG1		ID3;RPL34;GPER
ST3GAL5	0	8	8	0	1	1		PLK2;AHR;C8orf48;SNAPC1;ISL2;STARD5;ST8SIA5;ID1		SNAPC1
POLR1A	0	2	2	0	2	2		LARP1;TRRAP		CYB5RL;CLPB
PTCD3	0	4	4	0	0	0		GeneSpecificCopyNumber;RHOBTB1;SOX21;L2HGDH
IMMT	1	3	4	1	4	5	ANO7	EPRS;ATP5B;SLC25A5	MRFAP1L1	HADHB;AIMP2;ATP5B;SLC25A5
REEP1	0	5	5	0	1	1		SORBS2;ENO2;NPAS3;SLC24A4;TPM1		KIAA1377
RNF103	0	6	6	0	5	5		TMEM87B;ATP2C1;PIGX;GOLPH3;RANBP9;ATL1		KIAA1522;ATP2C1;GOLPH3;CASD1;RFFL
RMND5A	1	7	8	2	4	6	MGAT1	GeneSpecificCopyNumber;GATAD2B;PUM2;PAK2;UBE2H;ASB7;TAF4B	TOE1;MGAT1	PPP3R1;MBLAC2;RAP2A;CCDC117
CD8A	0	9	9	0	11	11		ZNF683;FCRL6;FASLG;PRF1;CRTAM;KLRK1;BNC1;CCL5;SLA2		FCRL6;FASLG;CXCR6;CCR5;PRF1;CRTAM;KLRK1;CCL5;CCL4;SLA2;APOBEC3G
CD8B	0	4	4	0	1	1		PDCD1;CD5;MAGED4;DAZ1		PDCD1
RGPD1	0	2	2	0	1	1		RGPD3;SPZ1		RGPD3
KRCC1	2	6	8	1	4	5	TIMM8A;HCFC1	CCDC121;DUSP11;ZNF639;BBS12;CCDC90B;THAP10	TBC1D25	CCDC121;C7orf25;CCDC90B;THAP10
SMYD1	0	9	9	0	11	11		TBX15;LRTM1;FBXO40;PPP1R3A;MYOM2;KLHL38;SYNPO2L;FSD2;UNC45B		LRTM1;FBXO40;DKK2;APOBEC2;PPP1R3A;ASB10;MYOM2;TRIM55;SYNPO2L;MYH7;UNC45B
THNSL2	0	0	0	0	0	0
EIF2AK3	0	9	9	0	10	10		GeneSpecificCopyNumber;GFPT1;ATP11B;SEC24D;CLCN3;ENTPD7;COPB1;FICD;MGAT2		ACBD3;TMEM87B;SEC24D;CLCN3;ENTPD7;SEC23IP;OSBP;FICD;RBL2;SLC2A10
RPIA	0	8	8	0	6	6		GeneSpecificCopyNumber;C1orf131;SF3B14;FAM136A;LYAR;MED30;TFAP4;KCNN4		FAM136A;LYAR;MED30;EXOSC3;NPM3;TFAP4
GGT8P	0	1	1	0	0	0		GGT1
MAL	0	6	6	0	4	4		RBP1;CMTM5;PGF;EMP3;S100B;L1CAM		CMTM5;PGF;EMP3;S100B
MRPS5	0	6	6	0	3	3		MRPS9;EIF4E2;POLR2H;MRPS17;MRPL12;DDX27		WDR54;MRPS9;POLR2H
ZNF514	0	1	1	0	3	3		STX16		TRIM45;POGZ;ATP8A1
ZNF2	0	4	4	0	3	3		PYGO2;C2orf44;ZKSCAN4;GLP1R		C2orf44;ZKSCAN4;UQCC
PROM2	0	4	4	0	7	7		KLHDC7A;DDR1;KIAA1217;GPR56		HHAT;CDCP1;DDR1;KIAA1217;SEMA4B;GPR56;GPRC5C
KCNIP3	0	5	5	0	3	3		NCS1;JPH4;C15orf59;RND2;WFDC2		ETNK2;TBC1D1;RND2
FAHD2A	0	4	4	0	0	0		WBP1;MRPL52;SCRN2;TRAPPC6A
GPAT2	0	1	1	0	0	0		INA
ADRA2B	0	5	5	0	4	4		CIDEC;TMEM158;NKAPL;YBX2;RAB40A		CIDEC;SIAH2;NKAPL;RAB40A
ASTL	0	3	3	0	3	3		FAM110C;CCNI2;MSLN		LYPD6B;CCNI2;IER3
DUSP2	0	6	6	0	5	5		CCNI2;PDK4;FAM167A;C10orf99;FCGBP;ID1		BTG2;CCNI2;APOM;DUSP4;FCGBP
STARD7	1	2	3	0	2	2	FBXL12	GeneSpecificCopyNumber;TMX1		CPSF4;SMCR7L
TMEM127	1	8	9	1	5	6	OXSM	GeneSpecificCopyNumber;SLC9A1;WDTC1;GCNT4;SNX19;SLCO3A1;TNFAIP1;MICALL1	LYPLAL1	SLC9A1;RRAGA;CD82;MKL1;CYB5R3
CIAO1	0	4	4	0	3	3		GeneSpecificCopyNumber;THEM4;MRS2;ZNF566		THEM4;MRS2;ZNF566
SNRNP200	0	5	5	0	8	8		USP19;CKAP5;AQR;CREBBP;HUWE1		PUM1;ANAPC1;POLR3A;NUP160;PRPF8;HEATR6;SF3A1;HUWE1
ITPRIPL1	0	6	6	0	7	7		CD207;SLC40A1;IQCA1;TP63;L3MBTL4;FLRT3		SLC40A1;IQCA1;TP63;MYO3A;ZNF774;KRT23;FLRT3
NEURL3	0	2	2	0	1	1		GPRC6A;B3GNT8		ATP6V1C2
ARID5A	0	6	6	1	13	14		BATF3;RNF122;RASL11A;PLEKHO2;TNFRSF12A;FSTL3	TOB1	GPR3;LMNA;PIM1;ZYX;RNF122;KCNK7;TNFRSF1A;RASL11A;PLEKHO2;TNFRSF12A;CCL2;MAP3K14;SEMA6B
FER1L5	0	2	2	0	1	1		ANKRD26P1;CGB7		WFIKKN1
LMAN2L	1	2	3	0	1	1	LYN	ZNF691;CETN2		ANAPC16
CNNM4	1	7	8	0	3	3	RNASEK	GeneSpecificCopyNumber;CASZ1;ISG20L2;PLEKHA7;MPZL3;ZNF710;TMC6		SLC2A1;PLEKHA7;FBXL14
ANKRD23	0	5	5	0	7	7		MYOG;XIRP1;ITIH4;MYOZ2;LMOD2		IGFN1;MYOG;MYBPH;ACTA1;H19;SCN3B;CORO6
ANKRD39	0	8	8	0	3	3		NDUFS5;IAH1;CAPN10;RAB1B;ZFYVE19;FLYWCH2;CLPP;LENG1		IAH1;ANKRD13D;LENG1
SEMA4C	1	6	7	1	7	8	DDAH1	ARHGEF4;SH3TC1;DRD1;BTN2A1;DLL1;NOTCH1	DDAH1	ARHGEF2;PBX2;DLL1;EPHB4;NOTCH1;RILPL2;KIF7
FAM178B	0	9	9	0	8	8		TUBB2B;C6orf15;LY6G6D;TPM2;TAC3;GRB7;CCL25;PCSK2;MYL9		TUBB2B;LY6G6D;KCNH2;NKD1;MT3;STARD3;PCSK2;RBM38
ANKRD36	0	2	2	0	8	8		TIA1;RBM5		ANKAR;RBM5;INTU;GABBR1;ADAT2;ZNF789;MALAT1;N4BP2L2
ANKRD36B	0	2	2	0	1	1		NKTR;ANKRD26		PKDREJ
COX5B	0	3	3	0	6	6		USMG5;COX6B1;SCAND1		CLTA;USMG5;NDUFS3;NR2F6;COX6B1;ZNF428
ACTR1B	1	6	7	0	1	1	ABL2	GeneSpecificCopyNumber;DALRD3;CRYL1;KATNB1;UCKL1;PRMT2		TK2
TMEM131	0	6	6	2	5	7		GeneSpecificCopyNumber;NOTCH2;FRYL;SCARB2;PDE3B;DSG2	SLC3A2;CENPT	NOTCH2;ALDH5A1;NAPEPLD;MYO1D;DSG2
VWA3B	0	3	3	0	9	9		DNAH12;C7orf57;DNAI2		DNAH12;C6;C7orf57;ARMC3;CNTF;LRRC10B;VWA3A;LRRC46;DNAI2
UNC50	0	4	4	0	8	8		PDCD10;TMEM128;TMEM165;RCN2		NIF3L1;TMEM128;TMEM165;ETFDH;GMPR2;MED31;ZNF830;PCNA
MGAT4A	0	3	3	0	2	2		SCARB2;OR51E2;PRKRIR		SCARB2;CD164
TSGA10	0	1	1	0	0	0		GDPD1
C2orf15	0	1	1	0	1	1		NSF		UBE2Z
LIPT1	1	1	2	0	2	2	MYH9	ALG13		GOLGA2B;ALG13
MRPL30	0	2	2	0	1	1		RPE;EIF3J		ZNF277
MITD1	1	3	4	0	1	1	SF3A1	MAGOH;EED;ARHGEF1		MAGOH
LYG2	0	1	1	0	13	13		AKR7L		AKR7L;LDLRAD1;S100P;HPGDS;RAET1E;CCDC25;C12orf44;KRT72;ACAD10;SNX22;TPSD1;COTL1;FXYD3
LYG1	0	2	2	0	7	7		ZNF692;TBC1D3B		ABCG5;COLQ;C3orf62;PRR3;GOLGA2B;TBC1D3B;CEACAM19
TXNDC9	0	8	8	0	14	14		GeneSpecificCopyNumber;BCAS2;MMADHC;PDCD10;COPS4;SUB1;AAGAB;METTL9		LRRC42;BCAS2;BPNT1;TFB2M;CALM2;PDCD10;ECT2;SUB1;CCNC;TRMT12;VPS26A;AAGAB;UQCRFS1;PCNA
EIF5B	1	3	4	0	11	11	PVRIG	CIR1;RBPJ;EMP2		NFIA;CIR1;SEC62;ANKHD1;GNAQ;TAF3;EMP2;SGTA;PSENEN;POU2F2;RBMX2
AFF3	0	3	3	0	7	7		LPAR3;NCAPD3;ABHD2		LPAR3;LIFR;PRIM2;MAP3K4;SEMA4G;NCAPD3;TBC1D4
LONRF2	0	5	5	0	0	0		SNX27;TMEM215;CAMSAP1;ANKS1B;SLC23A2
CHST10	0	2	2	0	1	1		ZNF385A;MPI		DYRK1B
PDCL3	1	8	9	1	7	8	GGA2	GeneSpecificCopyNumber;RPF1;PPM1G;SUB1;NDUFAF4;PSMA1;COX16;SNRPD3	GGA2	UBE2J2;PPM1G;PSMD6;SUB1;SERF1A;COX16;CRELD2
NPAS2	0	2	2	0	0	0		GBX2;WSB1
RPL31	0	6	6	0	4	4		RPS8;RPL37A;RPL13AP6;RPS25;RPS15A;RPL23		UQCRH;RPL13AP6;HNRNPA1;RPS15A
TBC1D8	1	2	3	0	2	2	CISD1	RMST;GCH1		KLF15;ULK1
RNF149	2	4	6	1	0	1	FBLIM1;HCFC1	MOV10;ORMDL1;TBCA;RPP38	COX10
CREG2	0	4	4	0	0	0		SLC26A8;ANKRD26P1;APLP1;DGCR5
MAP4K4	0	6	6	0	6	6		CEP170;ZNF124;CTNND2;TTYH3;INHBA;YWHAG		R3HDM1;SOX4;TTYH3;YWHAG;PALM2;SPIRE1
IL1R1	0	2	2	0	1	1		CTH;EEF2K		EEF2K
IL1RL1	0	13	13	0	8	8		GKN1;HRH1;KIT;SERPINE1;STC1;NEFM;LCN6;PAX2;LGALS12;HDC;HBA1;DEFB129;CLDN2		SLC5A9;ITGA2;LGALS12;ACVRL1;PNP;EDDM3B;DEFB129;LRRN4
IL18R1	0	3	3	0	5	5		TLR2;ACSL6;WWC3		SH3BP5;TLR2;SLC31A2;GRIP1;CERK
IL18RAP	0	4	4	0	7	7		TNFRSF25;GPR171;JAK3;SLC17A9		ERMN;STAT4;GPR171;CLEC2D;HAPLN3;MIAT;MEI1
SLC9A4	0	10	10	0	7	7		CD55;SGPP2;GCNT4;HS3ST5;FAM83A;SLC46A2;FXYD4;CRTAC1;LHX1;CEACAM21		PADI3;GCNT4;HS3ST5;MMRN2;RASAL1;SEMA7A;CYP4F22
SLC9A2	0	5	5	0	13	13		DBT;ZBTB42;SORD;ALDH1A3;SLC2A10		DBT;CDS1;COBL;SGPL1;CPEB3;SEMA4G;OSBP;LARP4;POLR3B;ALDH1A3;ACLY;SLC35E1;CNKSR2
MFSD9	0	5	5	0	7	7		SLC33A1;TBC1D9;BRPF3;SLC38A1;FICD		CGN;TTC30B;RFC1;SLC31A1;SLC38A1;FICD;TLN2
TMEM182	0	2	2	0	5	5		PDE4DIP;TRIM55		PDE4DIP;MDH1;MEGF10;UBE2D4;ACTC1
POU3F3	0	12	12	0	7	7		C3orf36;VWA5B2;TMEM171;KCP;CA2;SLC28A3;AIF1L;EMX2;ANO1;STAC2;HOXB8;MCF2		SLC28A3;EMX2;ANO1;CYSLTR2;SLC39A2;HOXB8;MCF2
MRPS9	0	4	4	0	3	3		GeneSpecificCopyNumber;MRPS5;COX5A;ICT1		MRPS5;N6AMT2;AVEN
GPR45	0	1	1	0	0	0		NKTR
TGFBRAP1	0	5	5	0	6	6		RAD54L2;FAM168A;ZNF641;KBTBD7;DPY19L3		FAM21A;TIRAP;ZNF641;KBTBD7;DOCK9;DPY19L3
C2orf49	0	4	4	0	4	4		GeneSpecificCopyNumber;RNASEH1;PPIG;MED28		RNASEH1;PPIG;MED28;SMARCA5
FHL2	0	9	9	0	12	12		S100A16;FAM89A;LAYN;TRPV4;RARA;KRT23;NGFR;CNN2;RUNX1		PDPN;S100A16;FAM89A;EIF1B;SMARCD3;C9orf3;SLC12A4;RARA;KRT23;NGFR;CNN2;RUNX1
NCK2	0	5	5	0	4	4		ZFAND3;CBX1;WIZ;MARK4;ISX		SKI;SESTD1;CBX1;MARK4
C2orf40	0	3	3	0	1	1		TMEM200B;WFIKKN2;RGS9		TMEM109
UXS1	1	2	3	0	1	1	ZNF141	B3GNT1;RBBP7		B3GNT1
RGPD3	0	3	3	0	3	3		RGPD1;LMTK2;DPP8		NBPF9;RGPD1;RPS6KA6
ST6GAL2	0	2	2	0	1	1		RCOR2;XYLT1		SEPT11
RGPD4	0	1	1	0	0	0		SNURF
SLC5A7	0	4	4	0	4	4		CLCA4;VAT1L;CDH19;L1CAM		ELAVL4;SLC7A14;VAT1L;L1CAM
SULT1C3	0	2	2	0	3	3		CYP27C1;TRPV6		CYP27C1;KIAA0895;C19orf73
[truncated: 12,781 more rows]
